# Supplementary material for: Synthesis and structure of 4-[(2,3,4,5,6-pentafluoro­phen­oxy)carbon­yl]phenyl 4-(tetra­dec­yloxy)benzoate
Source: Acta Crystallogr E Crystallogr Commun. 2026 Jun 23;82(Pt 7):858–61. doi: 10.1107/S2056989026006213 (PMC13330810; doi:10.1107/S2056989026006213)
Supplement: Supplementary file 1 [file e-82-00858-sup1.cif]

##############################################################################
#                                                                            #
# This CIF contains the data in a paper accepted for publication in          #
# Acta Crystallographica Section E. It conforms to the requirements of       #
# Notes for Authors for Acta Crystallographica Section E, and has been       #
# peer reviewed under the auspices of the IUCr Commission on Journals.       #
#                                                                            #
# Full details of the Crystallographic Information File format               #
# are given in the paper "The Crystallographic Information File (CIF):       #
# a New Standard Archive File for Crystallography" by S. R. Hall, F. H.      #
# Allen and I. D. Brown [Acta Cryst. (1991), A47, 655-685].                  #
#                                                                            #
# The current version of the core CIF dictionary is obtainable from          #
# ftp://ftp.iucr.org/pub/cif_core.dic.                                       #
#                                                                            #
# Software is freely available for graphical display of the structure(s)     #
# in this CIF. For information consult the CIF software page                 #
# http://www.iucr.org/resources/cif/software.                                #
#                                                                            #
# This file may be used for bona fide research purposes within the           #
# scientific community so long as proper attribution is given to the journal # 
# article from which it was obtained.                                        #
#                                                                            #
##############################################################################
data_I
_audit_creation_method     'SHELXL-2019/3'
_journal_date_recd_electronic     2026-05-18
_journal_date_accepted     2026-06-13
_journal_name_full     'Acta Crystallographica, Section E'
_journal_year     2026
_journal_volume     82
_journal_issue      1
_journal_page_first     0
_journal_page_last     0
_journal_paper_category     GO
_journal_paper_doi     10.1107/S2056989026006213
_journal_coeditor_code     HB8225
_publ_contact_author_name     'B. S. Palakshamurthy'
_publ_contact_author_address
;
Department of PG Studies and Research in Physics, Albert Einstein Block, UCS,
Tumkur University, Tumkur, Karnataka-572103,
India
;
_publ_contact_author_email     'palaksha.bspm@gmail.com'
_publ_contact_author_fax     ?
_publ_contact_author_phone     ?
_publ_section_title
;
Synthesis and structure of
4-[(2,3,4,5,6-pentafluorophenoxy)carbonyl]phenyl 4-(tetradecyloxy)benzoate
;
loop_
    _publ_author_name
    _publ_author_footnote
    _publ_author_address
    'Ahmed, Khaleel' .
;
Department of Physics, Yuvaraja's College, University of Mysore,
Mysore-570005, Karnaataka,
India
;
    'Devarajegowda, H. C.' .
;
Department of Physics, Yuvaraja's College, University of Mysore,
Mysore-570005, Karnaataka,
India
;
    'Bommalingaiah, B.' .
;
Department of Physics, Government Science College, Chithradurga-577501,
Kanataka,
India
;
    'Venkatareddy, G. N.' .
;
Department of Physics, Government Science College, Chithradurga-577501,
Kanataka,
India
;
    'Srinivasa, H. T.' .
;
Raman Research Institute, C. V. Raman, Avenue,
Sadashivanagar, Bangalore-560080, Karnataka,
India
;
    'Palakshamurthy, B. S.' .
;
Department of PG Studies and Research in Physics, Albert Einstein Block, UCS,
Tumkur University, Tumkur, Karnataka-572103,
India
;
_publ_section_synopsis
;
In the title molecule, the dihedral angles between the central carbonylphenyl
and adjacent perfluorophenoxy and (tetradecyloxy)benzoate rings are 74.19 (2)
and 67.86 (2)\%, respectively and the tetradecyl chain adopts an extended
conformation. In the crystal, the molecules are linked by C---H...O and
C---H...F hydrogen bonds, forming <i>C</i>(7) and <i>C</i>(10) chains,
respectively, both running infinitely along [010].
;
_chemical_name_systematic
;
4-[(2,3,4,5,6-Pentafluorophenoxy)carbonyl]phenyl 4-(tetradecyloxy)benzoate
;
_chemical_name_common     ?
_chemical_formula_moiety     'C34 H37 F5 O5'
_chemical_formula_sum     'C34 H37 F5 O5'
_chemical_formula_iupac     'C34 H37 F5 O5'
_chemical_formula_weight     620.66
_chemical_melting_point     ?
_space_group_crystal_system     monoclinic
_space_group_name_H-M_alt     'P 21/c'
_space_group_name_Hall     '-P 2ybc'
loop_
    _space_group_symop_operation_xyz
    'x, y, z'
    '-x, y+1/2, -z+1/2'
    '-x, -y, -z'
    'x, -y-1/2, z-1/2'
_cell_length_a     27.811(16)
_cell_length_b     8.206(5)
_cell_length_c     13.975(8)
_cell_angle_alpha     90
_cell_angle_beta     103.868(14)
_cell_angle_gamma     90
_cell_volume     3096(3)
_cell_formula_units_Z     4
_cell_measurement_reflns_used     4231
_cell_measurement_theta_min     2.5
_cell_measurement_theta_max     25.0
_cell_measurement_temperature     423(2)
_cell_special_details     prism
_exptl_crystal_description     prism
_exptl_crystal_colour     colourless
_exptl_crystal_size_max     0.430
_exptl_crystal_size_mid     0.320
_exptl_crystal_size_min     0.270
_exptl_crystal_density_diffrn     1.331
_exptl_crystal_density_meas     ?
_exptl_crystal_density_method     ?
_exptl_crystal_F_000     1304
_exptl_absorpt_coefficient_mu     0.108
_exptl_absorpt_correction_type     multi-scan
_exptl_absorpt_process_details
;
(SADABS; Krause <i>et al.</i>,  2015)
;
_exptl_absorpt_correction_T_min     0.954
_exptl_absorpt_correction_T_max     0.970
_diffrn_ambient_temperature     423(2)
_diffrn_source     'fine-focus sealed tube'
_diffrn_radiation_type     MoK\a
_diffrn_radiation_wavelength     0.71073
_diffrn_radiation_monochromator     Graphite
_diffrn_measurement_device_type     'Bruker SMART APEXII CCD'
_diffrn_measurement_method     '\f and \W scans'
_diffrn_detector_area_resol_mean     2.09
_diffrn_reflns_number     28865
_diffrn_reflns_av_R_equivalents     0.0631
_diffrn_reflns_av_unetI/netI     0.0483
_diffrn_reflns_theta_min     2.594
_diffrn_reflns_theta_max     24.999
_diffrn_reflns_theta_full     24.999
_diffrn_measured_fraction_theta_max     0.999
_diffrn_measured_fraction_theta_full     0.999
_diffrn_reflns_limit_h_min     -32
_diffrn_reflns_limit_h_max     33
_diffrn_reflns_limit_k_min     -9
_diffrn_reflns_limit_k_max     9
_diffrn_reflns_limit_l_min     -15
_diffrn_reflns_limit_l_max     16
_refine_special_details     ?
_reflns_number_total     5466
_reflns_number_gt     4231
_reflns_threshold_expression     'I > 2\s(I)'
_refine_ls_structure_factor_coef     Fsqd
_refine_ls_matrix_type     full
_refine_ls_R_factor_all     0.1018
_refine_ls_R_factor_gt     0.0779
_refine_ls_wR_factor_gt     0.1567
_refine_ls_wR_factor_ref     0.1653
_refine_ls_goodness_of_fit_ref     1.151
_refine_ls_restrained_S_all     1.151
_refine_ls_number_reflns     5466
_refine_ls_number_parameters     398
_refine_ls_number_restraints     0
_refine_ls_number_constraints     0
_refine_ls_hydrogen_treatment     constr
_refine_ls_weighting_scheme     calc
_refine_ls_weighting_details
              'w=1/[\s^2^(Fo^2^)+(0.0504P)^2^+4.4152P] where P=(Fo^2^+2Fc^2^)/3'
_atom_sites_solution_hydrogens     geom
_atom_sites_solution_primary     direct
_atom_sites_solution_secondary     difmap
_refine_ls_shift/su_max     0.000
_refine_ls_shift/su_mean     0.000
_refine_diff_density_max     0.252
_refine_diff_density_min     -0.286
_refine_ls_extinction_method
;
SHELXL2019/2 (Sheldrick 2015b)
;
_refine_ls_extinction_coef     0.0020(6)
_refine_ls_extinction_expression
                                  'Fc^*^=kFc[1+0.001xFc^2^\l^3^/sin(2\q)]^-1/4^'
loop_
    _atom_type_symbol
    _atom_type_description
    _atom_type_scat_dispersion_real
    _atom_type_scat_dispersion_imag
    _atom_type_scat_source
    'C' 'C' 0.0030 0.0020
                         'International Tables Vol C Tables 4.2.6.8 and 6.1.1.4'
    'H' 'H' 0.0000 0.0000
                         'International Tables Vol C Tables 4.2.6.8 and 6.1.1.4'
    'F' 'F' 0.0170 0.0100
                         'International Tables Vol C Tables 4.2.6.8 and 6.1.1.4'
    'O' 'O' 0.0110 0.0060
                         'International Tables Vol C Tables 4.2.6.8 and 6.1.1.4'
_computing_data_collection
;
APEX2 and SAINT (Bruker, 2017),
;
_computing_cell_refinement
;
SAINT (Bruker, 2017)
;
_computing_data_reduction
;
SAINT (Bruker, 2017)
;
_computing_structure_solution
;
<i>SHELXT2018/3</i> (Sheldrick, 2015a)
;
_computing_structure_refinement
;
<i>SHELXL2019/2</i> (Sheldrick, 2015b)
;
_computing_molecular_graphics
;
Mercury (Macrae et al., 2020)
;
_computing_publication_material
;
publCIF (Westrip,2010)
;
loop_
    _atom_site_type_symbol
    _atom_site_label
    _atom_site_fract_x
    _atom_site_fract_y
    _atom_site_fract_z
    _atom_site_U_iso_or_equiv
    _atom_site_adp_type
    _atom_site_calc_flag
    _atom_site_occupancy
    _atom_site_disorder_assembly
    _atom_site_disorder_group
    O O2 0.38024(8) 0.6170(3) 0.48615(16) 0.0262(5) Uani d 1 . .
    F F4 0.35716(8) 0.5541(2) 0.87454(14) 0.0381(5) Uani d 1 . .
    F F5 0.42775(7) 0.5653(2) 0.77188(14) 0.0353(5) Uani d 1 . .
    O O3 0.59440(7) 0.7225(3) 0.40331(16) 0.0251(5) Uani d 1 . .
    O O1 0.41978(8) 0.7700(3) 0.61509(17) 0.0345(6) Uani d 1 . .
    O O5 0.77655(8) 0.6657(3) 0.21290(16) 0.0300(6) Uani d 1 . .
    C C8 0.46276(11) 0.7110(3) 0.4931(2) 0.0183(7) Uani d 1 . .
    C C1 0.38045(12) 0.7534(4) 0.6592(2) 0.0266(8) Uani d 1 . .
    C C27 0.96003(12) 0.6387(5) -0.2196(2) 0.0310(8) Uani d 1 . .
    H H27A 0.944781 0.736989 -0.251815 0.037 Uiso calc 1 . .
    H H27B 0.943268 0.546417 -0.256432 0.037 Uiso calc 1 . .
    C C14 0.59713(12) 0.7989(4) 0.3177(2) 0.0230(7) Uani d 1 . .
    C C15 0.64528(11) 0.7663(4) 0.2936(2) 0.0219(7) Uani d 1 . .
    C C26 0.95197(12) 0.6331(5) -0.1166(2) 0.0317(8) Uani d 1 . .
    H H26A 0.970501 0.721440 -0.078670 0.038 Uiso calc 1 . .
    H H26B 0.965523 0.531679 -0.085900 0.038 Uiso calc 1 . .
    F F2 0.25856(8) 0.9160(3) 0.64890(16) 0.0486(6) Uani d 1 . .
    C C28 1.01423(12) 0.6359(5) -0.2243(2) 0.0327(8) Uani d 1 . .
    H H28A 1.030786 0.729941 -0.189119 0.039 Uiso calc 1 . .
    H H28B 1.029729 0.539202 -0.190492 0.039 Uiso calc 1 . .
    F F1 0.33047(9) 0.9358(3) 0.54875(15) 0.0470(6) Uani d 1 . .
    C C7 0.41639(12) 0.6913(4) 0.5266(2) 0.0208(7) Uani d 1 . .
    C C22 0.83173(12) 0.6435(4) 0.1067(2) 0.0296(8) Uani d 1 . .
    H H22A 0.837076 0.530673 0.127156 0.036 Uiso calc 1 . .
    H H22B 0.856248 0.709328 0.151254 0.036 Uiso calc 1 . .
    O O4 0.56406(8) 0.8788(3) 0.27024(17) 0.0318(6) Uani d 1 . .
    C C11 0.54874(11) 0.7260(4) 0.4293(2) 0.0208(7) Uani d 1 . .
    C C31 1.08395(12) 0.6394(5) -0.4360(3) 0.0327(8) Uani d 1 . .
    H H31A 1.070576 0.537908 -0.466831 0.039 Uiso calc 1 . .
    H H31B 1.065120 0.727644 -0.473462 0.039 Uiso calc 1 . .
    C C10 0.50888(11) 0.6382(4) 0.3745(2) 0.0211(7) Uani d 1 . .
    H H10 0.511179 0.585478 0.316830 0.025 Uiso calc 1 . .
    C C24 0.89144(12) 0.6334(4) -0.0056(2) 0.0287(8) Uani d 1 . .
    H H24A 0.901917 0.526046 0.020164 0.034 Uiso calc 1 . .
    H H24B 0.912800 0.712690 0.035420 0.034 Uiso calc 1 . .
    C C32 1.13746(12) 0.6541(5) -0.4426(3) 0.0315(8) Uani d 1 . .
    H H32A 1.150637 0.757311 -0.414001 0.038 Uiso calc 1 . .
    H H32B 1.156626 0.567831 -0.403756 0.038 Uiso calc 1 . .
    C C23 0.83867(12) 0.6616(4) 0.0023(2) 0.0290(8) Uani d 1 . .
    H H23A 0.817124 0.584640 -0.040248 0.035 Uiso calc 1 . .
    H H23B 0.828538 0.770368 -0.021307 0.035 Uiso calc 1 . .
    F F3 0.27248(8) 0.7280(3) 0.81361(16) 0.0456(6) Uani d 1 . .
    C C20 0.68342(11) 0.6751(4) 0.3539(2) 0.0238(7) Uani d 1 . .
    H H20 0.679478 0.633695 0.413501 0.029 Uiso calc 1 . .
    C C13 0.50303(12) 0.7993(4) 0.5465(2) 0.0242(7) Uani d 1 . .
    H H13 0.500851 0.853027 0.603950 0.029 Uiso calc 1 . .
    C C30 1.07635(12) 0.6437(5) -0.3320(2) 0.0322(8) Uani d 1 . .
    H H30A 1.090985 0.742796 -0.299860 0.039 Uiso calc 1 . .
    H H30B 1.093700 0.552203 -0.295247 0.039 Uiso calc 1 . .
    C C9 0.46602(11) 0.6307(4) 0.4067(2) 0.0193(7) Uani d 1 . .
    H H9 0.439060 0.571916 0.370932 0.023 Uiso calc 1 . .
    C C19 0.72662(12) 0.6467(4) 0.3252(2) 0.0256(7) Uani d 1 . .
    H H19 0.752020 0.588183 0.366316 0.031 Uiso calc 1 . .
    C C5 0.35055(12) 0.6489(4) 0.7945(2) 0.0247(7) Uani d 1 . .
    C C16 0.65249(12) 0.8267(4) 0.2043(2) 0.0253(7) Uani d 1 . .
    H H16 0.627599 0.888183 0.163886 0.030 Uiso calc 1 . .
    C C6 0.38649(11) 0.6553(4) 0.7414(2) 0.0227(7) Uani d 1 . .
    C C17 0.69537(12) 0.7975(4) 0.1749(2) 0.0260(8) Uani d 1 . .
    H H17 0.699454 0.839085 0.115490 0.031 Uiso calc 1 . .
    C C25 0.89840(12) 0.6459(4) -0.1102(2) 0.0292(8) Uani d 1 . .
    H H25A 0.879485 0.559996 -0.149846 0.035 Uiso calc 1 . .
    H H25B 0.885100 0.749354 -0.138261 0.035 Uiso calc 1 . .
    C C18 0.73277(11) 0.7049(4) 0.2349(2) 0.0235(7) Uani d 1 . .
    C C12 0.54617(12) 0.8074(4) 0.5145(2) 0.0240(7) Uani d 1 . .
    H H12 0.573131 0.866797 0.549667 0.029 Uiso calc 1 . .
    C C33 1.14389(13) 0.6441(5) -0.5472(3) 0.0375(9) Uani d 1 . .
    H H33A 1.123245 0.726665 -0.586683 0.045 Uiso calc 1 . .
    H H33B 1.132153 0.538652 -0.574443 0.045 Uiso calc 1 . .
    C C29 1.02213(12) 0.6368(5) -0.3279(3) 0.0313(8) Uani d 1 . .
    H H29A 1.005045 0.730135 -0.362958 0.038 Uiso calc 1 . .
    H H29B 1.007275 0.539454 -0.361860 0.038 Uiso calc 1 . .
    C C3 0.30040(12) 0.8311(4) 0.6789(3) 0.0286(8) Uani d 1 . .
    C C21 0.78072(12) 0.6952(4) 0.1137(2) 0.0294(8) Uani d 1 . .
    H H21A 0.775738 0.809945 0.097782 0.035 Uiso calc 1 . .
    H H21B 0.755791 0.633271 0.067471 0.035 Uiso calc 1 . .
    C C34 1.19685(14) 0.6671(5) -0.5561(3) 0.0488(11) Uani d 1 . .
    H H34A 1.197913 0.659169 -0.624146 0.073 Uiso calc 1 . .
    H H34B 1.208594 0.772407 -0.531093 0.073 Uiso calc 1 . .
    H H34C 1.217514 0.584132 -0.518835 0.073 Uiso calc 1 . .
    C C4 0.30756(12) 0.7354(4) 0.7631(3) 0.0286(8) Uani d 1 . .
    C C2 0.33696(13) 0.8384(4) 0.6280(2) 0.0299(8) Uani d 1 . .
loop_
    _atom_site_aniso_label
    _atom_site_aniso_U_11
    _atom_site_aniso_U_22
    _atom_site_aniso_U_33
    _atom_site_aniso_U_12
    _atom_site_aniso_U_13
    _atom_site_aniso_U_23
    O2 0.0286(12) 0.0312(13) 0.0225(12) -0.0024(11) 0.0136(10) -0.0085(10)
    F4 0.0579(14) 0.0315(11) 0.0309(12) 0.0028(10) 0.0222(10) 0.0050(9)
    F5 0.0306(11) 0.0402(12) 0.0363(12) 0.0074(9) 0.0104(9) -0.0101(10)
    O3 0.0229(12) 0.0322(13) 0.0238(12) 0.0042(10) 0.0126(9) 0.0100(10)
    O1 0.0363(14) 0.0457(15) 0.0301(14) -0.0156(12) 0.0246(11) -0.0174(12)
    O5 0.0225(12) 0.0443(15) 0.0270(13) 0.0043(11) 0.0135(10) 0.0052(11)
    C8 0.0273(17) 0.0141(14) 0.0153(16) 0.0005(13) 0.0084(13) 0.0006(12)
    C1 0.0275(18) 0.0291(18) 0.0272(18) -0.0072(15) 0.0144(14) -0.0115(15)
    C27 0.0261(18) 0.044(2) 0.0242(19) -0.0005(16) 0.0094(14) 0.0019(16)
    C14 0.0278(18) 0.0184(16) 0.0253(18) -0.0006(14) 0.0113(14) 0.0009(14)
    C15 0.0261(17) 0.0170(16) 0.0243(17) -0.0011(13) 0.0092(14) -0.0010(13)
    C26 0.0285(18) 0.042(2) 0.0262(19) 0.0014(16) 0.0100(15) 0.0040(17)
    F2 0.0381(12) 0.0579(15) 0.0480(14) 0.0220(11) 0.0069(10) -0.0046(12)
    C28 0.0263(18) 0.048(2) 0.0249(19) 0.0040(17) 0.0089(14) 0.0027(17)
    F1 0.0722(16) 0.0470(13) 0.0250(12) 0.0064(12) 0.0180(11) 0.0074(10)
    C7 0.0307(18) 0.0146(15) 0.0179(17) 0.0019(14) 0.0075(14) -0.0003(13)
    C22 0.0228(17) 0.037(2) 0.031(2) -0.0023(15) 0.0109(14) -0.0016(16)
    O4 0.0288(13) 0.0400(14) 0.0319(14) 0.0137(11) 0.0177(11) 0.0196(12)
    C11 0.0248(17) 0.0193(16) 0.0214(17) 0.0010(13) 0.0116(13) 0.0069(13)
    C31 0.0307(19) 0.039(2) 0.030(2) 0.0021(16) 0.0104(15) 0.0015(16)
    C10 0.0299(18) 0.0195(16) 0.0163(16) 0.0019(14) 0.0104(13) -0.0012(13)
    C24 0.0261(18) 0.038(2) 0.0246(18) 0.0018(16) 0.0108(14) 0.0027(16)
    C32 0.0298(19) 0.036(2) 0.032(2) 0.0052(16) 0.0140(15) 0.0034(16)
    C23 0.0267(18) 0.037(2) 0.0262(19) 0.0008(15) 0.0117(14) 0.0000(15)
    F3 0.0407(12) 0.0570(14) 0.0526(14) 0.0028(11) 0.0374(11) -0.0035(12)
    C20 0.0280(18) 0.0277(18) 0.0178(17) -0.0062(14) 0.0099(13) 0.0004(14)
    C13 0.0345(19) 0.0227(17) 0.0176(17) -0.0008(15) 0.0102(14) -0.0067(14)
    C30 0.0280(19) 0.043(2) 0.0273(19) 0.0022(16) 0.0102(15) 0.0027(16)
    C9 0.0237(16) 0.0189(15) 0.0158(16) -0.0002(13) 0.0062(13) 0.0009(13)
    C19 0.0236(17) 0.0317(18) 0.0213(18) 0.0013(15) 0.0049(13) 0.0029(15)
    C5 0.0344(19) 0.0229(16) 0.0191(17) 0.0003(15) 0.0112(14) -0.0027(14)
    C16 0.0273(18) 0.0223(17) 0.0288(19) 0.0037(14) 0.0117(14) 0.0061(14)
    C6 0.0212(16) 0.0232(17) 0.0246(18) 0.0013(14) 0.0073(13) -0.0082(14)
    C17 0.0281(18) 0.0315(18) 0.0218(18) 0.0022(15) 0.0124(14) 0.0080(15)
    C25 0.0267(18) 0.0355(19) 0.0261(19) 0.0022(15) 0.0074(14) 0.0019(15)
    C18 0.0224(17) 0.0238(16) 0.0267(18) -0.0066(14) 0.0107(14) -0.0033(14)
    C12 0.0245(17) 0.0225(17) 0.0245(18) -0.0042(14) 0.0050(14) 0.0002(14)
    C33 0.038(2) 0.046(2) 0.033(2) 0.0020(18) 0.0182(17) 0.0009(18)
    C29 0.0274(18) 0.040(2) 0.0293(19) 0.0017(16) 0.0119(15) 0.0022(16)
    C3 0.0291(18) 0.0298(19) 0.0272(19) 0.0047(15) 0.0074(15) -0.0086(15)
    C21 0.0302(19) 0.036(2) 0.0258(19) 0.0019(16) 0.0138(15) 0.0021(16)
    C34 0.047(2) 0.057(3) 0.053(3) 0.004(2) 0.032(2) 0.007(2)
    C4 0.0271(18) 0.0342(19) 0.031(2) -0.0054(15) 0.0191(15) -0.0130(16)
    C2 0.044(2) 0.0300(19) 0.0180(18) -0.0052(16) 0.0122(15) -0.0046(15)
_geom_special_details
;
 All esds (except the esd in the dihedral angle between two l.s. planes)
 are estimated using the full covariance matrix.  The cell esds are taken
 into account individually in the estimation of esds in distances, angles
 and torsion angles; correlations between esds in cell parameters are only
 used when they are defined by crystal symmetry.  An approximate (isotropic)
 treatment of cell esds is used for estimating esds involving l.s. planes.
;
loop_
    _geom_bond_atom_site_label_1
    _geom_bond_atom_site_label_2
    _geom_bond_site_symmetry_2
    _geom_bond_distance
    _geom_bond_publ_flag
    O2 C7 . 1.196(4) ?
    F4 C5 . 1.339(4) ?
    F5 C6 . 1.345(4) ?
    O3 C14 . 1.369(4) ?
    O3 C11 . 1.403(4) ?
    O1 C7 . 1.378(4) ?
    O1 C1 . 1.385(4) ?
    O5 C18 . 1.363(4) ?
    O5 C21 . 1.439(4) ?
    C8 C13 . 1.391(4) ?
    C8 C9 . 1.397(4) ?
    C8 C7 . 1.482(4) ?
    C1 C2 . 1.374(5) ?
    C1 C6 . 1.379(5) ?
    C27 C26 . 1.510(4) ?
    C27 C28 . 1.525(4) ?
    C27 H27A . 0.9700 ?
    C27 H27B . 0.9700 ?
    C14 O4 . 1.193(4) ?
    C14 C15 . 1.481(4) ?
    C15 C16 . 1.402(4) ?
    C15 C20 . 1.403(4) ?
    C26 C25 . 1.517(4) ?
    C26 H26A . 0.9700 ?
    C26 H26B . 0.9700 ?
    F2 C3 . 1.335(4) ?
    C28 C29 . 1.515(5) ?
    C28 H28A . 0.9700 ?
    C28 H28B . 0.9700 ?
    F1 C2 . 1.343(4) ?
    C22 C21 . 1.506(4) ?
    C22 C23 . 1.523(5) ?
    C22 H22A . 0.9700 ?
    C22 H22B . 0.9700 ?
    C11 C12 . 1.381(4) ?
    C11 C10 . 1.388(4) ?
    C31 C32 . 1.518(5) ?
    C31 C30 . 1.519(5) ?
    C31 H31A . 0.9700 ?
    C31 H31B . 0.9700 ?
    C10 C9 . 1.373(4) ?
    C10 H10 . 0.9300 ?
    C24 C23 . 1.516(4) ?
    C24 C25 . 1.524(4) ?
    C24 H24A . 0.9700 ?
    C24 H24B . 0.9700 ?
    C32 C33 . 1.517(5) ?
    C32 H32A . 0.9700 ?
    C32 H32B . 0.9700 ?
    C23 H23A . 0.9700 ?
    C23 H23B . 0.9700 ?
    F3 C4 . 1.335(4) ?
    C20 C19 . 1.374(4) ?
    C20 H20 . 0.9300 ?
    C13 C12 . 1.379(4) ?
    C13 H13 . 0.9300 ?
    C30 C29 . 1.524(4) ?
    C30 H30A . 0.9700 ?
    C30 H30B . 0.9700 ?
    C9 H9 . 0.9300 ?
    C19 C18 . 1.398(4) ?
    C19 H19 . 0.9300 ?
    C5 C4 . 1.369(5) ?
    C5 C6 . 1.381(4) ?
    C16 C17 . 1.372(4) ?
    C16 H16 . 0.9300 ?
    C17 C18 . 1.394(5) ?
    C17 H17 . 0.9300 ?
    C25 H25A . 0.9700 ?
    C25 H25B . 0.9700 ?
    C12 H12 . 0.9300 ?
    C33 C34 . 1.520(5) ?
    C33 H33A . 0.9700 ?
    C33 H33B . 0.9700 ?
    C29 H29A . 0.9700 ?
    C29 H29B . 0.9700 ?
    C3 C2 . 1.375(5) ?
    C3 C4 . 1.389(5) ?
    C21 H21A . 0.9700 ?
    C21 H21B . 0.9700 ?
    C34 H34A . 0.9600 ?
    C34 H34B . 0.9600 ?
    C34 H34C . 0.9600 ?
loop_
    _geom_angle_atom_site_label_1
    _geom_angle_atom_site_label_2
    _geom_angle_atom_site_label_3
    _geom_angle_site_symmetry_1
    _geom_angle_site_symmetry_3
    _geom_angle
    _geom_angle_publ_flag
    C14 O3 C11 . . 117.4(2) ?
    C7 O1 C1 . . 117.5(3) ?
    C18 O5 C21 . . 117.4(2) ?
    C13 C8 C9 . . 119.9(3) ?
    C13 C8 C7 . . 122.5(3) ?
    C9 C8 C7 . . 117.6(3) ?
    C2 C1 C6 . . 118.9(3) ?
    C2 C1 O1 . 1 122.5(3) ?
    C6 C1 O1 . 1 118.5(3) ?
    C2 C1 O1 . . 122.5(3) ?
    C6 C1 O1 . . 118.5(3) ?
    C26 C27 C28 . . 114.5(3) ?
    C26 C27 H27A . . 108.6 ?
    C28 C27 H27A . . 108.6 ?
    C26 C27 H27B . . 108.6 ?
    C28 C27 H27B . . 108.6 ?
    H27A C27 H27B . . 107.6 ?
    O4 C14 O3 . 1 122.7(3) ?
    O4 C14 O3 . . 122.7(3) ?
    O4 C14 C15 . . 126.3(3) ?
    O3 C14 C15 1 . 111.0(3) ?
    O3 C14 C15 . . 111.0(3) ?
    C16 C15 C20 . . 118.4(3) ?
    C16 C15 C14 . . 117.9(3) ?
    C20 C15 C14 . . 123.7(3) ?
    C27 C26 C25 . . 115.2(3) ?
    C27 C26 H26A . . 108.5 ?
    C25 C26 H26A . . 108.5 ?
    C27 C26 H26B . . 108.5 ?
    C25 C26 H26B . . 108.5 ?
    H26A C26 H26B . . 107.5 ?
    C29 C28 C27 . . 114.3(3) ?
    C29 C28 H28A . . 108.7 ?
    C27 C28 H28A . . 108.7 ?
    C29 C28 H28B . . 108.7 ?
    C27 C28 H28B . . 108.7 ?
    H28A C28 H28B . . 107.6 ?
    O2 C7 O1 . 1 122.1(3) ?
    O2 C7 O1 . . 122.1(3) ?
    O2 C7 C8 . . 127.1(3) ?
    O1 C7 C8 1 . 110.8(3) ?
    O1 C7 C8 . . 110.8(3) ?
    C21 C22 C23 . . 111.8(3) ?
    C21 C22 H22A . . 109.2 ?
    C23 C22 H22A . . 109.2 ?
    C21 C22 H22B . . 109.2 ?
    C23 C22 H22B . . 109.2 ?
    H22A C22 H22B . . 107.9 ?
    C12 C11 C10 . . 121.8(3) ?
    C12 C11 O3 . 1 118.0(3) ?
    C10 C11 O3 . 1 119.9(3) ?
    C12 C11 O3 . . 118.0(3) ?
    C10 C11 O3 . . 119.9(3) ?
    C32 C31 C30 . . 114.8(3) ?
    C32 C31 H31A . . 108.6 ?
    C30 C31 H31A . . 108.6 ?
    C32 C31 H31B . . 108.6 ?
    C30 C31 H31B . . 108.6 ?
    H31A C31 H31B . . 107.5 ?
    C9 C10 C11 . . 118.9(3) ?
    C9 C10 H10 . . 120.6 ?
    C11 C10 H10 . . 120.6 ?
    C23 C24 C25 . . 114.1(3) ?
    C23 C24 H24A . . 108.7 ?
    C25 C24 H24A . . 108.7 ?
    C23 C24 H24B . . 108.7 ?
    C25 C24 H24B . . 108.7 ?
    H24A C24 H24B . . 107.6 ?
    C33 C32 C31 . . 113.4(3) ?
    C33 C32 H32A . . 108.9 ?
    C31 C32 H32A . . 108.9 ?
    C33 C32 H32B . . 108.9 ?
    C31 C32 H32B . . 108.9 ?
    H32A C32 H32B . . 107.7 ?
    C24 C23 C22 . . 113.7(3) ?
    C24 C23 H23A . . 108.8 ?
    C22 C23 H23A . . 108.8 ?
    C24 C23 H23B . . 108.8 ?
    C22 C23 H23B . . 108.8 ?
    H23A C23 H23B . . 107.7 ?
    C19 C20 C15 . . 120.2(3) ?
    C19 C20 H20 . . 119.9 ?
    C15 C20 H20 . . 119.9 ?
    C12 C13 C8 . . 120.1(3) ?
    C12 C13 H13 . . 119.9 ?
    C8 C13 H13 . . 119.9 ?
    C31 C30 C29 . . 113.6(3) ?
    C31 C30 H30A . . 108.8 ?
    C29 C30 H30A . . 108.8 ?
    C31 C30 H30B . . 108.8 ?
    C29 C30 H30B . . 108.8 ?
    H30A C30 H30B . . 107.7 ?
    C10 C9 C8 . . 120.2(3) ?
    C10 C9 H9 . . 119.9 ?
    C8 C9 H9 . . 119.9 ?
    C20 C19 C18 . . 120.7(3) ?
    C20 C19 H19 . . 119.7 ?
    C18 C19 H19 . . 119.7 ?
    F4 C5 C4 . . 120.2(3) ?
    F4 C5 C6 . . 119.9(3) ?
    C4 C5 C6 . . 119.8(3) ?
    C17 C16 C15 . . 121.6(3) ?
    C17 C16 H16 . . 119.2 ?
    C15 C16 H16 . . 119.2 ?
    F5 C6 C1 . . 120.6(3) ?
    F5 C6 C5 . . 118.8(3) ?
    C1 C6 C5 . . 120.7(3) ?
    C16 C17 C18 . . 119.5(3) ?
    C16 C17 H17 . . 120.2 ?
    C18 C17 H17 . . 120.2 ?
    C26 C25 C24 . . 113.8(3) ?
    C26 C25 H25A . . 108.8 ?
    C24 C25 H25A . . 108.8 ?
    C26 C25 H25B . . 108.8 ?
    C24 C25 H25B . . 108.8 ?
    H25A C25 H25B . . 107.7 ?
    O5 C18 C17 . . 124.8(3) ?
    O5 C18 C19 . . 115.6(3) ?
    C17 C18 C19 . . 119.6(3) ?
    C13 C12 C11 . . 119.0(3) ?
    C13 C12 H12 . . 120.5 ?
    C11 C12 H12 . . 120.5 ?
    C32 C33 C34 . . 114.4(3) ?
    C32 C33 H33A . . 108.7 ?
    C34 C33 H33A . . 108.7 ?
    C32 C33 H33B . . 108.7 ?
    C34 C33 H33B . . 108.7 ?
    H33A C33 H33B . . 107.6 ?
    C28 C29 C30 . . 114.1(3) ?
    C28 C29 H29A . . 108.7 ?
    C30 C29 H29A . . 108.7 ?
    C28 C29 H29B . . 108.7 ?
    C30 C29 H29B . . 108.7 ?
    H29A C29 H29B . . 107.6 ?
    F2 C3 C2 . . 120.8(3) ?
    F2 C3 C4 . . 119.9(3) ?
    C2 C3 C4 . . 119.3(3) ?
    O5 C21 C22 . . 108.1(3) ?
    O5 C21 H21A . . 110.1 ?
    C22 C21 H21A . . 110.1 ?
    O5 C21 H21B . . 110.1 ?
    C22 C21 H21B . . 110.1 ?
    H21A C21 H21B . . 108.4 ?
    C33 C34 H34A . . 109.5 ?
    C33 C34 H34B . . 109.5 ?
    H34A C34 H34B . . 109.5 ?
    C33 C34 H34C . . 109.5 ?
    H34A C34 H34C . . 109.5 ?
    H34B C34 H34C . . 109.5 ?
    F3 C4 C5 . . 120.0(3) ?
    F3 C4 C3 . . 119.9(3) ?
    C5 C4 C3 . . 120.1(3) ?
    F1 C2 C1 . . 119.9(3) ?
    F1 C2 C3 . . 118.9(3) ?
    C1 C2 C3 . . 121.2(3) ?
loop_
    _geom_torsion_atom_site_label_1
    _geom_torsion_atom_site_label_2
    _geom_torsion_atom_site_label_3
    _geom_torsion_atom_site_label_4
    _geom_torsion_site_symmetry_1
    _geom_torsion_site_symmetry_2
    _geom_torsion_site_symmetry_3
    _geom_torsion_site_symmetry_4
    _geom_torsion
    _geom_torsion_publ_flag
    C7 O1 C1 C2 . . . . -77.5(4) ?
    C7 O1 C1 C6 . . . . 106.5(3) ?
    C7 O1 C1 O1 . . . 1 0E1(10)
                               ?
    C11 O3 C14 O4 . . . . 6.8(5) ?
    C11 O3 C14 C15 . . . . -172.5(3) ?
    O4 C14 C15 C16 . . . . -3.6(5) ?
    O3 C14 C15 C16 1 . . . 175.6(3) ?
    O3 C14 C15 C16 . . . . 175.6(3) ?
    O4 C14 C15 C20 . . . . 178.0(3) ?
    O3 C14 C15 C20 1 . . . -2.7(4) ?
    O3 C14 C15 C20 . . . . -2.7(4) ?
    C28 C27 C26 C25 . . . . 176.5(3) ?
    C26 C27 C28 C29 . . . . 178.4(3) ?
    C1 O1 C7 O2 . . . . 3.3(5) ?
    C1 O1 C7 C8 . . . . -175.8(3) ?
    C13 C8 C7 O2 . . . . -179.4(3) ?
    C9 C8 C7 O2 . . . . -2.3(5) ?
    C13 C8 C7 O1 . . . 1 -0.4(4) ?
    C9 C8 C7 O1 . . . 1 176.7(3) ?
    C13 C8 C7 O1 . . . . -0.4(4) ?
    C9 C8 C7 O1 . . . . 176.7(3) ?
    C14 O3 C11 C12 . . . . -115.7(3) ?
    O3 O3 C11 C10 1 . . . 0.00(11) ?
    C14 O3 C11 C10 . . . . 69.4(4) ?
    C12 C11 C10 C9 . . . . -0.9(5) ?
    O3 C11 C10 C9 1 . . . 173.8(3) ?
    O3 C11 C10 C9 . . . . 173.8(3) ?
    C30 C31 C32 C33 . . . . 178.2(3) ?
    C25 C24 C23 C22 . . . . 178.1(3) ?
    C21 C22 C23 C24 . . . . 172.0(3) ?
    C16 C15 C20 C19 . . . . 0.0(5) ?
    C14 C15 C20 C19 . . . . 178.4(3) ?
    C9 C8 C13 C12 . . . . -0.1(5) ?
    C7 C8 C13 C12 . . . . 176.9(3) ?
    C32 C31 C30 C29 . . . . 177.3(3) ?
    C11 C10 C9 C8 . . . . 0.3(5) ?
    C13 C8 C9 C10 . . . . 0.2(5) ?
    C7 C8 C9 C10 . . . . -177.0(3) ?
    C15 C20 C19 C18 . . . . -1.4(5) ?
    C20 C15 C16 C17 . . . . 0.6(5) ?
    C14 C15 C16 C17 . . . . -177.9(3) ?
    C2 C1 C6 F5 . . . . 177.4(3) ?
    O1 C1 C6 F5 1 . . . -6.5(4) ?
    O1 C1 C6 F5 . . . . -6.5(4) ?
    C2 C1 C6 C5 . . . . -3.3(5) ?
    O1 C1 C6 C5 1 . . . 172.8(3) ?
    O1 C1 C6 C5 . . . . 172.8(3) ?
    F4 C5 C6 F5 . . . . -0.1(5) ?
    C4 C5 C6 F5 . . . . -178.0(3) ?
    F4 C5 C6 C1 . . . . -179.4(3) ?
    C4 C5 C6 C1 . . . . 2.7(5) ?
    C15 C16 C17 C18 . . . . 0.3(5) ?
    C27 C26 C25 C24 . . . . 177.8(3) ?
    C23 C24 C25 C26 . . . . 174.7(3) ?
    C21 O5 C18 C17 . . . . -12.3(5) ?
    C21 O5 C18 C19 . . . . 168.3(3) ?
    C16 C17 C18 O5 . . . . 178.9(3) ?
    C16 C17 C18 C19 . . . . -1.7(5) ?
    C20 C19 C18 O5 . . . . -178.3(3) ?
    C20 C19 C18 C17 . . . . 2.3(5) ?
    C8 C13 C12 C11 . . . . -0.4(5) ?
    C10 C11 C12 C13 . . . . 0.9(5) ?
    O3 C11 C12 C13 1 . . . -173.9(3) ?
    O3 C11 C12 C13 . . . . -173.9(3) ?
    C31 C32 C33 C34 . . . . 177.1(3) ?
    C27 C28 C29 C30 . . . . 176.7(3) ?
    C31 C30 C29 C28 . . . . 178.3(3) ?
    C18 O5 C21 C22 . . . . 179.9(3) ?
    C23 C22 C21 O5 . . . . 176.9(3) ?
    F4 C5 C4 F3 . . . . 1.4(5) ?
    C6 C5 C4 F3 . . . . 179.2(3) ?
    F4 C5 C4 C3 . . . . -178.8(3) ?
    C6 C5 C4 C3 . . . . -0.9(5) ?
    F2 C3 C4 F3 . . . . 0.2(5) ?
    C2 C3 C4 F3 . . . . 179.6(3) ?
    F2 C3 C4 C5 . . . . -179.6(3) ?
    C2 C3 C4 C5 . . . . -0.3(5) ?
    C6 C1 C2 F1 . . . . 179.4(3) ?
    O1 C1 C2 F1 1 . . . 3.5(5) ?
    O1 C1 C2 F1 . . . . 3.5(5) ?
    C6 C1 C2 C3 . . . . 2.1(5) ?
    O1 C1 C2 C3 1 . . . -173.8(3) ?
    O1 C1 C2 C3 . . . . -173.8(3) ?
    F2 C3 C2 F1 . . . . 1.8(5) ?
    C4 C3 C2 F1 . . . . -177.6(3) ?
    F2 C3 C2 C1 . . . . 179.0(3) ?
    C4 C3 C2 C1 . . . . -0.4(5) ?
loop_
    _geom_hbond_atom_site_label_D
    _geom_hbond_atom_site_label_H
    _geom_hbond_atom_site_label_A
    _geom_hbond_site_symmetry_A
    _geom_hbond_distance_DH
    _geom_hbond_distance_HA
    _geom_hbond_distance_DA
    _geom_hbond_angle_DHA
    _geom_hbond_publ_flag
    C20 H20 O3 1 0.93 2.45 2.753(4) 99 yes
    C13 H13 O1 1 0.93 2.40 2.720(4) 100 yes
    C9 H9 O4 2_645 0.93 2.52 3.177(4) 128 yes
    C12 H12 F4 2_656 0.93 2.50 3.425(4) 172 yes
    C3 F2 Cg3 3_665 1.334(4) 3.297(3) 3.634(4) 93.62(19) yes
    C5 F4 Cg3 3_655 1.339(4) 3.149(3) 3.385(4) 88.30(17) yes
    C6 F5 Cg2 4_554 1.345(4) 3.476(3) 4.077(4) 106.94(16) yes
_shelx_space_group_comment
;
The symmetry employed for this shelxl refinement is uniquely defined
by the following loop, which should always be used as a source of
symmetry information in preference to the above space-group names.
They are only intended as comments.
;
_shelx_estimated_absorpt_T_min     0.955
_shelx_estimated_absorpt_T_max     0.971
_shelx_hkl_file
;
   0   0   2   21.47    0.71
   0   0  -2   20.77    0.71
   0   0   3   -0.03    0.21
   0   0   3    0.05    0.19
   0   0  -3    0.06    0.23
   0   0  -3    0.14    0.19
   0   0   4    0.49    0.22
   0   0  -4    0.72    0.24
   0   0  -4    0.37    0.19
   0   0   4    0.42    0.23
   0   0  -5    0.55    0.49
   0   0   5   -0.10    0.22
   0   0   5    0.02    0.22
   0   0  -5   -0.08    0.19
   0   0  -6    3.66    0.42
   0   0  -6    3.08    0.38
   0   0   6    3.24    0.41
   0   0   6    3.13    0.45
   0   0   7   -0.58    0.27
   0   0  -7    0.32    0.28
   0   0   7   -0.10    0.27
   0   0  -7   -0.01    0.31
   0   0   8   11.65    0.72
   0   0   8   13.21    0.71
   0   0  -8   11.66    0.70
   0   0  -8   12.68    0.64
   0   0  -9    0.12    0.25
   0   0   9    0.05    0.34
   0   0  -9    0.24    0.37
   0   0   9    0.05    0.30
   0   0  10    4.66    0.62
   0   0 -10    4.39    0.52
   0   0  10    4.16    0.54
   0   0 -10    4.57    0.62
   0   0  11    0.79    0.45
   0   0 -11   -0.18    0.37
   0   0 -11   -0.36    0.40
   0   0  11    0.13    0.38
   0   0  12    1.30    0.52
   0   0  12    2.50    0.60
   0   0  13    0.10    0.49
   0   0  13    0.17    0.43
   0   0  14    0.95    0.62
   0   0  15    0.74    0.52
   0   0  15    0.41    0.52
   0   0  16    2.54    0.77
   0   0  16    2.24    0.63
   0   0  17   -0.14    0.47
   0   0  17    1.51    0.62
   0   0  18    9.59    1.18
   0   0  19    1.26    0.86
   0   0  19    0.04    0.52
   0   1   1   14.06    0.47
   0   1  -1   13.82    0.47
   0   1   2   -0.04    0.15
   0   1  -2   -0.02    0.26
   0   1  -2    0.37    0.22
   0  -1   2   -0.20    0.20
   0  -1  -2    0.16    0.16
   0  -1   2    0.15    0.23
   0   1   3   45.65    1.40
   0   1  -3   45.14    1.48
   0   1   3   45.73    1.44
   0   1  -3   45.19    1.46
   0  -1  -3   45.37    1.44
   0  -1   3   45.54    1.48
   0  -1  -3   45.68    1.38
   0  -1   3   46.36    1.48
   0   1  -4    1.59    0.30
   0   1   4    1.35    0.24
   0   1  -4    1.21    0.27
   0   1   4    1.36    0.22
   0  -1  -4    1.53    0.19
   0  -1   4    1.53    0.30
   0  -1  -4    1.55    0.26
   0  -1   4    1.08    0.27
   0   1  -5    4.19    0.38
   0   1  -5    4.19    0.38
   0   1   5    4.23    0.33
   0   1   5    4.06    0.36
   0  -1  -5    4.41    0.36
   0  -1   5    3.22    0.37
   0  -1   5    4.25    0.41
   0  -1  -5    4.38    0.30
   0   1   6    4.72    0.41
   0   1   6    3.96    0.38
   0   1  -6    3.80    0.45
   0  -1   6    3.87    0.43
   0  -1   6    4.21    0.49
   0  -1  -6    4.13    0.41
   0  -1  -6    3.27    0.33
   0   1   7    3.02    0.43
   0   1  -7    2.80    0.45
   0   1  -7    2.64    0.44
   0   1   7    3.03    0.41
   0  -1  -7    2.31    0.31
   0  -1   7    2.75    0.45
   0  -1   7    2.72    0.46
   0  -1  -7    2.81    0.42
   0   1  -8   37.61    1.41
   0   1   8   36.06    1.39
   0   1  -8   36.67    1.39
   0   1   8   36.82    1.41
   0  -1   8   33.81    1.39
   0  -1  -8   36.95    1.29
   0  -1   8   35.02    1.42
   0  -1  -8   35.45    1.37
   0   1   9   33.44    1.36
   0   1  -9   34.66    1.39
   0   1   9   33.93    1.34
   0   1  -9   33.25    1.35
   0  -1  -9   34.78    1.29
   0  -1   9   34.37    1.41
   0  -1  -9   32.92    1.35
   0  -1   9   32.94    1.39
   0   1 -10    0.68    0.39
   0   1 -10    0.68    0.41
   0   1  10    0.64    0.40
   0   1  10    0.27    0.36
   0  -1  10    0.10    0.38
   0  -1 -10    0.13    0.69
   0  -1  10    0.46    0.39
   0  -1 -10    0.44    0.28
   0   1  11   15.22    0.91
   0   1 -11   15.45    0.86
   0   1  11   14.96    0.90
   0  -1 -11   13.61    0.89
   0  -1  11   14.13    0.92
   0  -1  11   15.00    0.95
   0   1  12    0.17    0.39
   0   1  12    0.03    0.46
   0  -1  12    0.11    0.47
   0  -1  12    0.00    0.43
   0   1  13    0.83    0.53
   0   1  13    0.15    0.43
   0  -1  13   -0.54    0.37
   0  -1  13    0.21    0.45
   0   1  14    0.55    0.47
   0  -1  14    0.61    0.52
   0  -1  14    0.44    0.53
   0   1  15    0.14    0.48
   0   1  15    0.75    0.61
   0  -1  15    0.09    0.49
   0  -1  15   -0.18    0.45
   0   1  16    2.41    0.77
   0   1  16    2.94    0.73
   0  -1  16    2.47    0.69
   0  -1  16    3.27    0.83
   0   1  17    1.75    0.62
   0   1  17    2.39    0.63
   0  -1  17    1.67    0.70
   0   1  18    0.50    0.51
   0  -1  18    0.93    0.74
   0  -1  18    0.81    0.56
   0   1  19    0.92    0.71
   0   1  19    1.27    0.62
   0   2  -1   39.12    1.33
   0   2  -1   43.28    1.32
   0   2  -1   42.66    1.28
   0  -2   1   43.95    1.33
   0  -2  -1   42.48    1.30
   0  -2  -1   44.19    1.30
   0  -2   1   40.64    1.33
   0   2   2    7.41    0.31
   0   2  -2    6.85    0.36
   0  -2  -2    7.04    0.31
   0  -2   2    7.17    0.38
   0  -2   2    6.73    0.39
   0   2  -3  267.69    7.98
   0   2  -3  269.06    8.02
   0   2   3  279.17    7.94
   0  -2   3  269.73    8.02
   0  -2   3  271.36    8.00
   0  -2  -3  277.03    7.95
   0   2  -4    1.86    0.33
   0   2  -4    1.84    0.30
   0   2   4    1.68    0.19
   0   2   4    1.73    0.24
   0  -2   4    2.12    0.33
   0  -2  -4    2.11    0.27
   0  -2   4    1.31    0.33
   0   2   5   10.27    0.50
   0   2   5    9.66    0.45
   0   2  -5    9.50    0.58
   0   2  -5    9.85    0.54
   0  -2   5    9.10    0.58
   0  -2  -5    9.71    0.51
   0  -2   5    9.38    0.57
   0   2  -6    3.75    0.47
   0   2  -6    4.12    0.53
   0   2   6    2.75    0.35
   0   2   6    2.47    0.31
   0  -2   6    3.39    0.50
   0  -2  -6    3.03    0.27
   0  -2  -6    3.45    0.42
   0  -2   6    4.35    0.52
   0   2  -7    3.83    0.44
   0   2   7    3.07    0.36
   0   2  -7    3.42    0.43
   0   2   7    3.76    0.44
   0  -2   7    4.60    0.58
   0  -2  -7    3.89    0.40
   0  -2  -7    3.71    0.29
   0  -2   7    4.68    0.66
   0   2   8    2.07    0.38
   0   2  -8    3.13    0.52
   0   2   8    2.66    0.42
   0   2  -8    2.50    0.45
   0  -2   8    1.81    0.44
   0  -2   8    2.85    0.51
   0  -2  -8    2.06    0.38
   0  -2  -8    2.25    0.31
   0   2  -9    4.65    0.52
   0   2   9    4.71    0.47
   0   2   9    5.42    0.51
   0   2  -9    4.48    0.56
   0  -2   9    4.05    0.60
   0  -2  -9    4.76    0.37
   0  -2   9    4.50    0.57
   0  -2  -9    4.03    0.49
   0   2  10   10.72    0.74
   0   2 -10    9.84    0.77
   0   2 -10   11.83    0.76
   0   2  10   11.77    0.72
   0  -2  10   10.79    0.79
   0  -2 -10   11.70    0.76
   0  -2 -10   10.00    0.61
   0  -2  10   10.26    0.81
   0   2 -11   -0.02    0.54
   0   2  11    0.29    0.43
   0   2  11   -0.48    0.34
   0  -2 -11    0.27    0.37
   0  -2  11   -0.36    0.40
   0  -2  11    0.32    0.45
   0   2  12    2.55    0.60
   0   2  12    2.05    0.53
   0   2 -12    2.59    0.57
   0  -2  12    2.35    0.64
   0  -2  12    1.42    0.57
   0   2  13   -0.22    0.46
   0   2  13    0.78    0.46
   0  -2  13    0.54    0.84
   0  -2  13    0.01    0.51
   0   2  14    2.15    0.59
   0   2  14    1.36    0.60
   0  -2  14    0.91    0.57
   0  -2  14    1.17    0.56
   0   2  15    0.38    0.54
   0   2  15   -0.34    0.37
   0  -2  15    0.36    0.61
   0  -2  15    0.24    0.47
   0   2  16    0.31    0.49
   0   2  16    0.64    0.58
   0  -2  16   -0.29    0.90
   0  -2  16    0.97    0.58
   0   2  17    0.99    0.65
   0   2  17   -0.12    0.47
   0  -2  17    1.06    0.75
   0  -2  17    0.92    0.58
   0   2  18    1.75    0.63
   0   2  18    1.59    0.74
   0  -2  18    1.31    0.70
   0  -2  18    1.60    0.61
   0   2  19    2.66    0.73
   0  -2  19    2.08    0.98
   0   3   0    0.06    0.12
   0  -3   0    0.07    0.14
   0  -3   0    0.02    0.11
   0   3  -1   14.43    0.61
   0   3  -1   15.32    0.58
   0   3  -1   15.07    0.54
   0  -3  -1   15.04    0.56
   0  -3  -1   15.69    0.56
   0  -3   1   14.90    0.59
   0  -3   1   15.15    0.58
   0   3  -2    2.41    0.29
   0   3  -2    2.82    0.20
   0   3  -2    3.69    0.45
   0  -3  -2    2.99    0.22
   0  -3   2    2.42    0.30
   0  -3  -2    2.95    0.22
   0  -3   2    3.25    0.29
   0   3   3   10.32    0.44
   0   3  -3    9.60    0.48
   0  -3   3   10.12    0.52
   0  -3  -3    9.36    0.43
   0  -3   3    8.17    0.53
   0   3  -4    1.19    0.34
   0   3   4    1.41    0.23
   0   3  -4    1.56    0.30
   0  -3  -4    1.55    0.26
   0  -3   4    1.89    0.37
   0  -3   4    1.02    0.35
   0   3  -5   11.68    0.66
   0   3   5   12.28    0.53
   0   3  -5   11.75    0.61
   0  -3  -5   11.14    0.54
   0  -3   5   11.36    0.66
   0  -3   5   10.23    0.65
   0   3  -6    6.13    0.46
   0   3   6    6.63    0.46
   0   3   6    5.57    0.39
   0   3  -6    5.37    0.50
   0  -3  -6    5.52    0.41
   0  -3   6    4.73    0.60
   0  -3   6    6.24    0.53
   0   3   7    1.86    0.34
   0   3  -7    2.13    0.42
   0   3  -7    3.15    0.53
   0   3   7    2.56    0.34
   0  -3  -7    2.96    0.41
   0  -3   7    2.01    0.45
   0  -3   7    2.60    0.49
   0   3  -8    3.94    0.53
   0   3   8    2.84    0.37
   0   3   8    3.83    0.50
   0   3  -8    4.97    0.66
   0  -3   8    3.79    0.59
   0  -3  -8    3.48    0.41
   0  -3   8    4.41    0.63
   0   3  -9   45.41    1.76
   0   3   9   48.00    1.67
   0   3  -9   46.44    1.80
   0   3   9   46.52    1.71
   0  -3  -9   44.51    1.70
   0  -3   9   46.58    1.85
   0  -3   9   44.80    1.81
   0   3 -10   31.65    1.40
   0   3  10   31.04    1.27
   0   3  10   29.66    1.30
   0  -3 -10   32.42    1.36
   0  -3  10   30.10    1.45
   0  -3  10   29.09    1.39
   0   3 -11   -0.18    0.41
   0   3  11    0.53    0.44
   0   3  11   -0.05    0.38
   0  -3  11    0.03    0.47
   0  -3  11   -0.22    0.47
   0  -3 -11    0.45    0.42
   0   3  12   -0.48    0.36
   0   3 -12    1.29    0.53
   0   3  12    0.49    0.44
   0  -3  12    0.02    0.48
   0  -3  12    0.16    0.44
   0   3  13    0.82    0.49
   0   3  13    1.49    0.53
   0  -3  13    1.36    0.55
   0  -3  13    0.41    0.55
   0   3  14    0.69    0.48
   0   3  14    1.18    0.51
   0  -3  14    1.17    0.53
   0  -3  14    1.30    0.53
   0   3  15    0.48    0.46
   0   3  15    0.46    0.55
   0  -3  15    0.07    0.48
   0  -3  15    0.60    0.64
   0   3  16    1.22    0.56
   0   3  16    0.84    0.54
   0  -3  16    1.97    0.67
   0  -3  16    1.56    0.72
   0   3  17    0.62    0.72
   0  -3  17    1.74    0.84
   0  -3  17    0.96    0.65
   0   3  18    1.67    0.65
   0   3  18    2.31    0.85
   0  -3  18    0.95    0.68
   0  -3  18    3.10    0.89
   0   3  19    0.34    0.59
   0  -3  19    1.07    0.70
   0   4   0  122.83    3.58
   0   4   0  113.66    3.55
   0  -4   0  117.04    3.56
   0  -4   0  118.90    3.53
   0   4  -1    5.43    0.41
   0   4  -1    6.12    0.38
   0  -4  -1    5.53    0.39
   0  -4   1    5.57    0.35
   0  -4  -1    6.29    0.35
   0  -4  -1    6.24    0.37
   0  -4   1    6.40    0.40
   0   4  -2   -0.15    0.13
   0   4  -2   -0.14    0.29
   0   4  -2   -0.37    0.18
   0  -4  -2    0.27    0.17
   0  -4   2   -0.20    0.23
   0  -4   2    0.03    0.23
   0   4  -3   14.16    0.54
   0   4  -3   14.42    0.65
   0  -4   3   13.71    0.68
   0  -4  -3   14.51    0.59
   0  -4   3   14.50    0.68
   0  -4  -3   15.74    0.61
   0   4  -4    3.01    0.40
   0   4  -4    3.18    0.35
   0   4   4    3.34    0.28
   0  -4   4    3.06    0.39
   0  -4  -4    2.69    0.27
   0  -4   4    4.31    0.49
   0   4   5   -0.19    0.18
   0   4  -5    0.04    0.29
   0   4  -5   -0.06    0.24
   0  -4   5   -0.17    0.28
   0  -4  -5    0.23    0.20
   0  -4   5   -0.09    0.27
   0   4  -6   -0.11    0.32
   0   4   6    0.13    0.22
   0   4  -6    0.17    0.28
   0  -4   6   -0.11    0.32
   0  -4   6   -0.14    0.31
   0  -4  -6    0.04    0.21
   0   4  -7   28.82    1.26
   0   4  -7   28.78    1.18
   0   4   7   29.57    1.10
   0  -4   7   27.01    1.24
   0  -4  -7   28.48    1.13
   0  -4   7   27.63    1.27
   0   4   8    2.88    0.53
   0   4  -8    4.95    0.90
   0   4   8    3.65    0.38
   0   4  -8    2.41    0.49
   0  -4   8    3.59    0.64
   0  -4   8    3.42    0.59
   0  -4  -8    3.74    0.45
   0   4   9    4.69    0.44
   0   4   9    4.12    0.55
   0   4  -9    4.24    0.65
   0  -4  -9    3.88    0.49
   0  -4   9    5.56    0.76
   0  -4   9    5.09    0.71
   0   4  10    0.58    0.35
   0   4  10   -0.18    0.34
   0   4 -10    0.73    0.49
   0  -4  10    0.69    0.50
   0  -4 -10    1.14    0.61
   0  -4  10   -0.40    0.43
   0   4  11    2.37    0.53
   0   4  11    2.23    0.49
   0   4 -11    3.03    0.65
   0  -4 -11    3.03    0.56
   0  -4  11    2.50    0.65
   0  -4  11    1.67    0.61
   0   4  12   -0.16    0.35
   0   4  12    0.40    0.43
   0   4 -12    1.14    0.48
   0  -4  12    0.41    0.52
   0  -4  12    0.24    0.50
   0   4  13    0.83    0.45
   0   4  13    0.77    0.44
   0  -4  13    0.85    0.51
   0  -4  13    0.29    0.47
   0   4  14    0.99    0.48
   0   4  14    0.62    0.45
   0  -4  14    0.76    0.59
   0  -4  14    0.68    0.54
   0   4  15    0.75    0.48
   0   4  15    0.66    0.60
   0  -4  15    0.51    0.61
   0  -4  15    0.60    0.53
   0   4  16    0.75    0.49
   0  -4  16    0.51    0.58
   0   4  17   -0.04    0.50
   0   4  17    0.72    0.61
   0  -4  17    2.50    0.66
   0   4  18    2.83    0.72
   0  -4  18    4.49    1.05
   0   5   0    0.10    0.21
   0   5   0    0.31    0.18
   0  -5   0    0.15    0.16
   0  -5   0    0.18    0.19
   0   5  -1    0.00    0.23
   0   5  -1    0.16    0.18
   0  -5   1    0.06    0.22
   0  -5  -1    0.22    0.18
   0  -5  -1    0.16    0.20
   0  -5  -1    0.02    0.17
   0   5  -2    0.97    0.31
   0   5  -2    1.20    0.27
   0  -5  -2    0.83    0.23
   0  -5  -2    1.24    0.26
   0  -5   2    1.02    0.29
   0  -5   2    1.43    0.31
   0  -5  -2    1.35    0.25
   0   5  -3    0.67    0.39
   0   5  -3    0.07    0.22
   0   5  -3    0.23    0.15
   0  -5   3   -0.21    0.21
   0  -5  -3    0.27    0.18
   0  -5   3    0.36    0.31
   0  -5  -3    0.63    0.22
   0   5  -4    5.28    0.31
   0   5  -4    5.59    0.43
   0  -5   4    5.15    0.49
   0  -5  -4    4.85    0.35
   0  -5   4    4.90    0.47
   0  -5  -4    4.20    0.35
   0   5  -5    1.16    0.43
   0   5  -5    0.84    0.38
   0  -5   5    1.35    0.41
   0  -5  -5    1.15    0.28
   0  -5  -5    1.48    0.29
   0  -5   5    1.79    0.44
   0   5  -6    2.91    0.47
   0   5  -6    3.75    0.57
   0   5   6    2.94    0.35
   0  -5  -6    2.56    0.34
   0  -5   6    3.56    0.53
   0  -5   6    4.36    0.60
   0   5  -7   -0.59    0.33
   0   5   7   -0.05    0.27
   0   5  -7    0.12    0.40
   0  -5  -7    0.32    0.27
   0  -5   7    0.01    0.61
   0  -5   7   -0.13    0.40
   0   5   8    4.53    0.46
   0   5  -8    6.40    0.76
   0  -5  -8    4.47    0.47
   0  -5   8    4.44    0.72
   0  -5   8    4.05    0.67
   0   5  -9    1.10    0.49
   0   5   9    0.01    0.33
   0  -5   9    0.42    0.49
   0  -5  -9    0.93    0.37
   0  -5   9    0.21    0.46
   0   5  10    2.16    0.48
   0   5 -10    2.32    0.59
   0   5  10    2.41    0.47
   0  -5 -10    2.84    0.49
   0  -5  10    2.41    0.61
   0  -5  10    3.40    0.66
   0   5  11    1.94    0.48
   0   5 -11    2.04    0.53
   0   5  11    0.88    0.43
   0  -5  11    1.46    0.60
   0  -5 -11    2.14    0.43
   0  -5  11    0.55    0.53
   0   5  12    0.26    0.41
   0   5  12   -0.25    0.36
   0  -5  12    1.10    0.55
   0  -5  12    0.59    0.54
   0   5  13    3.62    0.65
   0   5 -13    2.78    0.74
   0   5  13    2.22    0.52
   0  -5  13    1.91    0.72
   0  -5  13    2.18    0.77
   0   5  14    0.42    0.48
   0   5  14    1.00    0.45
   0  -5  14    0.92    0.55
   0   5  15    0.35    0.55
   0   5  15   -0.04    0.48
   0  -5  15    1.17    0.62
   0  -5  15   -0.26    0.66
   0   5  16    0.00    0.48
   0   5  16   -0.20    0.58
   0  -5  16    0.36    0.57
   0   5  17    0.37    0.62
   0  -5  17    2.99    0.93
   0   5  18    0.05    0.69
   0   6   0   11.71    0.60
   0   6   0   10.82    0.59
   0  -6   0   11.12    0.83
   0   6  -1    0.85    0.33
   0   6  -1    0.83    0.29
   0  -6   1    0.66    0.30
   0  -6  -1    0.93    0.24
   0  -6  -1    1.22    0.32
   0  -6  -1    1.29    0.29
   0   6  -2   -0.01    0.23
   0   6  -2   -0.03    0.30
   0  -6   2    0.13    0.29
   0  -6  -2    0.57    0.24
   0  -6  -2    0.00    0.23
   0   6  -3    1.06    0.38
   0   6  -3    0.54    0.37
   0  -6  -3    1.01    0.30
   0  -6  -3    1.47    0.31
   0  -6  -3    1.47    0.30
   0  -6   3    0.83    0.31
   0  -6   3    1.24    0.38
   0   6  -4    0.59    0.30
   0   6  -4    0.84    0.38
   0   6  -4    1.09    0.23
   0  -6  -4    1.15    0.30
   0  -6   4    1.04    0.37
   0  -6   4    1.18    0.42
   0  -6  -4    1.04    0.29
   0   6  -5    9.46    0.48
   0   6  -5    9.12    0.64
   0  -6  -5   10.24    0.55
   0  -6   5    9.55    0.71
   0  -6   5    9.79    0.70
   0   6  -6    0.63    0.23
   0   6  -6    1.01    0.48
   0  -6  -6    1.06    0.34
   0  -6  -6    1.11    0.31
   0  -6   6   -0.04    0.41
   0  -6   6    1.07    0.47
   0   6  -7    3.74    0.64
   0  -6   7    3.79    0.67
   0  -6  -7    3.17    0.40
   0  -6   7    3.60    0.60
   0  -6  -7    3.28    0.41
   0   6   8   -0.29    0.30
   0   6  -8    0.45    0.46
   0  -6   8   -0.46    0.46
   0  -6   8    0.07    0.42
   0  -6  -8    0.94    0.33
   0   6   9    0.76    0.37
   0  -6   9    1.38    0.68
   0  -6  -9    1.85    0.42
   0  -6   9    0.84    0.48
   0   6 -10    1.34    0.55
   0   6  10    0.74    0.38
   0   6  10    0.94    0.39
   0  -6 -10    1.31    0.40
   0  -6  10    1.18    0.57
   0  -6  10    0.77    0.52
   0   6 -11    2.90    0.69
   0   6  11    0.94    0.41
   0   6  11    1.68    0.47
   0  -6  11    1.63    0.62
   0  -6  11    0.69    0.53
   0   6  12    0.33    0.44
   0   6  12    1.09    0.41
   0   6 -12    0.96    0.61
   0  -6  12   -0.09    0.47
   0  -6  12    1.12    0.57
   0   6 -13    0.81    0.75
   0   6  13    0.92    0.47
   0   6  13    0.78    0.46
   0  -6  13   -0.07    0.50
   0  -6  13    1.22    0.69
   0   6  14    0.40    0.63
   0   6  14    0.48    0.48
   0  -6  14    1.87    0.80
   0  -6  14    0.55    0.61
   0   6  15    0.75    0.49
   0   6  15   -0.33    0.44
   0  -6  15    1.90    0.94
   0  -6  15    0.74    0.62
   0   6  16    0.00    0.50
   0   6  17    0.45    0.56
   0  -7   0    0.49    0.32
   0  -7   0    0.34    0.30
   0   7  -1    3.58    0.44
   0   7  -1    3.41    0.41
   0  -7  -1    3.38    0.41
   0  -7  -1    4.32    0.42
   0  -7   1    5.10    0.59
   0  -7  -1    3.82    0.36
   0   7  -2    1.75    0.46
   0   7  -2    2.38    0.40
   0  -7  -2    3.05    0.40
   0  -7  -2    2.32    0.40
   0  -7   2    2.12    0.44
   0  -7  -2    2.24    0.35
   0   7  -3    4.35    0.58
   0   7  -3    3.86    0.50
   0  -7  -3    3.89    0.38
   0  -7  -3    3.37    0.41
   0  -7   3    4.71    0.62
   0   7  -4    1.02    0.42
   0  -7  -4    0.44    0.29
   0  -7  -4    0.68    0.32
   0  -7  -4    0.39    0.30
   0  -7   4    0.48    0.34
   0  -7   4    0.19    0.39
   0   7  -5    0.47    0.42
   0   7  -5   -0.02    0.21
   0  -7  -5    0.19    0.24
   0  -7   5    0.42    0.38
   0  -7  -5    0.28    0.34
   0  -7  -5   -0.32    0.25
   0  -7   5   -0.16    0.38
   0   7  -6   11.08    0.94
   0   7  -6   12.95    0.79
   0  -7   6   10.67    0.79
   0  -7  -6   12.96    0.68
   0  -7  -6   11.37    0.65
   0  -7   6   11.14    0.85
   0   7  -7    0.62    0.24
   0   7  -7    0.61    0.44
   0  -7  -7    0.79    0.32
   0  -7   7    0.16    0.50
   0  -7   7    0.79    0.47
   0   7  -8    2.54    0.36
   0   7  -8    2.86    0.62
   0  -7   8    3.46    0.63
   0  -7  -8    3.48    0.44
   0  -7   8    4.58    0.82
   0  -7  -8    3.70    0.43
   0   7  -9    6.16    0.75
   0  -7  -9    8.13    0.62
   0  -7   9    7.52    0.85
   0  -7  -9    7.71    0.58
   0  -7   9    8.52    0.73
   0   7 -10    1.33    0.62
   0   7  10    2.71    0.52
   0  -7  10    2.19    0.66
   0  -7 -10    2.62    0.49
   0  -7  10    2.60    0.69
   0   7  11    3.42    0.55
   0   7  11    4.13    0.56
   0  -7  11    4.88    0.64
   0  -7  11    3.74    0.83
   0   7  12    1.94    0.46
   0   7  12    1.14    0.46
   0   7 -12    0.67    0.80
   0  -7  12    0.13    0.53
   0  -7  12    1.20    0.58
   0   7  13    0.51    0.45
   0   7  14    0.62    0.55
   0   7  14   -0.30    0.46
   0  -7  14    1.15    0.71
   0   7  15    0.88    0.51
   0   7  16   -0.52    0.57
   0   8   0    0.81    0.41
   0  -8   0    0.48    0.32
   0  -8   0    0.70    0.40
   0   8  -1   -0.09    0.33
   0  -8   1    0.59    0.41
   0  -8  -1    0.32    0.35
   0  -8  -1    0.77    0.31
   0   8  -2    1.03    0.39
   0  -8  -2    0.30    0.34
   0  -8  -2    0.47    0.33
   0  -8   2    0.33    0.42
   0  -8  -2    0.80    0.32
   0   8  -3    1.23    0.45
   0  -8  -3    2.09    0.40
   0  -8   3    1.32    0.45
   0  -8  -3    1.29    0.38
   0  -8  -3    1.65    0.39
   0   8  -4    0.72    0.45
   0  -8  -4    0.44    0.32
   0  -8   4    1.20    0.52
   0  -8  -4    1.09    0.33
   0  -8  -4    0.34    0.30
   0   8  -5    3.32    0.62
   0  -8  -5    3.39    0.48
   0  -8  -5    3.39    0.49
   0  -8  -5    3.48    0.54
   0  -8   5    3.48    0.67
   0  -8   5    3.81    0.47
   0   8  -6    1.01    0.39
   0  -8  -6    1.66    0.43
   0  -8  -6    2.24    0.40
   0  -8   6    1.38    0.65
   0  -8   6    2.03    0.44
   0  -8  -6    1.86    0.42
   0  -8  -7    2.77    0.44
   0  -8   7    1.83    0.61
   0  -8  -7    2.00    0.42
   0  -8   7    1.57    0.62
   0  -8  -7    2.78    0.52
   0   8  -8    0.03    0.22
   0   8  -8   -0.17    0.45
   0  -8  -8   -0.20    0.31
   0  -8   8    1.73    0.46
   0  -8   8    0.49    0.58
   0  -8  -8    0.69    0.44
   0   8  -9   -0.16    0.47
   0   8  -9   -0.36    0.24
   0  -8   9   -0.27    0.53
   0  -8  -9    0.02    0.32
   0  -8   9    1.06    0.50
   0  -8  10    1.12    0.73
   0  -8 -10    0.69    0.37
   0  -8  10    0.41    0.45
   0  -8 -11    0.45    0.39
   0  -8  11    0.15    0.65
   0  -8  12   -0.17    0.59
   0  -8 -12    0.85    0.56
   0  -8 -13    0.70    0.52
   0  -8  13    0.42    0.58
   0  -8 -14    1.46    0.55
   0   9   0    0.86    0.40
   0  -9   0    0.28    0.41
   0   9   1    2.22    0.48
   0   9  -1    3.84    0.58
   0  -9   1    2.30    0.57
   0  -9  -1    2.44    0.55
   0   9  -2    1.79    0.51
   0  -9   2    2.39    0.59
   0  -9  -2    2.84    0.52
   0   9  -3    1.13    0.41
   0  -9  -3    1.54    0.35
   0  -9   3    1.21    0.66
   0  -9  -3    1.89    0.49
   0   9  -4    0.27    0.41
   0  -9  -4    0.26    0.30
   0  -9  -4    0.17    0.36
   0  -9   4   -0.68    0.44
   0   9  -5    0.36    0.39
   0  -9  -5    0.45    0.36
   0  -9   5   -0.35    0.48
   0  -9  -5    0.61    0.38
   0  -9  -6    2.18    0.48
   0  -9   6    3.11    0.74
   0  -9  -6    2.95    0.58
   0   9  -7   -0.40    0.50
   0  -9   7    1.62    0.65
   0  -9  -7    0.94    0.38
   0  -9   7    1.48    0.69
   0  -9  -7    0.97    0.42
   0   9  -8   -0.63    0.47
   0  -9  -8    0.32    0.43
   0  -9   8    0.63    0.67
   0  -9  -8    0.70    0.45
   0  -9  -9    1.46    0.47
   0  -9  -9    1.38    0.55
   0  -9   9    1.81    0.75
   0  -9 -10    3.11    0.54
   0  -9 -10    3.05    0.60
   0  -9 -11    1.33    0.52
   0  -9  11    1.32    0.68
   0  -9 -12    0.08    0.51
   0  -9 -12    1.38    0.52
   0  -9 -13    0.07    0.44
   0  10   0    3.84    0.64
   0 -10   0    4.18    0.86
   0  10  -1    0.20    0.43
   0 -10  -1    1.19    0.58
   0 -10   1    0.95    0.53
   0  10  -2    3.01    0.62
   0 -10   2    2.87    0.65
   0 -10  -2    2.35    0.58
   0  10  -3    2.24    0.64
   0 -10  -3    1.03    0.46
   0 -10   3    1.29    0.61
   0 -10  -4    0.94    0.46
   0 -10   4    0.96    0.59
   0 -10  -4    1.25    0.36
   0 -10   5    0.59    0.55
   0 -10  -5    0.93    0.40
   0 -10   6    1.67    0.68
   0 -10  -6    0.49    0.43
   0 -10  -6    0.97    0.46
   0 -10  -7    1.32    0.52
   0 -10   7    2.20    0.78
   0 -10  -7    1.69    0.50
   0 -10  -8    0.83    0.48
   0 -10  -8    0.02    0.43
   0 -10  -9   -0.47    0.45
   0 -10   9    0.32    0.65
   0 -10 -10    0.35    0.52
   0 -10 -11   -0.25    0.50
   0  11   0    0.92    0.53
   0 -11   0    0.89    0.58
   0  11  -1   -0.16    0.48
   0 -11   1    0.85    0.56
   0 -11  -1   -0.71    0.49
   0  11  -2   -0.16    0.52
   0 -11   2   -0.20    0.58
   0 -11  -2   -0.45    0.53
   0 -11   3    0.81    0.64
   0 -11  -3    0.82    0.55
   0 -11  -4   -0.54    0.51
   0 -11   4    0.76    0.59
   0 -11  -5    1.39    0.61
   0 -11   5    0.53    0.73
   0 -11  -6   -0.34    0.50
   0 -11   6    0.13    0.60
   0 -11  -6    0.22    0.44
   0 -11   7    1.35    0.80
   0 -11  -7   -0.67    0.50
   0 -11  -8   -0.91    0.47
   0 -12   0    0.67    0.66
   0 -12   1    0.30    0.67
   0 -12  -1    0.08    0.66
  -1   0  19    1.29    0.85
  -1   0  19    1.80    0.60
  -1   0  18    2.91    0.89
  -1   0  18    2.32    0.83
  -1   0  17    0.34    0.54
  -1   0  17    0.86    0.69
  -1   0  16    0.13    0.53
  -1   0  16    0.38    0.46
  -1   0  15    0.58    0.49
  -1   0  15   -0.17    0.53
  -1   0  14    0.71    0.61
  -1   0  13   -0.11    0.40
  -1   0  13   -0.22    0.45
  -1   0  12    0.86    0.53
  -1   0  12    1.33    0.55
   1   0 -11   -0.28    0.30
   1   0 -11    0.35    0.44
  -1   0  11    0.44    0.44
  -1   0  11   -0.22    0.37
   1   0 -10   17.92    1.05
  -1   0  10   19.87    1.00
  -1   0  10   18.42    0.97
   1   0 -10   19.64    0.99
   1   0  -9   -0.03    0.34
   1   0  -9    0.37    0.31
  -1   0   9    0.47    0.34
  -1   0   9   -0.24    0.31
  -1   0   8    4.52    0.47
   1   0  -8    5.27    0.44
   1   0  -8    4.81    0.49
  -1   0   8    5.10    0.49
   1   0  -7    0.13    0.27
  -1   0   7    0.16    0.31
   1   0  -7   -0.16    0.30
  -1   0   7   -0.13    0.27
  -1   0   6   19.38    0.84
   1   0  -6   19.75    0.81
  -1   0   6   19.92    0.86
   1   0  -6   18.58    0.84
   1   0  -5    0.49    0.47
  -1   0   5   -0.23    0.22
   1   0  -5   -0.04    0.20
  -1   0   5   -0.02    0.22
  -1   0   4    0.21    0.22
   1   0  -4    0.01    0.21
   1   0  -4    0.00    0.19
  -1   0   4    0.27    0.22
  -1   0   3   -0.23    0.22
   1   0  -3    0.24    0.22
   1   0  -3   -0.16    0.22
  -1   0   3    0.19    0.22
   1   0  -2   40.38    1.34
   1   0  -2   46.61    1.34
  -1   0  -2   13.79    0.50
   1   0   2   13.56    0.51
   1   0   3    0.19    0.19
  -1   0  -3   -0.03    0.23
   1   0   3   -0.26    0.20
  -1   0  -3    0.06    0.17
  -1   0  -4   17.29    0.67
   1   0   4   18.02    0.71
   1   0   4   17.43    0.69
  -1   0  -4   17.62    0.70
   1   0   5   -0.22    0.20
  -1   0  -5   -0.20    0.19
  -1   0  -5    0.09    0.48
   1   0   5    0.17    0.24
   1   0   6   28.96    1.14
   1   0   6   30.47    1.16
  -1   0  -6   30.41    1.15
  -1   0  -6   30.71    1.10
  -1   0  -7   -0.27    0.23
  -1   0  -7    0.52    0.34
   1   0   7    0.11    0.28
   1   0   7   -0.20    0.27
   1   0   8   84.13    2.87
  -1   0  -8   87.95    2.78
  -1   0  -8   86.50    2.81
   1   0   8   85.64    2.83
  -1   0  -9    0.95    0.37
  -1   0  -9    0.53    0.29
   1   0   9    0.17    0.35
   1   0   9    0.06    0.34
  -1   0 -10    5.08    0.55
   1   0  10    5.80    0.60
   1   0  10    6.57    0.62
  -1   0 -10    5.69    0.51
  -1   0 -11   -0.78    0.39
  -1   0 -11    0.37    0.38
   1   0  11   -0.70    0.36
   1   0  11   -0.03    0.40
   1   0  12    2.70    0.64
   1   0  12    4.14    0.72
   1   0  13    0.47    0.52
   1   0  13   -0.33    0.42
   1   0  14    0.13    0.50
   1   0  15    0.44    0.57
   1   0  15    0.09    0.50
   1   0  16    0.30    0.59
   1   0  16    0.01    0.49
   1   0  17    0.62    0.60
   1   0  17    0.65    0.54
   1   0  18    5.20    1.06
   1   0  19    1.41    0.61
   1   0  19   -0.19    0.68
  -1   1  19    1.91    0.85
  -1   1  19    0.54    0.52
  -1  -1  19    0.42    0.64
  -1   1  18    1.60    0.74
  -1   1  18    2.15    0.69
  -1  -1  18    3.07    0.88
  -1  -1  18    2.31    0.73
  -1   1  17    1.23    0.66
  -1   1  17    2.77    0.67
  -1  -1  17    0.89    0.66
  -1  -1  17    0.69    0.49
  -1   1  16    0.39    0.60
  -1   1  16   -0.07    0.47
  -1  -1  16   -0.32    0.44
  -1  -1  16    0.86    0.56
  -1   1  15    0.72    0.51
  -1   1  15   -0.30    0.51
  -1  -1  15    1.16    0.62
  -1  -1  15   -0.07    0.47
  -1   1  14    2.84    1.00
  -1   1  14    2.85    0.65
  -1  -1  14    2.26    0.64
  -1  -1  14    2.48    0.71
  -1   1  13    0.13    0.48
  -1   1  13    0.17    0.42
  -1  -1  13   -0.01    0.41
  -1  -1  13    0.22    0.47
  -1   1  12   -0.57    0.42
  -1   1  12   -0.44    0.34
  -1  -1  12   -0.19    0.41
  -1  -1  12   -0.46    0.48
  -1   1  11    4.23    0.64
  -1   1  11    5.41    0.71
   1   1 -11    4.62    0.62
   1  -1 -11    5.37    0.72
  -1  -1  11    5.01    0.75
  -1  -1  11    4.43    0.66
   1   1 -10    2.26    0.47
  -1   1  10    2.31    0.48
  -1   1  10    1.47    0.44
   1   1 -10    1.68    0.47
   1  -1 -10    2.41    0.41
  -1  -1  10    1.97    0.49
  -1  -1  10    1.97    0.51
   1   1  -9   23.47    1.03
   1   1  -9   21.35    1.04
  -1   1   9   23.12    1.02
  -1   1   9   22.27    1.03
   1  -1  -9   22.11    1.02
  -1  -1   9   21.73    1.06
  -1  -1   9   21.44    1.05
   1  -1  -9   23.45    0.94
   1   1  -8    2.04    0.44
  -1   1   8    1.40    0.39
  -1   1   8    1.32    0.44
   1   1  -8    1.91    0.38
   1  -1  -8    1.86    0.40
  -1  -1   8    0.88    0.37
  -1  -1   8    1.78    0.40
   1  -1  -8    1.51    0.28
   1   1  -7   47.42    1.67
  -1   1   7   47.90    1.66
  -1   1   7   46.18    1.61
   1   1  -7   48.08    1.68
   1  -1  -7   46.83    1.56
  -1  -1   7   45.24    1.67
   1  -1  -7   46.37    1.65
  -1  -1   7   46.76    1.69
  -1   1   6    0.80    0.29
   1   1  -6    0.82    0.53
  -1   1   6    1.17    0.31
   1   1  -6    1.07    0.34
   1  -1  -6    0.71    0.25
   1  -1  -6    1.01    0.31
  -1  -1   6    0.17    0.31
  -1  -1   6    1.06    0.36
  -1   1   5    0.73    0.24
  -1   1   5    0.60    0.23
   1   1  -5    0.62    0.27
   1   1  -5    0.92    0.29
  -1  -1   5    0.75    0.28
   1  -1  -5    0.72    0.21
   1  -1  -5    0.56    0.25
  -1  -1   5    0.22    0.26
  -1   1   4   10.32    0.46
   1   1  -4   11.22    0.55
  -1   1   4   11.08    0.50
   1   1  -4   11.32    0.54
  -1  -1   4   11.32    0.55
   1  -1  -4   10.79    0.50
   1  -1  -4   11.84    0.45
  -1  -1   4   11.57    0.54
   1   1  -3   37.77    1.25
   1   1  -3   36.86    1.26
  -1   1   3   39.40    1.22
  -1   1   3   37.30    1.18
   1  -1  -3   38.08    1.16
  -1  -1   3   38.72    1.27
  -1  -1   3   37.31    1.25
   1  -1  -3   37.39    1.22
   1   1  -2    0.00    0.23
   1   1  -2    0.53    0.23
  -1   1   2   -0.02    0.15
   1  -1  -2    0.22    0.16
  -1  -1   2    0.00    0.22
  -1  -1   2   -0.17    0.19
   1  -1  -1    2.14    0.13
  -1   1   0    0.56    0.10
   1   1   0    0.65    0.09
  -1   1  -1   12.24    0.45
   1   1   1   13.29    0.41
  -1   1  -2   61.45    1.89
  -1   1  -2   60.99    1.86
   1   1   2   62.40    1.81
   1   1   2   63.72    1.84
   1  -1   2   55.22    1.89
   1  -1   2   62.97    1.88
  -1  -1  -2   60.84    1.83
   1   1   3    2.74    0.21
   1   1   3    2.67    0.23
  -1   1  -3    3.12    0.29
  -1   1  -3    2.50    0.27
   1  -1   3    2.90    0.30
  -1  -1  -3    2.27    0.24
  -1  -1  -3    2.76    0.20
   1  -1   3    2.33    0.29
  -1   1  -4    2.51    0.31
   1   1   4    2.07    0.24
   1   1   4    1.72    0.27
  -1   1  -4    1.72    0.30
  -1  -1  -4    1.96    0.21
   1  -1   4    2.35    0.33
   1  -1   4    2.16    0.32
  -1  -1  -4    2.75    0.30
  -1   1  -5    4.73    0.39
   1   1   5    4.48    0.34
  -1   1  -5    4.01    0.40
   1   1   5    4.88    0.38
   1  -1   5    4.23    0.40
   1  -1   5    4.35    0.41
  -1  -1  -5    4.71    0.31
  -1  -1  -5    4.28    0.36
   1   1   6    3.39    0.42
   1   1   6    3.31    0.40
  -1   1  -6    3.29    0.43
  -1   1  -6    3.48    0.59
  -1  -1  -6    2.44    0.30
   1  -1   6    3.21    0.46
  -1  -1  -6    3.55    0.43
   1  -1   6    2.72    0.44
  -1   1  -7    0.19    0.27
  -1   1  -7    0.62    0.34
   1   1   7   -0.22    0.24
   1   1   7    0.39    0.30
   1  -1   7   -0.01    0.29
  -1  -1  -7   -0.04    0.20
   1  -1   7   -0.13    0.30
  -1  -1  -7    0.46    0.29
   1   1   8   20.36    0.91
  -1   1  -8   20.98    0.94
  -1   1  -8   20.61    0.93
   1   1   8   20.59    0.94
  -1  -1  -8   20.42    0.91
   1  -1   8   19.90    0.96
   1  -1   8   19.47    0.94
  -1  -1  -8   18.81    0.83
  -1   1  -9    8.12    0.62
   1   1   9    6.68    0.58
   1   1   9    7.71    0.58
  -1   1  -9    7.82    0.58
  -1  -1  -9    6.67    0.57
   1  -1   9    7.55    0.64
   1  -1   9    6.92    0.59
  -1  -1  -9    7.08    0.61
   1   1  10   51.98    1.90
  -1   1 -10   51.56    1.90
  -1   1 -10   50.29    1.86
   1   1  10   51.44    1.89
  -1  -1 -10   53.83    2.11
  -1  -1 -10   46.42    1.77
   1  -1  10   51.44    1.96
   1  -1  10   46.29    1.90
   1   1  11    8.82    0.72
  -1   1 -11    8.22    0.66
   1   1  11    7.49    0.69
  -1  -1 -11    7.88    0.69
   1  -1  11    6.91    0.71
   1  -1  11    8.41    0.75
   1   1  12    0.61    0.44
   1   1  12    0.51    0.50
   1  -1  12    0.40    0.52
   1  -1  12    0.11    0.44
   1   1  13   -0.20    0.38
   1   1  13    0.10    0.46
   1  -1  13    0.89    0.50
   1  -1  13    0.83    0.51
   1   1  14   -0.48    0.65
   1   1  14    0.18    0.42
   1  -1  14    0.08    0.48
   1  -1  14    0.36    0.46
   1   1  15    0.61    0.51
   1   1  15    0.32    0.49
   1  -1  15   -0.10    0.53
   1  -1  15   -0.06    0.49
   1   1  16    4.29    0.88
   1   1  16    3.52    0.74
   1  -1  16    2.39    0.71
   1  -1  16    3.48    0.80
   1   1  17    1.05    0.67
   1   1  17    0.64    0.54
   1  -1  17    0.95    0.60
   1  -1  17    1.74    0.70
   1   1  18    1.14    0.58
   1  -1  18    0.43    0.54
   1  -1  18   -0.22    0.66
   1   1  19    1.18    0.62
   1   1  19   -0.18    0.67
   1  -1  19    2.52    1.20
  -1   2  19    1.18    0.73
  -1  -2  19    2.78    0.89
  -1   2  18    1.11    0.56
  -1   2  18    0.65    0.66
  -1  -2  18    1.08    0.68
  -1  -2  18    1.06    0.64
  -1   2  17    3.02    0.71
  -1   2  17    4.27    0.93
  -1  -2  17    2.21    0.84
  -1  -2  17    3.13    0.74
  -1   2  16    1.93    0.66
  -1   2  16    0.70    0.50
  -1  -2  16    0.14    0.96
  -1  -2  16    0.58    0.53
  -1   2  15    0.34    0.44
  -1   2  15    0.52    0.44
  -1  -2  15    0.61    0.61
  -1  -2  15    0.71    0.56
  -1   2  14    0.21    0.50
  -1   2  14    0.19    0.44
  -1  -2  14    0.29    0.45
  -1  -2  14    0.38    0.62
  -1   2  13    0.01    0.46
  -1   2  13    0.24    0.39
  -1  -2  13    0.20    0.63
  -1  -2  13    0.28    0.54
   1   2 -12    0.87    0.46
  -1   2  12    0.45    0.43
  -1   2  12    0.80    0.50
  -1  -2  12    1.36    0.54
  -1  -2  12    0.54    0.51
  -1   2  11   -0.31    0.33
  -1   2  11   -0.02    0.41
  -1  -2  11   -0.11    0.45
  -1  -2  11   -0.09    0.42
   1  -2 -11    0.09    0.39
   1   2 -10    3.32    0.57
   1   2 -10    2.49    0.57
  -1   2  10    3.14    0.51
  -1   2  10    2.52    0.52
  -1  -2  10    2.59    0.55
   1  -2 -10    2.79    0.38
  -1  -2  10    2.59    0.56
   1   2  -9   12.14    0.77
   1   2  -9   11.97    0.74
  -1   2   9   11.22    0.69
  -1   2   9   11.57    0.67
  -1  -2   9   11.44    0.75
  -1  -2   9   12.05    0.81
   1  -2  -9   11.32    0.56
   1  -2  -9   11.09    0.69
   1   2  -8    0.79    0.36
  -1   2   8    0.62    0.29
  -1   2   8    0.12    0.25
   1   2  -8    0.31    0.33
   1  -2  -8    0.45    0.30
  -1  -2   8    0.40    0.35
   1  -2  -8    0.06    0.19
  -1  -2   8   -0.11    0.31
  -1   2   7   11.69    0.62
   1   2  -7   11.45    0.68
   1   2  -7   12.33    0.70
   1  -2  -7   12.18    0.51
  -1  -2   7   10.73    0.69
   1  -2  -7   11.28    0.62
   1   2  -6   44.86    1.61
  -1   2   6   45.78    1.53
  -1   2   6   44.34    1.47
  -1  -2   6   42.68    1.58
   1  -2  -6   45.19    1.41
   1  -2  -6   42.58    1.53
  -1  -2   6   45.60    1.63
  -1   2   5   12.51    0.57
  -1   2   5   11.98    0.51
  -1  -2   5   12.22    0.66
  -1  -2   5   11.82    0.63
   1   2  -4    3.70    0.34
   1   2  -4    4.36    0.39
  -1   2   4    3.71    0.29
  -1  -2   4    4.05    0.39
   1  -2  -4    3.41    0.28
  -1  -2   4    3.22    0.36
   1   2  -3    0.18    0.21
   1   2  -3   -0.41    0.21
  -1   2   3   -0.02    0.14
  -1  -2   3   -0.02    0.22
   1  -2  -3    0.13    0.14
  -1  -2   3    0.18    0.22
  -1   2   2    1.82    0.19
   1   2  -2    1.72    0.22
  -1  -2   2    2.29    0.28
  -1  -2   2    2.18    0.27
   1  -2  -2    1.63    0.18
   1   2  -1    0.69    0.17
   1   2  -1    0.80    0.21
   1   2  -1    0.71    0.10
  -1  -2   1    0.78    0.18
   1  -2  -1    1.11    0.17
   1  -2  -1    1.04    0.16
  -1  -2   1    0.76    0.19
   1   2   0  104.92    3.26
  -1   2   0  114.64    3.29
   1   2   0  114.67    3.27
  -1   2   0  109.19    3.28
   1  -2   0  111.45    3.27
   1  -2   0  110.38    3.28
  -1  -2   0  112.58    3.27
  -1   2  -1  128.30    3.63
  -1   2  -1  109.24    3.62
  -1   2  -1  123.83    3.59
   1  -2   1  124.17    3.63
   1  -2   1  118.73    3.63
  -1  -2  -1  124.06    3.58
  -1  -2  -1  128.23    3.59
  -1   2  -2   12.24    0.52
   1   2   2   12.67    0.45
   1  -2   2   12.15    0.54
  -1  -2  -2   12.89    0.46
   1   2   3  596.10   17.13
  -1   2  -3  574.22   17.22
  -1   2  -3  596.98   17.19
  -1  -2  -3  600.11   17.15
   1  -2   3  591.49   17.23
   1  -2   3  597.43   17.21
  -1   2  -4    0.65    0.26
   1   2   4    0.76    0.17
   1   2   4    0.68    0.20
  -1   2  -4    0.75    0.25
   1  -2   4    0.87    0.28
   1  -2   4    0.40    0.27
  -1  -2  -4    0.66    0.21
   1   2   5    2.39    0.31
  -1   2  -5    1.63    0.34
   1   2   5    2.46    0.29
  -1   2  -5    2.56    0.42
   1  -2   5    2.07    0.38
   1  -2   5    1.61    0.39
  -1  -2  -5    1.91    0.31
   1   2   6   11.91    0.59
  -1   2  -6   12.20    0.65
   1   2   6   11.71    0.55
  -1   2  -6   11.19    0.65
   1  -2   6   11.32    0.67
   1  -2   6   10.96    0.67
  -1  -2  -6   10.92    0.59
  -1  -2  -6   12.07    0.50
  -1   2  -7    1.24    0.35
  -1   2  -7    1.33    0.34
   1   2   7    1.29    0.30
   1   2   7    1.30    0.32
   1  -2   7    1.38    0.39
  -1  -2  -7    1.49    0.35
   1  -2   7    1.05    0.37
  -1  -2  -7    1.45    0.25
   1   2   8   -0.20    0.25
  -1   2  -8    0.38    0.32
  -1   2  -8    0.39    0.33
   1   2   8    0.11    0.28
   1  -2   8    0.32    0.35
  -1  -2  -8   -0.42    0.25
   1  -2   8   -0.23    0.33
  -1  -2  -8    0.06    0.19
   1   2   9   11.91    0.70
  -1   2  -9   13.22    0.77
  -1   2  -9   12.51    0.76
   1   2   9   11.56    0.71
   1  -2   9   11.80    0.77
   1  -2   9   12.33    0.81
  -1  -2  -9   12.40    0.73
  -1  -2  -9   12.46    0.59
  -1   2 -10    3.71    0.60
  -1   2 -10    3.36    0.58
   1   2  10    3.47    0.55
   1   2  10    3.21    0.54
  -1  -2 -10    2.97    0.53
   1  -2  10    4.15    0.64
   1  -2  10    2.67    0.58
   1   2  11    1.59    0.47
  -1   2 -11    1.54    0.57
   1   2  11    1.90    0.51
  -1  -2 -11    2.49    0.51
   1  -2  11    1.35    0.54
   1  -2  11    1.53    0.55
  -1   2 -12    2.18    0.57
   1   2  12    1.72    0.54
   1  -2  12    1.65    0.59
   1  -2  12    2.94    0.73
   1   2  13    2.52    0.69
   1   2  13    1.85    0.58
   1  -2  13    2.34    0.71
   1   2  14    0.66    0.53
   1   2  14    0.52    0.39
   1  -2  14    0.05    0.48
   1  -2  14   -0.10    0.47
   1   2  15    0.61    0.46
   1   2  15    0.18    0.52
   1  -2  15   -0.22    0.55
   1  -2  15    0.28    0.42
   1   2  16    1.20    0.56
   1   2  16    2.61    0.70
   1  -2  16    2.00    0.84
   1  -2  16    1.36    0.60
   1   2  17    0.71    0.63
   1   2  17    0.86    0.53
   1  -2  17    1.02    0.64
   1  -2  17    0.82    0.63
   1   2  18    0.88    0.60
   1   2  18    2.46    0.85
   1  -2  18    0.79    0.56
   1  -2  18    1.18    0.78
   1   2  19    5.63    0.96
   1  -2  19    5.66    1.06
  -1   3  19    1.13    0.61
  -1  -3  19    0.65    0.86
  -1   3  18    1.39    0.77
  -1   3  18    0.67    0.61
  -1  -3  18    0.93    0.64
  -1  -3  18    1.92    0.72
  -1   3  17    0.10    0.83
  -1   3  17    1.10    0.59
  -1  -3  17    1.55    0.74
  -1  -3  17    0.53    0.64
  -1   3  16    0.83    0.51
  -1   3  16    1.38    0.59
  -1  -3  16    1.14    0.56
  -1  -3  16    0.15    0.64
  -1   3  15    0.75    0.53
  -1   3  15    0.26    0.50
  -1  -3  15    0.20    0.51
  -1  -3  15    0.91    0.62
  -1   3  14   -0.06    0.38
  -1   3  14    0.37    0.49
  -1  -3  14    0.74    0.50
  -1  -3  14    0.64    0.54
  -1   3  13    0.15    0.40
  -1   3  13    0.51    0.44
  -1  -3  13    0.98    0.50
  -1  -3  13    1.06    0.56
  -1   3  12    0.50    0.48
  -1   3  12    1.49    0.51
   1   3 -12    1.12    0.51
  -1  -3  12    1.43    0.58
  -1  -3  12    1.78    0.63
  -1   3  11    1.39    0.50
  -1   3  11    2.46    0.53
   1   3 -11    1.38    0.50
  -1  -3  11    1.09    0.53
  -1  -3  11    1.83    0.58
   1  -3 -11    1.83    0.50
   1   3 -10   10.18    0.80
  -1   3  10   10.29    0.72
  -1   3  10   11.10    0.69
  -1  -3  10   11.14    0.84
  -1  -3  10   10.92    0.87
   1   3  -9   39.14    1.57
  -1   3   9   38.62    1.50
  -1   3   9   39.05    1.44
   1   3  -9   40.14    1.61
  -1  -3   9   37.80    1.59
  -1  -3   9   38.99    1.65
   1  -3  -9   39.29    1.52
  -1   3   8    1.45    0.34
  -1   3   8    1.66    0.38
   1   3  -8    1.75    0.43
   1   3  -8    2.38    0.52
  -1  -3   8    1.99    0.52
   1  -3  -8    2.31    0.41
  -1  -3   8    1.13    0.41
  -1   3   7    3.73    0.39
   1   3  -7    3.68    0.46
  -1   3   7    3.15    0.33
   1   3  -7    4.32    0.54
   1  -3  -7    3.52    0.38
  -1  -3   7    5.20    0.63
   1   3  -6    0.54    0.30
   1   3  -6    0.14    0.31
  -1   3   6    0.63    0.25
  -1  -3   6    0.51    0.57
   1  -3  -6    0.65    0.25
  -1  -3   6    0.22    0.32
  -1   3   5   15.09    0.64
   1   3  -5   15.33    0.70
   1   3  -5   15.84    0.78
  -1  -3   5   15.49    0.75
  -1  -3   5   14.49    0.77
   1  -3  -5   14.99    0.66
  -1   3   4    1.16    0.25
   1   3  -4    0.85    0.28
   1   3  -4    1.31    0.36
   1  -3  -4    1.65    0.33
  -1  -3   4    1.45    0.37
  -1  -3   4    1.04    0.34
   1   3  -3    3.08    0.41
   1   3  -3    3.99    0.33
  -1   3   3    3.64    0.28
  -1  -3   3    3.33    0.36
  -1  -3   3    3.14    0.38
   1  -3  -3    3.47    0.27
   1   3  -2    1.42    0.14
   1   3  -2    1.75    0.25
   1   3  -2    1.76    0.28
  -1  -3   2    1.41    0.27
   1  -3  -2    2.05    0.24
   1  -3  -2    2.30    0.24
  -1  -3   2    1.78    0.28
   1   3  -1    1.23    0.21
   1  -3  -1    1.36    0.20
   1  -3  -1    1.18    0.19
  -1  -3   1    1.44    0.23
  -1  -3   1    1.04    0.22
   1   3   0   51.68    1.70
   1   3   0   56.10    1.71
  -1   3   0   55.70    1.73
  -1  -3   0   56.07    1.70
  -1  -3   0   54.70    1.68
   1  -3   0   55.87    1.72
   1  -3   0   55.51    1.70
  -1   3  -1   44.06    1.38
  -1   3  -1   41.54    1.43
  -1   3  -1   45.92    1.44
   1  -3   1   43.55    1.41
  -1  -3  -1   44.93    1.39
  -1  -3  -1   45.06    1.39
   1  -3   1   45.54    1.43
  -1   3  -2   28.36    0.99
   1  -3   2   27.62    1.00
   1  -3   2   26.97    1.01
  -1  -3  -2   28.88    0.93
  -1  -3  -2   29.15    0.93
  -1   3  -3    2.50    0.31
   1   3   3    3.06    0.24
  -1   3  -3    2.07    0.40
  -1  -3  -3    2.35    0.23
   1  -3   3    2.66    0.34
   1  -3   3    3.10    0.40
  -1   3  -4    8.55    0.55
  -1   3  -4    9.14    0.51
   1   3   4    8.55    0.42
  -1  -3  -4    8.60    0.44
   1  -3   4    8.56    0.56
   1  -3   4    9.10    0.54
   1   3   5    1.70    0.27
  -1   3  -5    1.40    0.38
  -1   3  -5    1.28    0.31
   1  -3   5    1.55    0.38
  -1  -3  -5    1.36    0.50
  -1   3  -6    3.26    0.43
   1   3   6    2.96    0.27
   1   3   6    2.83    0.36
  -1   3  -6    3.19    0.46
  -1  -3  -6    2.96    0.33
   1  -3   6    3.31    0.49
   1  -3   6    4.63    0.58
   1   3   7    2.23    0.37
  -1   3  -7    2.69    0.50
  -1   3  -7    1.41    0.38
   1   3   7    1.88    0.32
  -1  -3  -7    1.76    0.35
   1  -3   7    1.80    0.45
   1  -3   7    1.89    0.46
   1   3   8    1.27    0.33
  -1   3  -8    0.91    0.39
   1   3   8    0.70    0.30
  -1   3  -8    1.82    0.45
   1  -3   8    1.54    0.45
   1  -3   8    0.77    0.43
  -1  -3  -8    1.84    0.39
  -1   3  -9   32.69    1.38
  -1   3  -9   31.14    1.33
   1   3   9   31.17    1.24
   1   3   9   30.36    1.27
  -1  -3  -9   31.80    1.27
   1  -3   9   30.88    1.38
   1  -3   9   30.08    1.41
   1   3  10    0.17    0.39
  -1   3 -10    0.44    0.41
   1   3  10    0.39    0.39
   1  -3  10    0.51    0.44
   1  -3  10    0.77    0.49
  -1  -3 -10    1.02    0.41
  -1   3 -11    0.88    0.50
   1   3  11    0.83    0.45
   1   3  11    0.26    0.38
   1  -3  11   -0.12    0.46
  -1  -3 -11    1.07    0.44
   1  -3  11    1.27    0.52
  -1   3 -12    1.27    0.52
   1   3  12    1.49    0.49
   1   3  12    1.98    0.52
   1  -3  12    1.63    0.59
   1  -3  12    0.80    0.51
   1   3  13    0.67    0.48
   1   3  13    1.15    0.48
   1  -3  13    1.37    0.60
   1  -3  13    0.25    0.49
   1   3  14    1.16    0.52
   1   3  14    1.24    0.51
   1  -3  14    1.99    0.68
   1  -3  14    0.97    0.54
   1   3  15    0.83    0.49
   1   3  15   -0.17    0.50
   1  -3  15    0.69    0.58
   1  -3  15    0.86    0.58
   1   3  16    0.76    0.54
   1   3  16    1.27    0.77
   1  -3  16    0.63    0.68
   1  -3  16    2.87    0.72
   1   3  17    0.69    0.57
   1   3  17    1.28    0.66
   1  -3  17    1.48    0.58
   1  -3  17    1.12    0.80
   1   3  18    0.23    0.64
   1   3  18    0.93    0.59
   1  -3  18    0.22    0.73
   1  -3  18    1.20    0.92
   1   3  19    1.35    0.67
   1  -3  19    2.19    0.79
  -1   4  18    9.33    0.94
  -1   4  17    2.21    0.77
  -1   4  17    1.25    0.60
  -1  -4  17    4.13    1.26
  -1  -4  17    2.05    0.71
  -1   4  16    2.90    0.81
  -1   4  16    1.62    0.58
  -1  -4  16    3.27    0.85
  -1  -4  16    2.59    0.81
  -1   4  15    0.51    0.45
  -1   4  15    1.35    0.59
  -1  -4  15    0.83    0.69
  -1  -4  15    1.45    0.59
  -1   4  14    0.77    0.51
  -1   4  14    0.66    0.44
  -1  -4  14    1.29    0.59
  -1  -4  14    0.62    0.52
  -1   4  13    0.87    0.43
  -1   4  13    1.03    0.52
   1   4 -13    1.08    0.82
  -1  -4  13    0.63    0.56
  -1  -4  13    0.06    0.50
   1   4 -12    1.34    0.57
  -1   4  12    0.65    0.43
  -1   4  12    0.35    0.41
  -1  -4  12    0.83    0.52
  -1  -4  12    1.08    0.58
  -1   4  11    8.72    0.64
   1   4 -11    5.85    0.72
  -1   4  11    6.59    0.61
   1  -4 -11    7.88    0.67
  -1  -4  11    7.17    0.85
  -1  -4  11    7.15    0.80
  -1   4  10    0.89    0.36
  -1   4  10    0.34    0.37
   1   4 -10   -0.31    0.38
  -1  -4  10   -0.08    0.43
  -1  -4  10   -0.27    0.41
   1  -4 -10   -0.35    0.31
  -1   4   9    0.55    0.34
  -1   4   9    0.02    0.33
   1   4  -9    0.76    0.43
  -1  -4   9   -0.20    0.43
  -1  -4   9    0.67    0.45
   1  -4  -9    0.93    0.37
   1   4  -8    0.19    0.35
  -1   4   8    0.08    0.24
   1   4  -8    0.22    0.54
  -1   4   8   -0.13    0.31
   1  -4  -8    0.12    0.29
  -1  -4   8   -0.01    0.37
  -1  -4   8   -0.15    0.40
   1   4  -7    6.11    0.54
  -1   4   7    5.68    0.44
   1   4  -7    6.13    0.58
   1  -4  -7    5.82    0.46
  -1  -4   7    5.21    0.57
  -1  -4   7    4.22    0.55
  -1   4   6    0.40    0.23
   1   4  -6    0.30    0.30
  -1  -4   6   -0.31    0.30
  -1  -4   6    0.41    0.33
   1   4  -5   -0.07    0.28
   1   4  -5    0.11    0.25
  -1   4   5    0.15    0.20
  -1  -4   5   -0.31    0.31
   1  -4  -5    0.16    0.18
  -1  -4   5   -0.52    0.28
   1   4  -4   24.85    0.96
  -1   4   4   25.43    0.91
   1   4  -4   23.77    1.02
  -1  -4   4   25.57    1.01
   1  -4  -4   23.95    0.90
  -1  -4   4   23.38    1.00
   1   4  -3   -0.06    0.35
   1   4  -3    0.16    0.12
   1   4  -3   -0.03    0.20
  -1  -4   3    0.12    0.26
  -1  -4   3    0.32    0.27
   1  -4  -3    0.12    0.18
   1  -4  -3    0.42    0.18
   1   4  -2   11.52    0.44
   1   4  -2   10.97    0.53
  -1  -4   2   10.53    0.54
   1  -4  -2   11.47    0.49
   1  -4  -2   10.99    0.54
   1  -4  -2   10.99    0.50
  -1  -4   2   10.16    0.53
   1   4  -1    3.47    0.30
   1   4  -1    3.17    0.35
  -1  -4   1    3.85    0.33
   1  -4  -1    3.53    0.29
   1  -4  -1    3.77    0.30
   1  -4  -1    3.62    0.29
  -1  -4   1    3.37    0.29
  -1   4   0   45.07    1.47
  -1  -4   0   44.57    1.44
   1  -4   0   45.89    1.47
  -1  -4   0   42.92    1.40
   1  -4   0   44.29    1.43
  -1   4  -1   54.38    1.89
  -1   4  -1   58.72    1.85
  -1   4  -1   61.85    1.91
  -1  -4  -1   60.61    1.86
   1  -4   1   60.59    1.91
  -1  -4  -1   59.32    1.87
  -1  -4  -1   59.68    1.86
  -1   4  -2    0.48    0.22
  -1   4  -2    0.93    0.35
  -1  -4  -2    0.68    0.19
   1  -4   2    0.16    0.25
   1  -4   2    0.38    0.26
  -1  -4  -2    0.52    0.18
  -1   4  -3   39.10    1.40
   1  -4   3   39.02    1.42
  -1  -4  -3   41.29    1.33
  -1  -4  -3   41.35    1.32
   1  -4   3   40.67    1.42
  -1   4  -4    1.04    0.33
   1   4   4    1.67    0.25
  -1  -4  -4    1.98    0.33
   1  -4   4    2.16    0.38
   1  -4   4    2.02    0.41
  -1   4  -5    0.15    0.24
  -1   4  -5    0.83    0.34
   1   4   5    0.79    0.23
  -1  -4  -5    0.88    0.23
   1  -4   5    0.96    0.36
   1  -4   5    0.84    0.35
   1   4   6    2.64    0.35
  -1   4  -6    2.84    0.48
  -1   4  -6    2.75    0.44
   1  -4   6    2.55    0.49
   1  -4   6    2.67    0.48
  -1  -4  -6    3.45    0.41
   1   4   7   10.03    0.57
  -1   4  -7   10.49    0.72
  -1   4  -7   13.07    0.71
   1  -4   7   11.16    0.76
   1  -4   7   10.26    0.71
  -1  -4  -7   10.81    0.60
   1   4   8   10.22    0.58
  -1   4  -8   12.07    0.92
   1   4   8   10.54    0.61
  -1   4  -8    9.13    0.67
   1  -4   8    9.50    0.76
   1  -4   8    8.76    0.74
  -1  -4  -8    9.76    0.61
  -1   4  -9    5.26    0.61
   1   4   9    3.99    0.47
   1   4   9    4.72    0.47
   1  -4   9    5.26    0.74
   1  -4   9    6.62    0.79
  -1  -4  -9    5.07    0.51
  -1   4 -10    2.02    0.55
   1   4  10    1.87    0.46
   1   4  10    1.84    0.44
   1  -4  10    1.62    0.59
   1  -4  10    0.71    0.49
  -1  -4 -10    1.46    0.51
   1   4  11    4.57    0.56
  -1   4 -11    5.87    0.69
   1   4  11    5.56    0.58
   1  -4  11    5.91    0.86
   1  -4  11    7.38    0.95
  -1  -4 -11    6.49    0.60
   1   4  12    1.74    0.49
   1   4  12    0.93    0.43
  -1   4 -12    1.69    0.57
   1  -4  12    2.02    0.67
   1  -4  12    1.07    0.57
   1   4  13    0.41    0.40
   1   4  13    0.33    0.43
   1  -4  13   -0.15    0.44
   1  -4  13    0.13    0.47
   1   4  14    0.18    0.48
   1   4  14    0.11    0.44
   1  -4  14    0.42    0.56
   1  -4  14    0.06    0.52
   1   4  15    0.11    0.44
   1   4  15   -0.04    0.50
   1  -4  15   -0.74    0.46
   1  -4  15    0.44    0.61
   1   4  16    2.44    0.61
   1  -4  16    2.87    1.30
   1  -4  16    3.02    0.83
   1   4  17    0.32    0.60
   1   4  17    0.65    0.50
   1  -4  17    1.29    0.68
   1   4  18    1.78    0.63
   1  -4  18    1.24    0.83
  -1   5  17    1.06    0.55
  -1  -5  17    1.81    0.84
  -1   5  16    0.79    0.51
  -1   5  16   -0.47    0.49
  -1  -5  16    0.49    0.58
  -1  -5  16    0.89    0.73
  -1   5  15    0.74    0.53
  -1   5  15    1.67    0.64
  -1  -5  15    1.47    0.78
  -1  -5  15    1.55    0.70
  -1   5  14    0.04    0.42
  -1  -5  14    0.60    0.60
  -1  -5  14    1.20    0.59
  -1   5  13    1.76    0.50
  -1   5  13    0.79    0.45
   1   5 -13    0.78    0.60
  -1  -5  13    1.18    0.62
  -1  -5  13    0.67    0.58
  -1   5  12    0.61    0.39
   1   5 -12   -0.03    0.70
  -1   5  12    0.30    0.47
  -1  -5  12   -0.28    0.47
  -1  -5  12    0.04    0.50
  -1   5  11    0.41    0.37
  -1   5  11    0.22    0.37
   1   5 -11   -0.34    0.47
  -1  -5  11    0.04    0.44
  -1  -5  11    0.09    0.47
  -1   5  10    3.90    0.53
   1   5 -10    3.74    0.72
  -1   5  10    2.79    0.51
  -1  -5  10    4.05    0.74
   1  -5 -10    4.06    0.49
  -1  -5  10    2.81    0.68
  -1   5   9    6.04    0.48
  -1   5   9    5.48    0.52
   1   5  -9    6.03    0.69
  -1  -5   9    6.27    0.73
  -1  -5   9    6.03    0.73
  -1   5   8   23.10    1.00
   1   5  -8   22.78    1.18
   1  -5  -8   23.52    1.04
  -1  -5   8   23.60    1.20
  -1  -5   8   22.18    1.19
   1   5  -7   -0.09    0.39
  -1   5   7    0.33    0.32
   1   5  -7   -0.07    0.35
   1  -5  -7    0.20    0.26
  -1  -5   7   -0.30    0.42
  -1  -5   7   -0.34    0.38
   1   5  -6    0.06    0.30
   1   5  -6    0.45    0.36
  -1   5   6    0.23    0.26
  -1  -5   6    0.35    0.34
   1  -5  -6   -0.01    0.22
  -1  -5   6   -0.08    0.37
  -1   5   5    2.36    0.35
   1   5  -5    2.21    0.47
   1   5  -5    2.04    0.38
  -1  -5   5    1.81    0.43
   1  -5  -5    2.00    0.33
  -1  -5   5    1.59    0.43
   1  -5  -5    2.26    0.36
   1   5  -4    0.63    0.16
   1   5  -4    1.10    0.30
   1  -5  -4    0.90    0.25
  -1  -5   4    0.74    0.35
  -1  -5   4    0.96    0.33
   1  -5  -4    1.04    0.26
   1   5  -3    0.80    0.27
   1   5  -3    1.03    0.18
   1   5  -3    0.47    0.32
   1  -5  -3    0.95    0.23
   1  -5  -3    1.00    0.27
  -1  -5   3    0.90    0.37
   1  -5  -3    1.51    0.28
  -1  -5   3    0.70    0.27
   1   5  -2    2.90    0.37
   1   5  -2    2.44    0.29
   1  -5  -2    2.94    0.29
  -1  -5   2    2.46    0.31
  -1  -5   2    2.73    0.32
   1  -5  -2    2.78    0.32
   1  -5  -2    3.12    0.29
   1   5  -1    6.78    0.45
   1   5  -1    7.04    0.41
   1  -5  -1    6.52    0.40
   1  -5  -1    6.53    0.40
  -1  -5   1    6.91    0.42
   1  -5  -1    6.83    0.41
  -1   5   0   26.95    1.00
  -1   5   0   25.10    0.96
   1   5   0   27.51    0.98
  -1  -5   0   27.08    0.98
  -1  -5   0   26.26    0.92
   1  -5   0   26.79    0.99
   1  -5   0   26.65    0.94
  -1   5  -1    2.81    0.37
  -1   5  -1    2.84    0.29
   1  -5   1    2.98    0.31
  -1  -5  -1    2.46    0.27
  -1  -5  -1    2.08    0.26
  -1  -5  -1    2.99    0.28
  -1   5  -2    5.14    0.33
  -1   5  -2    5.67    0.39
  -1   5  -2    4.59    0.43
  -1  -5  -2    6.07    0.40
  -1  -5  -2    5.51    0.34
  -1  -5  -2    5.81    0.35
   1  -5   2    5.44    0.45
   1  -5   2    4.86    0.38
  -1   5  -3    0.91    0.39
  -1   5  -3    0.70    0.18
  -1   5  -3    0.34    0.24
   1  -5   3    0.36    0.26
  -1  -5  -3    0.42    0.19
   1  -5   3    0.53    0.29
  -1  -5  -3    0.81    0.24
  -1   5  -4    3.18    0.38
  -1   5  -4    3.35    0.28
   1  -5   4    4.03    0.52
  -1  -5  -4    3.27    0.31
  -1  -5  -4    3.33    0.30
  -1   5  -5    3.39    0.52
  -1   5  -5    3.33    0.51
   1  -5   5    2.61    0.48
  -1  -5  -5    2.31    0.30
  -1  -5  -5    2.89    0.36
   1  -5   5    2.84    0.50
   1   5   6    5.81    0.42
  -1   5  -6    5.36    0.49
  -1   5  -6    5.40    0.55
   1  -5   6    5.09    0.57
  -1  -5  -6    4.95    0.41
   1  -5   6    5.52    0.56
   1   5   7    3.06    0.37
  -1   5  -7    2.96    0.57
   1  -5   7    2.67    0.87
  -1  -5  -7    3.24    0.44
   1  -5   7    3.66    0.62
  -1   5  -8    0.84    0.47
   1   5   8   -0.01    0.32
  -1  -5  -8    0.33    0.31
   1  -5   8    0.92    0.49
   1  -5   8    0.67    0.51
  -1   5  -9    5.66    0.79
   1   5   9    3.67    0.53
   1   5   9    4.55    0.46
   1  -5   9    3.84    0.71
  -1  -5  -9    4.76    0.50
   1  -5   9    5.40    0.68
  -1   5 -10   10.18    0.82
   1   5  10   11.19    0.74
   1   5  10    9.19    0.66
   1  -5  10    9.86    0.89
  -1  -5 -10   10.43    0.71
   1  -5  10   10.45    0.92
   1   5  11   -0.09    0.38
  -1   5 -11    0.21    0.45
   1   5  11    0.59    0.33
   1  -5  11    0.62    0.52
   1  -5  11    0.04    0.53
  -1  -5 -11    0.72    0.37
   1   5  12    0.52    0.43
   1   5  12    0.49    0.43
   1  -5  12    0.35    0.52
   1  -5  12    0.53    0.53
   1   5  13    2.05    0.51
  -1   5 -13    0.40    0.72
   1   5  13    1.61    0.47
   1  -5  13    1.21    0.57
   1  -5  13    1.49    0.70
   1   5  14    0.26    0.44
   1   5  14    0.30    0.50
   1  -5  14   -0.42    0.50
   1  -5  14    0.24    0.63
   1   5  15    1.13    0.50
   1  -5  15    1.62    0.74
   1  -5  15    2.53    1.15
   1   5  16    0.70    0.59
   1   5  16    0.46    0.49
   1  -5  16    0.08    0.53
   1  -5  16    2.22    0.81
   1   5  17    0.19    0.54
  -1   6  17    1.19    0.59
  -1   6  16    0.99    0.54
  -1   6  15    0.15    0.46
  -1   6  15    0.23    0.45
  -1  -6  15    0.52    0.55
  -1  -6  15    1.83    0.76
  -1   6  14    1.51    0.52
  -1   6  14    2.61    0.69
  -1  -6  14    2.26    0.75
  -1  -6  14    1.39    0.65
  -1   6  13    0.03    0.42
   1   6 -13   -0.71    0.68
  -1   6  13    0.74    0.45
  -1  -6  13    0.87    0.63
  -1  -6  13   -0.80    0.48
  -1   6  12    0.85    0.46
  -1   6  12    0.36    0.39
   1   6 -12    0.73    0.60
  -1  -6  12    1.62    0.62
  -1  -6  12    0.67    0.56
  -1   6  11    1.80    0.48
  -1   6  11    1.99    0.50
   1   6 -11    1.57    0.70
  -1  -6  11    1.91    0.67
  -1  -6  11    2.79    0.65
  -1   6  10    0.63    0.36
  -1   6  10    0.44    0.39
   1   6 -10   -0.46    0.48
  -1  -6  10    0.93    0.54
  -1  -6  10    0.22    0.49
   1  -6 -10    1.10    0.41
   1   6  -9    0.84    0.79
  -1   6   9   -0.13    0.30
   1  -6  -9    1.17    0.36
  -1  -6   9   -0.01    0.49
  -1  -6   9    0.53    0.48
   1   6  -8    0.93    0.50
  -1   6   8    0.27    0.32
  -1  -6   8    1.45    0.62
  -1  -6   8    0.90    0.45
   1   6  -7   -0.13    0.42
  -1   6   7   -0.08    0.30
   1  -6  -7   -0.12    0.28
   1  -6  -7    0.38    0.30
  -1  -6   7    0.06    0.44
  -1  -6   7    0.68    0.45
   1   6  -6    5.95    0.63
   1   6  -6    5.21    0.36
  -1  -6   6    5.85    0.64
   1  -6  -6    5.88    0.47
  -1  -6   6    4.90    0.60
   1  -6  -6    5.52    0.45
   1   6  -5    1.88    0.24
   1   6  -5    1.67    0.41
  -1  -6   5    1.40    0.46
  -1  -6   5    1.82    0.47
   1  -6  -5    2.06    0.36
   1  -6  -5    2.04    0.36
   1   6  -4    1.65    0.45
   1   6  -4    1.26    0.21
   1   6  -4    2.16    0.42
   1  -6  -4    1.21    0.37
   1  -6  -4    1.38    0.36
  -1  -6   4    1.21    0.43
   1  -6  -4    1.81    0.32
  -1  -6   4    0.80    0.36
   1   6  -3    0.02    0.26
   1   6  -3   -0.19    0.31
  -1  -6   3   -0.03    0.26
   1  -6  -3   -0.14    0.20
   1  -6  -3    0.20    0.24
  -1  -6   3    0.17    0.33
   1   6  -2    0.11    0.32
   1   6  -2    0.20    0.26
   1  -6  -2    0.69    0.25
   1  -6  -2    0.48    0.25
  -1  -6   2    0.75    0.35
  -1  -6   2    0.22    0.24
   1   6  -1    1.34    0.36
   1   6  -1    0.93    0.29
  -1  -6   1    1.54    0.44
   1  -6  -1    1.23    0.28
   1  -6  -1    1.23    0.25
   1  -6  -1    0.82    0.29
   1   6   0   14.30    0.68
   1   6   0   13.41    0.70
  -1   6   0   14.21    0.69
   1  -6   0   16.20    0.73
  -1  -6   0   14.49    0.68
  -1   6  -1   37.09    1.35
  -1   6  -1   35.19    1.33
   1  -6   1   36.28    1.34
  -1  -6  -1   35.67    1.28
  -1  -6  -1   36.21    1.25
  -1  -6  -1   36.73    1.30
  -1   6  -2    1.61    0.39
  -1   6  -2    2.03    0.38
  -1  -6  -2    1.98    0.34
  -1  -6  -2    2.54    0.35
  -1  -6  -2    1.80    0.30
   1  -6   2    1.65    0.40
  -1   6  -3    0.28    0.33
  -1   6  -3    0.45    0.35
  -1   6  -3    0.54    0.20
   1  -6   3    0.79    0.36
  -1  -6  -3    0.39    0.23
  -1  -6  -3    0.80    0.28
  -1  -6  -3    0.58    0.25
   1  -6   3    0.88    0.33
  -1   6  -4    0.56    0.32
  -1   6  -4    0.25    0.34
   1  -6   4    0.39    0.34
  -1  -6  -4    0.49    0.23
   1  -6   4   -0.19    0.34
  -1  -6  -4    0.47    0.23
  -1   6  -5    8.64    0.46
  -1   6  -5    8.48    0.62
  -1  -6  -5    8.52    0.51
  -1  -6  -5    7.76    0.48
   1  -6   5    7.98    0.67
   1  -6   5    7.41    0.64
  -1   6  -6    0.31    0.23
  -1   6  -6    0.39    0.39
  -1  -6  -6    0.08    0.23
   1  -6   6   -0.03    0.41
   1  -6   6   -0.33    0.42
  -1   6  -7    0.48    0.42
   1  -6   7    0.41    0.47
  -1  -6  -7    0.20    0.27
   1  -6   7    0.26    0.37
  -1  -6  -7    0.28    0.24
   1   6   8    1.29    0.36
  -1   6  -8    2.45    0.59
  -1  -6  -8    2.30    0.43
   1  -6   8    2.52    0.63
   1  -6   8    1.91    0.53
   1   6   9    0.33    0.33
  -1   6  -9    0.86    0.79
   1  -6   9   -0.11    0.41
  -1   6 -10    0.40    0.46
   1   6  10    0.93    0.39
   1   6  10   -0.04    0.34
   1  -6  10    0.73    0.49
  -1  -6 -10    0.57    0.35
   1  -6  10    1.43    0.58
   1   6  11    1.04    0.45
  -1   6 -11    0.56    0.53
   1   6  11    1.56    0.43
   1  -6  11    2.12    0.56
   1  -6  11    0.49    0.53
   1   6  12   -0.21    0.36
   1   6  12    0.98    0.46
  -1   6 -12    0.33    0.61
   1  -6  12    0.33    0.52
   1  -6  12    1.18    0.57
   1   6  13    0.29    0.44
  -1   6 -13   -0.24    0.72
   1   6  13    0.55    0.53
   1  -6  13    0.64    0.54
   1  -6  13    0.82    0.60
   1   6  14    0.84    0.85
   1  -6  14    0.80    0.72
   1   6  15   -0.03    0.45
   1   6  15    0.87    0.50
   1  -6  15   -0.03    0.51
   1   6  16    1.07    0.53
   1   6  17    0.49    0.62
  -1   7  16    0.54    0.59
  -1   7  15    0.56    0.48
  -1   7  14    0.28    0.47
  -1   7  14    0.85    0.51
  -1  -7  14    0.51    0.60
  -1   7  13    0.82    0.50
  -1  -7  13    0.50    0.78
  -1   7  12   -0.19    0.38
   1   7 -12    0.31    0.62
  -1   7  12    0.61    0.42
  -1  -7  12    0.64    0.58
  -1  -7  12    0.69    0.52
   1   7 -11    0.29    0.56
  -1   7  11    0.20    0.39
  -1  -7  11    1.00    0.55
  -1  -7  11    1.27    0.53
  -1   7  10    0.16    0.37
   1   7 -10    0.06    0.52
  -1  -7  10    0.23    0.53
   1   7  -9   11.23    0.96
  -1  -7   9   13.17    0.90
   1  -7  -9   14.51    0.84
   1  -7  -9   12.89    0.91
  -1  -7   9   12.06    1.00
   1   7  -8    1.02    0.53
   1   7  -8    1.11    0.26
  -1  -7   8    0.63    0.71
   1  -7  -8    1.85    0.40
  -1  -7   8    1.65    0.47
   1  -7  -8    1.97    0.45
   1   7  -7    4.87    0.61
   1  -7  -7    3.99    0.46
   1  -7  -7    5.22    0.47
  -1  -7   7    6.59    0.86
  -1  -7   7    4.79    0.60
   1   7  -6    0.97    0.38
   1  -7  -6    1.51    0.37
  -1  -7   6    0.44    0.49
  -1  -7   6    1.24    0.44
   1  -7  -6    2.19    0.43
   1  -7  -6    1.57    0.42
   1   7  -5    0.58    0.42
   1  -7  -5    0.96    0.33
   1  -7  -5   -0.07    0.33
  -1  -7   5    0.55    0.46
  -1  -7   5    0.71    0.41
   1  -7  -5    0.54    0.34
   1   7  -4    0.58    0.41
  -1  -7   4    1.68    0.40
   1  -7  -4    1.86    0.39
   1  -7  -4    1.71    0.37
   1  -7  -4    1.35    0.40
  -1  -7   4    1.19    0.48
   1   7  -3    0.78    0.33
   1   7  -3    1.30    0.44
   1  -7  -3    0.94    0.33
   1  -7  -3    1.27    0.35
  -1  -7   3    0.96    0.31
   1  -7  -3    1.05    0.32
  -1  -7   3    1.26    0.44
   1   7  -2    1.96    0.48
   1   7  -2    2.72    0.44
   1  -7  -2    3.56    0.46
   1  -7  -2    3.94    0.48
   1  -7  -2    3.36    0.41
  -1  -7   2    2.65    0.52
   1   7  -1    0.78    0.39
   1  -7  -1    0.97    0.48
   1  -7  -1    0.73    0.25
  -1  -7   1    1.06    0.37
   1  -7  -1    0.90    0.34
   1  -7   0    2.68    0.45
  -1  -7   0    3.07    0.42
  -1  -7   0    2.94    0.46
   1  -7   0    2.83    0.42
  -1   7  -1    1.90    0.43
  -1   7  -1    2.54    0.43
   1  -7   1    2.99    0.49
  -1  -7  -1    2.99    0.43
  -1  -7  -1    2.52    0.33
  -1  -7  -1    2.96    0.41
  -1   7  -2    0.12    0.28
  -1   7  -2    0.32    0.36
  -1  -7  -2    1.06    0.28
   1  -7   2    1.02    0.41
  -1  -7  -2    0.53    0.29
  -1  -7  -2    0.56    0.26
  -1   7  -3    3.35    0.56
  -1   7  -3    2.25    0.49
  -1  -7  -3    2.08    0.42
  -1  -7  -3    2.88    0.44
   1  -7   3    2.29    0.51
  -1  -7  -3    3.25    0.41
  -1   7  -4    2.66    0.55
  -1  -7  -4    2.63    0.46
   1  -7   4    2.35    0.46
  -1  -7  -4    2.83    0.39
   1  -7   4    3.36    0.62
  -1   7  -5    1.14    0.49
  -1   7  -5    1.06    0.26
   1  -7   5    0.91    0.39
  -1  -7  -5    0.95    0.41
  -1  -7  -5    1.85    0.37
  -1  -7  -5    0.50    0.30
   1  -7   5    0.58    0.46
  -1   7  -6   11.14    0.91
  -1   7  -6   10.02    0.53
   1  -7   6   10.75    0.78
   1  -7   6    8.78    0.78
  -1  -7  -6    9.61    0.60
  -1  -7  -6   10.12    0.62
  -1   7  -7    3.55    0.37
  -1   7  -7    5.13    0.71
  -1  -7  -7    3.39    0.40
  -1  -7  -7    4.49    0.44
   1  -7   7    4.62    0.74
   1  -7   7    4.94    0.80
  -1   7  -8    0.32    0.27
  -1   7  -8    0.25    0.45
   1  -7   8    0.53    0.37
   1  -7   8    0.54    0.53
  -1  -7  -8    1.45    0.42
  -1  -7  -8    0.39    0.30
  -1   7  -9    2.27    0.59
   1  -7   9    3.65    0.77
  -1  -7  -9    3.66    0.46
  -1  -7  -9    4.12    0.46
   1  -7   9    4.33    0.72
  -1   7 -10    0.17    0.49
   1  -7  10    0.94    0.52
  -1  -7 -10    0.70    0.35
   1  -7  10    0.14    0.51
  -1  -7 -10    0.64    0.38
   1   7  11    4.10    0.52
   1   7  11    3.52    0.52
  -1   7 -11    2.50    0.73
   1  -7  11    4.62    0.86
   1  -7  11    3.97    0.74
   1   7  12    2.06    0.49
   1   7  12    2.26    0.63
   1  -7  12    1.66    0.68
   1  -7  12    2.44    0.64
   1   7  13    0.75    0.45
   1  -7  13    0.92    0.80
   1   7  14    1.22    0.57
   1   7  14    1.59    0.51
   1  -7  14    1.50    0.72
   1   7  15    0.92    0.52
   1   7  16    0.34    0.59
   1  -8 -15    0.42    0.55
   1  -8 -14    1.12    0.50
  -1  -8  13    0.06    0.67
   1  -8 -13    1.63    0.55
  -1  -8  12   -0.44    0.75
   1  -8 -12    0.49    0.47
  -1  -8  11    1.40    0.69
   1  -8 -11    0.39    0.42
   1   8 -10    0.21    0.62
   1   8 -10   -0.24    0.25
  -1  -8  10    0.40    0.57
   1  -8 -10    0.33    0.39
   1   8  -9    0.23    0.54
   1  -8  -9    0.43    0.40
  -1  -8   9    0.29    0.54
   1  -8  -9   -0.54    0.30
  -1  -8   9    1.30    0.47
   1   8  -8    0.80    0.53
  -1  -8   8    1.24    0.65
  -1  -8   8    2.92    0.55
   1  -8  -8    1.90    0.55
   1  -8  -8    2.10    0.46
   1   8  -7    0.76    0.42
  -1  -8   7    0.85    0.54
  -1  -8   7    2.26    0.53
   1  -8  -7    1.23    0.41
   1  -8  -7    1.74    0.50
   1   8  -6    0.69    0.40
   1  -8  -6    1.15    0.41
   1  -8  -6    1.07    0.37
   1  -8  -6    0.77    0.35
  -1  -8   6    1.95    0.42
   1   8  -5    0.37    0.38
   1  -8  -5    0.16    0.29
   1  -8  -5    0.63    0.35
  -1  -8   5    0.15    0.49
   1  -8  -5    0.29    0.33
  -1  -8   5    0.98    0.37
   1   8  -4    0.45    0.43
   1  -8  -4    0.24    0.30
   1  -8  -4    0.28    0.32
   1  -8  -4    0.01    0.24
  -1  -8   4    0.75    0.31
  -1  -8   4   -0.60    0.38
   1   8  -3    2.57    0.52
   1  -8  -3    3.20    0.45
   1  -8  -3    3.37    0.51
   1  -8  -3    2.38    0.41
  -1  -8   3    3.24    0.58
   1   8  -2    3.41    0.55
   1  -8  -2    2.19    0.42
   1  -8  -2    2.49    0.48
   1  -8  -2    2.06    0.39
  -1  -8   2    1.27    0.46
  -1   8   1   -0.35    0.32
   1   8  -1    0.24    0.31
   1   8  -1    0.57    0.41
  -1  -8   1    0.50    0.39
  -1  -8   1    0.09    0.29
   1  -8  -1    0.07    0.28
   1  -8  -1   -0.02    0.35
  -1   8   0    4.39    0.48
  -1  -8   0    5.23    0.54
   1  -8   0    5.36    0.55
  -1  -8   0    4.61    0.44
  -1   8  -1    3.87    0.48
  -1  -8  -1    4.44    0.44
  -1  -8  -1    3.99    0.55
   1  -8   1    4.82    0.61
  -1   8  -2    0.54    0.34
  -1  -8  -2    0.47    0.27
  -1  -8  -2    0.08    0.31
  -1  -8  -2    0.55    0.27
   1  -8   2   -0.07    0.39
  -1   8  -3   -0.23    0.36
  -1  -8  -3    0.32    0.30
   1  -8   3   -0.04    0.39
  -1  -8  -3   -0.54    0.25
  -1  -8  -3    0.64    0.31
  -1   8  -4    4.08    0.53
  -1  -8  -4    3.81    0.42
  -1  -8  -4    3.98    0.43
  -1  -8  -4    4.61    0.55
   1  -8   4    3.63    0.67
  -1   8  -5    5.32    0.78
  -1  -8  -5    4.93    0.46
   1  -8   5    5.90    0.81
  -1  -8  -5    5.80    0.58
  -1  -8  -5    4.97    0.47
   1  -8   5    5.92    0.54
  -1   8  -6    1.91    0.46
  -1  -8  -6    1.68    0.38
   1  -8   6    0.76    0.54
   1  -8   6    2.31    0.47
  -1  -8  -6    1.96    0.39
  -1  -8  -6    1.92    0.44
  -1   8  -7   -0.10    0.23
   1  -8   7    0.46    0.50
  -1  -8  -7    0.35    0.24
  -1  -8  -7    0.30    0.31
   1  -8   7    1.84    0.75
  -1  -8  -7   -0.12    0.35
  -1   8  -8    0.18    0.45
  -1   8  -8    0.90    0.29
   1  -8   8    0.34    0.56
  -1  -8  -8    1.69    0.37
  -1  -8  -8    0.61    0.35
   1  -8   8    1.56    0.50
  -1   8  -9   -0.11    0.29
   1  -8   9    1.09    0.65
  -1  -8  -9    0.60    0.33
   1  -8   9    1.12    0.49
  -1   8 -10   -0.35    0.36
  -1  -8 -10    0.48    0.35
   1  -8  10    0.95    0.65
  -1  -8 -11    0.02    0.34
   1  -8  11    0.47    0.58
   1  -8  12    0.86    0.65
  -1  -8 -12    0.65    0.42
   1  -8  13    0.76    0.67
  -1  -8 -13    0.12    0.46
  -1  -8 -14    1.69    0.57
   1  -9 -13    0.46    0.52
   1  -9 -12    0.01    0.47
   1  -9 -12   -0.28    0.63
   1  -9 -11    2.00    0.53
  -1  -9  11    1.20    0.72
   1  -9 -11    1.14    0.49
   1  -9 -10    0.95    0.53
  -1  -9  10    0.14    0.86
   1  -9 -10    0.06    0.51
  -1  -9   9    0.60    0.58
   1  -9  -9    0.92    0.48
   1  -9  -9    1.08    0.42
   1   9  -8   -0.49    0.49
   1  -9  -8    0.67    0.39
  -1  -9   8    1.33    0.64
   1  -9  -8    0.39    0.46
   1  -9  -7    0.31    0.39
  -1  -9   7    1.20    0.57
  -1  -9   7   -0.08    0.52
   1  -9  -7    0.16    0.35
  -1  -9   6    1.99    0.67
   1  -9  -6    2.33    0.51
   1  -9  -6    1.67    0.48
   1  -9  -5    1.47    0.43
   1  -9  -5    1.71    0.43
  -1  -9   5    1.31    0.60
   1   9  -4    1.00    0.44
   1  -9  -4    1.76    0.37
   1  -9  -4    1.44    0.46
  -1  -9   4    1.27    0.73
   1   9  -3    0.63    0.40
  -1  -9   3    0.58    0.51
   1  -9  -3    0.14    0.25
   1  -9  -3    0.05    0.39
   1   9  -2    2.56    0.57
   1  -9  -2    3.05    0.56
  -1  -9   2    3.71    0.66
   1   9  -1    3.85    0.60
  -1  -9   1    3.63    0.63
   1  -9  -1    3.76    0.60
   1   9   0    1.22    0.42
  -1   9   0    1.68    0.45
   1  -9   0    1.40    0.48
  -1  -9   0    1.17    0.50
   1  -9   1    0.48    0.46
  -1  -9  -1    1.59    0.46
  -1   9  -2    0.35    0.42
   1  -9   2    0.58    0.46
  -1  -9  -2    0.39    0.38
  -1   9  -3    1.63    0.44
   1  -9   3    1.15    0.74
  -1  -9  -3    1.45    0.34
  -1  -9  -3    2.17    0.50
  -1   9  -4    0.95    0.43
   1  -9   4    1.47    0.58
  -1  -9  -4    0.95    0.34
  -1  -9  -4    0.94    0.42
  -1   9  -5   -0.74    0.33
  -1  -9  -5   -0.19    0.31
  -1  -9  -5    0.70    0.33
   1  -9   5   -0.21    0.44
   1  -9   6    0.62    0.52
  -1  -9  -6    0.45    0.36
  -1  -9  -6    0.59    0.40
  -1   9  -7   -0.69    0.49
  -1  -9  -7    0.43    0.44
   1  -9   7    0.57    0.56
  -1  -9  -7    0.34    0.32
  -1   9  -8   -0.17    0.59
   1  -9   8    1.76    0.74
  -1  -9  -8    0.40    0.38
  -1  -9  -8   -0.29    0.39
   1  -9   9    0.87    0.66
  -1  -9  -9   -0.10    0.42
  -1  -9  -9    0.22    0.41
   1  -9  10    0.30    0.73
  -1  -9 -10    1.35    0.51
  -1  -9 -10    1.54    0.47
  -1  -9 -11    1.12    0.47
  -1  -9 -11    0.14    0.40
   1  -9  11   -0.15    0.61
   1 -10 -11   -0.77    0.51
   1 -10 -10    0.02    0.49
   1 -10 -10   -0.46    0.46
  -1 -10  10   -0.08    0.69
   1 -10  -9    0.69    0.52
  -1 -10   9    2.85    0.81
   1 -10  -9    0.09    0.43
   1 -10  -8    0.19    0.48
   1 -10  -8   -0.47    0.40
  -1 -10   8    0.23    0.72
  -1 -10   7    1.75    0.80
   1 -10  -7    1.29    0.50
  -1 -10   6    1.03    0.66
   1 -10  -6    0.64    0.43
   1 -10  -6    0.74    0.48
   1  10  -5   -0.70    0.39
   1 -10  -5   -0.49    0.32
   1 -10  -5   -0.18    0.38
  -1 -10   5    1.12    0.63
   1  10  -4    0.11    0.39
  -1 -10   4    0.00    0.57
   1 -10  -4    0.72    0.33
   1 -10  -4    1.20    0.52
   1  10  -3    1.42    0.54
  -1 -10   3    1.96    0.65
  -1 -10   2    5.39    0.82
  -1  10   1    0.40    0.43
   1  10  -1    0.36    0.50
  -1 -10   1    0.10    0.57
   1 -10  -1    0.91    0.54
   1  10   0    1.84    0.52
  -1  10   0    1.14    0.49
  -1 -10   0    1.58    0.56
   1 -10   0    2.27    0.62
  -1  10  -1    1.94    0.48
   1  10   1    2.45    0.57
   1 -10   1    3.32    0.71
  -1 -10  -1    2.54    0.59
  -1  10  -2    1.33    0.48
   1 -10   2    1.76    0.61
  -1 -10  -2    1.65    0.51
  -1  10  -3    1.08    0.57
   1 -10   3    1.57    0.64
  -1 -10  -4    1.56    0.52
   1 -10   4    0.80    0.61
  -1 -10  -4    1.57    0.40
  -1  10  -5   -0.22    0.41
  -1 -10  -5    0.72    0.41
   1 -10   5    0.75    0.63
  -1 -10  -5    1.08    0.43
  -1 -10  -6    0.80    0.45
   1 -10   6    1.59    0.65
  -1 -10  -6    1.25    0.46
  -1 -10  -7    0.99    0.45
   1 -10   7   -0.27    0.55
  -1 -10  -7    0.46    0.45
  -1 -10  -8    0.98    0.50
  -1 -10  -8    0.50    0.48
   1 -10   8    0.70    0.72
  -1 -10  -9   -0.31    0.46
   1 -10   9    0.67    0.75
  -1 -10  -9   -0.83    0.42
  -1 -10 -10    0.37    0.50
  -1 -10 -11   -0.14    0.46
   1 -11  -8   -1.39    0.47
  -1 -11   7    2.52    0.77
   1 -11  -7   -0.04    0.50
   1 -11  -7   -0.29    0.48
   1 -11  -6    0.26    0.54
   1 -11  -6    0.92    0.47
   1 -11  -5    0.73    0.50
  -1 -11   5    1.10    0.74
   1 -11  -4    0.33    0.52
  -1 -11   4    0.86    0.70
  -1 -11   3    0.75    0.63
   1 -11  -3    0.65    0.62
   1  11  -2   -0.47    0.49
   1 -11  -2    0.62    0.56
  -1 -11   2    0.57    0.56
   1  11  -1    0.35    0.57
  -1 -11   1   -0.85    0.50
   1  11   0    0.95    0.57
  -1  11   0    0.98    0.52
  -1 -11   0    1.91    0.64
   1 -11   0    1.42    0.64
  -1  11  -1    0.73    0.57
  -1 -11  -1    1.89    0.63
   1 -11   1    0.55    0.56
  -1  11  -2    0.03    0.49
   1 -11   2    0.60    0.61
  -1 -11  -2    1.23    0.62
   1 -11   3    0.71    0.63
  -1 -11  -3   -0.23    0.55
  -1 -11  -4    0.00    0.48
   1 -11   4    0.75    0.63
  -1 -11  -5    1.99    0.66
   1 -11   6   -0.24    0.63
  -1 -11  -7    0.59    0.77
   1 -11   7    0.78    0.69
   1 -12  -1    0.01    0.62
  -1 -12   1    0.45    0.72
   1 -12   0   -0.49    0.65
  -1 -12   0    1.14    0.72
  -1 -12  -1   -1.22    0.62
  -2   0  19    0.96    0.84
  -2   0  19    0.58    0.56
  -2   0  18    5.30    0.96
  -2   0  18    4.19    1.09
  -2   0  17    1.24    0.75
  -2   0  17    1.07    0.58
  -2   0  16    1.28    0.59
  -2   0  16    0.98    0.58
  -2   0  15   -0.48    0.46
  -2   0  15   -0.19    0.46
  -2   0  14    0.99    0.56
  -2   0  13   -0.58    0.38
  -2   0  13   -0.05    0.43
  -2   0  12    2.35    0.63
  -2   0  12    2.71    0.61
   2   0 -11   -0.74    0.39
   2   0 -11    0.17    0.33
  -2   0  11   -0.09    0.41
  -2   0  11   -0.46    0.36
  -2   0  10    8.42    0.68
  -2   0  10    9.37    0.68
   2   0 -10    8.73    0.67
   2   0 -10    7.79    0.83
  -2   0   9   -0.11    0.32
  -2   0   9    0.24    0.34
   2   0  -9    0.79    0.33
   2   0  -9    0.41    0.34
  -2   0   8   11.82    0.67
  -2   0   8   10.66    0.79
   2   0  -8   11.95    0.64
   2   0  -8   11.44    0.67
   2   0  -7    0.09    0.26
  -2   0   7    0.08    0.31
   2   0  -7    0.30    0.32
  -2   0   7    0.38    0.31
   2   0  -6   15.51    0.70
  -2   0   6   16.70    0.74
   2   0  -6   15.55    0.73
  -2   0   6   15.16    0.73
   2   0  -5    0.09    0.22
  -2   0   5   -0.05    0.22
  -2   0   5   -0.19    0.24
   2   0  -4    0.82    0.24
  -2   0   4    0.35    0.22
   2   0  -4    0.29    0.23
  -2   0   4    0.09    0.22
  -2   0   3   -0.01    0.20
  -2   0   3   -0.15    0.22
   2   0  -3   -0.15    0.22
   2   0  -3   -0.28    0.22
   2   0  -2    8.71    0.36
   2   0  -2    8.45    0.36
   2   0   2  151.62    4.36
  -2   0  -2  156.37    4.36
  -2   0  -2  137.83    4.35
  -2   0  -3    0.15    0.17
   2   0   3   -0.35    0.19
   2   0   3    0.06    0.17
  -2   0  -3    0.21    0.21
  -2   0  -4   59.66    1.86
   2   0   4   60.55    1.87
  -2   0  -4   58.25    1.84
   2   0   4   56.19    1.86
   2   0   5    0.15    0.25
  -2   0  -5    0.03    0.34
  -2   0  -5   -0.56    0.39
   2   0   5   -0.16    0.22
   2   0   6   43.83    1.56
  -2   0  -6   44.91    1.51
   2   0   6   44.87    1.55
  -2   0  -6   43.67    1.53
   2   0   7   -0.04    0.28
  -2   0  -7    0.06    0.29
   2   0   7   -0.30    0.27
  -2   0  -7   -0.12    0.22
   2   0   8   17.30    0.95
   2   0   8   19.89    0.92
  -2   0  -8   19.87    0.86
  -2   0  -8   19.77    0.91
   2   0   9   -0.33    0.32
  -2   0  -9    0.02    0.26
  -2   0  -9    0.45    0.36
   2   0   9   -0.14    0.32
   2   0  10    0.90    0.40
  -2   0 -10    0.69    0.39
  -2   0 -10    1.27    0.39
   2   0  10    0.44    0.41
   2   0  11   -0.23    0.35
  -2   0 -11    0.11    0.38
   2   0  11    0.29    0.43
  -2   0 -11    0.17    0.43
   2   0  12   -0.36    0.38
   2   0  12    0.47    0.49
   2   0  13    0.10    0.52
   2   0  13   -0.24    0.40
   2   0  14    0.78    0.54
   2   0  15    0.42    0.58
   2   0  15    0.59    0.53
   2   0  16    3.95    0.76
   2   0  16    4.18    0.88
   2   0  17    0.33    0.60
   2   0  17    1.04    0.55
   2   0  18    1.31    0.71
   2   0  19    0.86    0.74
   2   0  19    0.88    0.61
  -2  -1  20   -0.04    0.68
  -2   1  19    1.02    0.74
  -2   1  19    1.14    0.59
  -2  -1  19    0.29    0.78
  -2  -1  19    0.58    0.57
  -2   1  18    0.81    0.79
  -2   1  18    1.18    0.60
  -2  -1  18    0.34    0.68
  -2  -1  18    0.84    0.68
  -2   1  17    2.20    0.75
  -2   1  17    1.17    0.71
  -2  -1  17    0.77    0.71
  -2  -1  17    1.47    0.61
  -2   1  16    0.49    0.50
  -2   1  16    0.55    0.58
  -2  -1  16    0.71    0.48
  -2  -1  16    0.65    0.55
  -2   1  15   -0.04    0.47
  -2   1  15    0.45    0.44
  -2  -1  15   -0.36    0.44
  -2  -1  15    0.90    0.62
  -2   1  14    3.16    0.87
  -2   1  14    1.48    0.56
  -2  -1  14    1.94    0.59
  -2  -1  14    2.26    0.66
  -2   1  13    0.79    0.52
  -2   1  13    0.58    0.47
  -2  -1  13   -0.39    0.39
  -2  -1  13    0.19    0.48
  -2   1  12    0.24    0.48
  -2   1  12    0.17    0.40
  -2  -1  12   -0.30    0.51
  -2  -1  12    0.39    0.48
  -2   1  11    0.58    0.41
   2   1 -11   -0.38    0.34
  -2   1  11    0.09    0.40
  -2  -1  11    0.06    0.45
  -2  -1  11    0.11    0.39
   2  -1 -11    0.15    0.42
  -2   1  10    0.48    0.39
   2   1 -10    0.89    0.39
  -2   1  10    1.10    0.41
   2   1 -10    0.56    0.41
  -2  -1  10    0.79    0.42
  -2  -1  10    1.11    0.45
   2  -1 -10    1.00    0.33
   2  -1 -10    2.08    0.72
   2   1  -9   10.64    0.67
   2   1  -9   11.97    0.72
  -2   1   9   10.96    0.69
  -2   1   9   11.07    0.68
   2  -1  -9   10.54    0.69
   2  -1  -9   10.34    0.58
  -2  -1   9   10.86    0.72
  -2  -1   9    9.73    0.69
  -2   1   8  295.94    8.83
   2   1  -8  294.75    8.84
   2   1  -8  298.17    8.83
  -2   1   8  297.34    9.05
   2  -1  -8  291.92    8.71
  -2  -1   8  293.00    8.86
  -2  -1   8  297.26    8.86
   2  -1  -8  290.30    8.82
  -2   1   7   62.23    2.09
   2   1  -7   62.91    2.12
  -2   1   7   62.72    2.06
   2   1  -7   63.35    2.11
  -2  -1   7   60.83    2.12
   2  -1  -7   60.72    2.08
   2  -1  -7   61.38    1.99
  -2  -1   7   61.73    2.13
  -2   1   6   25.44    0.97
   2   1  -6   21.85    1.22
  -2   1   6   23.68    0.93
   2   1  -6   24.04    1.00
   2  -1  -6   24.13    0.97
  -2  -1   6   23.14    1.00
   2  -1  -6   25.15    0.90
  -2  -1   6   24.42    1.00
   2   1  -5    3.48    0.43
   2   1  -5    2.63    0.37
  -2   1   5    2.15    0.28
  -2   1   5    2.43    0.30
   2  -1  -5    2.54    0.55
  -2  -1   5    3.43    0.40
   2  -1  -5    2.20    0.25
   2   1  -4    8.19    0.48
  -2   1   4    8.27    0.40
   2   1  -4    8.02    0.48
  -2   1   4    9.43    0.43
   2  -1  -4    8.61    0.44
  -2  -1   4    8.48    0.48
  -2  -1   4    8.84    0.49
   2  -1  -4    8.73    0.38
  -2   1   3    1.08    0.21
  -2   1   3    0.96    0.19
   2   1  -3    0.93    0.24
   2   1  -3    1.04    0.26
  -2  -1   3    1.15    0.26
  -2  -1   3    0.69    0.27
   2  -1  -3    1.03    0.21
   2  -1  -3    1.09    0.17
   2   1  -2   14.24    0.60
  -2   1   2   15.13    0.54
   2   1  -2   14.58    0.58
   2  -1  -2   15.58    0.54
   2   1  -1   17.70    0.57
   2  -1  -1   16.12    0.55
  -2   1   0   38.58    1.11
  -2   1   0   33.74    1.08
   2   1   1   25.72    0.82
  -2   1  -1   29.99    0.88
   2  -1   1   26.98    0.88
  -2   1  -2   56.12    1.73
  -2   1  -2   57.19    1.71
   2   1   2   54.62    1.67
   2   1   2   55.96    1.67
   2  -1   2   53.78    1.77
  -2  -1  -2   56.14    1.68
   2  -1   2   55.38    1.72
  -2   1  -3   24.01    0.85
   2   1   3   23.75    0.80
  -2   1  -3   23.52    0.86
   2   1   3   23.63    0.81
  -2  -1  -3   25.33    0.79
  -2  -1  -3   24.71    0.82
   2  -1   3   22.95    0.87
   2  -1   3   24.06    0.85
  -2   1  -4    0.22    0.21
  -2   1  -4    0.24    0.22
   2   1   4    0.02    0.15
   2   1   4    0.13    0.18
   2  -1   4   -0.18    0.21
  -2  -1  -4   -0.12    0.19
  -2  -1  -4    0.15    0.15
   2  -1   4    0.15    0.22
   2   1   5    9.62    0.48
  -2   1  -5    9.22    0.52
   2   1   5    9.32    0.50
  -2   1  -5    9.00    0.52
   2  -1   5    8.20    0.53
  -2  -1  -5    9.43    0.50
   2  -1   5    8.78    0.54
  -2  -1  -5    9.38    0.44
   2   1   6    0.31    0.25
   2   1   6    0.10    0.26
  -2   1  -6   -0.02    0.28
  -2   1  -6   -0.75    0.26
   2  -1   6   -0.11    0.30
   2  -1   6   -0.10    0.28
  -2  -1  -6   -0.02    0.20
  -2  -1  -6   -0.39    0.25
  -2   1  -7    2.20    0.40
   2   1   7    2.51    0.40
   2   1   7    2.68    0.41
  -2   1  -7    1.93    0.40
  -2  -1  -7    2.29    0.30
   2  -1   7    1.90    0.40
  -2  -1  -7    2.18    0.40
   2  -1   7    2.38    0.42
  -2   1  -8    7.25    0.53
   2   1   8    9.13    0.59
   2   1   8    7.15    0.53
  -2   1  -8    7.21    0.57
  -2  -1  -8    7.42    0.54
   2  -1   8    8.17    0.60
  -2  -1  -8    7.08    0.46
   2  -1   8    7.27    0.59
   2   1   9    0.26    0.34
  -2   1  -9    0.18    0.42
  -2   1  -9    0.35    0.30
   2   1   9    0.15    0.33
  -2  -1  -9    0.56    0.34
   2  -1   9    0.17    0.35
   2  -1   9   -0.20    0.34
   2   1  10   17.17    0.94
   2   1  10   18.10    0.96
  -2   1 -10   18.26    0.92
  -2   1 -10   16.67    0.95
  -2  -1 -10   19.33    1.13
   2  -1  10   16.11    0.96
   2  -1  10   17.43    0.99
  -2  -1 -10   17.58    0.85
  -2   1 -11    2.59    0.54
   2   1  11    2.21    0.55
   2   1  11    2.73    0.58
   2  -1  11    2.00    0.56
   2  -1  11    1.92    0.56
  -2  -1 -11    3.35    0.59
   2   1  12    3.25    0.65
   2   1  12    2.24    0.58
   2  -1  12    1.92    0.57
   2  -1  12    1.97    0.61
   2   1  13    0.46    0.52
   2   1  13    0.49    0.45
   2  -1  13    0.66    0.50
   2  -1  13    1.31    0.55
   2   1  14    0.60    0.57
   2   1  14    0.39    0.47
   2  -1  14    0.48    0.48
   2  -1  14    0.38    0.53
   2   1  15    0.72    0.61
   2   1  15    1.02    0.52
   2  -1  15    0.75    0.62
   2  -1  15    0.49    0.47
   2   1  16    0.44    0.60
   2   1  16    1.14    0.57
   2  -1  16    0.75    0.61
   2  -1  16    0.87    0.54
   2   1  17    0.53    0.62
   2   1  17    1.61    0.56
   2  -1  17    0.38    0.60
   2  -1  17    0.19    0.57
   2   1  18    1.52    0.63
   2  -1  18    2.33    0.88
   2  -1  18    2.20    0.67
   2   1  19    0.16    0.58
   2   1  19    0.06    0.64
   2  -1  19    1.31    0.87
  -2   2  19    1.12    0.67
  -2   2  19    0.91    0.87
  -2  -2  19    2.45    0.81
  -2   2  18    0.58    0.58
  -2   2  18    1.28    0.74
  -2  -2  18    0.73    0.56
  -2  -2  18    1.40    0.63
  -2   2  17    7.97    0.87
  -2   2  17    9.46    1.01
  -2  -2  17   11.05    1.10
  -2  -2  17    8.36    0.93
  -2   2  16    1.31    0.60
  -2   2  16    0.26    0.48
  -2  -2  16   -0.33    0.47
  -2   2  15    3.03    0.71
  -2   2  15    2.04    0.61
  -2  -2  15    3.15    0.80
  -2  -2  15    2.35    0.68
  -2   2  14    0.60    0.45
  -2   2  14   -0.16    0.44
  -2  -2  14    0.88    0.61
  -2  -2  14    0.59    0.49
  -2   2  13    1.24    0.56
  -2   2  13    0.81    0.49
  -2  -2  13    1.01    0.59
  -2  -2  13    1.28    0.61
  -2   2  12    0.25    0.41
  -2   2  12   -0.13    0.40
   2   2 -12    0.35    0.45
  -2  -2  12    0.64    0.48
  -2  -2  12    0.12    0.49
  -2   2  11    0.24    0.42
  -2   2  11    0.42    0.42
   2  -2 -11    0.38    0.41
  -2  -2  11   -0.20    0.48
  -2  -2  11   -0.27    0.41
   2   2 -10    5.70    0.59
  -2   2  10    6.57    0.57
  -2   2  10    6.08    0.58
   2   2 -10    5.21    0.60
  -2  -2  10    6.62    0.67
  -2  -2  10    5.70    0.72
   2  -2 -10    5.36    0.42
  -2   2   9    4.28    0.46
   2   2  -9    4.89    0.64
  -2   2   9    3.64    0.46
   2   2  -9    4.69    0.53
  -2  -2   9    5.51    0.68
   2  -2  -9    4.21    0.36
   2  -2  -9    4.40    0.49
  -2  -2   9    4.03    0.51
   2   2  -8    7.86    0.61
   2   2  -8    7.58    0.59
  -2   2   8    7.88    0.52
  -2   2   8    8.96    0.57
  -2  -2   8    7.36    0.60
  -2  -2   8    7.47    0.61
   2  -2  -8    8.49    0.43
   2  -2  -8    8.01    0.55
   2   2  -7    6.24    0.53
  -2   2   7    4.52    0.57
   2   2  -7    6.10    0.52
  -2   2   7    6.20    0.45
   2  -2  -7    6.04    0.35
  -2  -2   7    6.40    0.55
  -2  -2   7    7.77    1.01
   2  -2  -7    6.26    0.48
   2   2  -6   21.38    0.94
  -2   2   6   22.75    0.89
  -2   2   6   20.93    0.82
   2   2  -6   21.50    0.95
   2  -2  -6   21.08    0.88
  -2  -2   6   20.82    0.96
  -2  -2   6   21.20    0.93
  -2   2   5   14.22    0.62
  -2   2   5   13.88    0.57
   2   2  -5   14.52    0.68
   2   2  -5   12.87    0.70
   2  -2  -5   14.69    0.63
  -2  -2   5   13.54    0.68
  -2  -2   5   13.76    0.71
   2   2  -4    2.83    0.36
  -2   2   4    2.42    0.25
   2   2  -4    2.76    0.34
  -2  -2   4    3.50    0.40
  -2  -2   4    2.39    0.35
   2  -2  -4    2.41    0.26
   2   2  -3   16.83    0.66
   2   2  -3   16.53    0.69
  -2   2   3   17.05    0.62
   2  -2  -3   16.94    0.62
  -2  -2   3   15.36    0.71
  -2  -2   3   16.59    0.67
   2   2  -2    7.42    0.53
   2   2  -2    8.56    0.40
  -2   2   2    9.13    0.38
  -2  -2   2    8.98    0.44
   2  -2  -2    9.28    0.38
  -2  -2   2    8.60    0.41
   2   2  -1    0.47    0.18
   2   2  -1    0.82    0.17
  -2  -2   1    0.48    0.18
   2  -2  -1    0.60    0.16
   2   2   0    3.02    0.40
  -2   2   0    1.96    0.20
   2   2   0    2.07    0.16
  -2   2   0    2.47    0.20
  -2  -2   0    2.30    0.18
  -2  -2   0    1.99    0.17
   2  -2   0    2.39    0.19
   2  -2   0    2.20    0.20
  -2   2  -1  932.50   27.87
   2  -2   1 1000.00   27.87
   2   2   2  491.70   13.76
  -2   2  -2  481.65   13.83
   2  -2   2  461.65   13.83
   2  -2   2  460.20   13.85
  -2  -2  -2  487.54   13.77
  -2   2  -3  172.92    5.15
   2   2   3  173.43    5.05
   2  -2   3  171.68    5.17
   2  -2   3  170.18    5.13
  -2  -2  -3  173.83    5.07
   2   2   4    9.47    0.41
   2   2   4   10.07    0.45
  -2   2  -4    9.50    0.53
  -2   2  -4   10.44    0.51
   2  -2   4    9.73    0.55
  -2  -2  -4    9.15    0.44
   2  -2   4    9.28    0.54
  -2   2  -5    9.14    0.54
  -2   2  -5    8.04    0.49
   2   2   5    8.09    0.42
   2   2   5    8.61    0.45
   2  -2   5    8.22    0.56
  -2  -2  -5    7.19    0.46
   2  -2   5    8.30    0.54
   2   2   6   14.50    0.67
  -2   2  -6   13.98    0.73
   2   2   6   14.05    0.63
  -2   2  -6   15.89    0.74
  -2  -2  -6   14.51    0.67
   2  -2   6   15.62    0.77
   2  -2   6   15.26    0.78
   2   2   7    0.75    0.28
  -2   2  -7    0.29    0.29
  -2   2  -7    1.21    0.34
   2   2   7    0.85    0.27
   2  -2   7    0.74    0.37
  -2  -2  -7    0.57    0.22
   2  -2   7    0.69    0.35
  -2  -2  -7    0.75    0.29
  -2   2  -8   -0.11    0.28
   2   2   8    0.19    0.27
   2   2   8    0.19    0.27
  -2   2  -8    0.53    0.34
   2  -2   8    0.23    0.38
  -2  -2  -8    0.70    0.33
  -2  -2  -8    0.37    0.21
   2  -2   8   -0.01    0.32
   2   2   9    2.58    0.46
   2   2   9    1.92    0.44
  -2   2  -9    2.44    0.51
  -2   2  -9    2.93    0.51
   2  -2   9    2.19    0.51
  -2  -2  -9    2.12    0.35
   2  -2   9    2.51    0.56
  -2  -2  -9    1.97    0.45
   2   2  10    1.15    0.45
  -2   2 -10    1.82    0.48
   2   2  10    0.61    0.37
  -2   2 -10    1.12    0.58
   2  -2  10    0.66    0.47
   2  -2  10    0.86    0.46
  -2  -2 -10    1.31    0.43
   2   2  11    7.13    0.66
   2   2  11    6.21    0.64
  -2   2 -11    6.42    0.65
   2  -2  11    6.24    0.74
   2  -2  11    5.69    0.69
  -2  -2 -11    6.31    0.62
   2   2  12    0.59    0.42
   2   2  12    0.71    0.47
  -2   2 -12    0.09    0.42
   2  -2  12   -0.31    0.48
   2  -2  12   -0.07    0.48
   2   2  13    4.64    0.73
   2   2  13    4.83    1.14
   2  -2  13    4.01    0.80
   2  -2  13    4.07    1.01
   2   2  14    1.22    0.55
   2   2  14    0.93    0.51
   2  -2  14    0.07    0.56
   2  -2  14    0.05    0.50
   2   2  15    1.30    0.54
   2   2  15    1.36    0.65
   2  -2  15    1.29    0.65
   2  -2  15    1.13    0.51
   2   2  16    0.17    0.47
   2   2  16    1.29    0.67
   2  -2  16    0.21    0.55
   2  -2  16   -0.03    0.52
   2   2  17    0.86    0.62
   2   2  17   -0.32    0.57
   2  -2  17    0.78    0.64
   2  -2  17    1.90    0.80
   2   2  18    0.75    0.70
   2   2  18    1.10    0.67
   2  -2  18    1.48    0.75
   2  -2  18    1.39    0.60
   2   2  19    5.72    0.93
  -2   3  19    1.63    0.67
  -2  -3  19    0.30    0.90
  -2   3  18    0.86    0.62
  -2   3  18    0.53    0.70
  -2  -3  18    1.02    0.78
  -2  -3  18    0.89    0.65
  -2   3  17    1.84    0.59
  -2  -3  17    0.49    0.65
  -2  -3  17    0.67    0.67
  -2   3  16    1.19    0.65
  -2   3  16    1.27    0.55
  -2  -3  16    0.83    0.56
  -2  -3  16    1.92    0.68
  -2   3  15    1.28    0.55
  -2   3  15   -0.30    0.43
  -2  -3  15    0.49    0.48
  -2  -3  15    0.96    0.61
  -2   3  14    1.03    0.47
  -2   3  14    0.11    0.53
  -2  -3  14    0.04    0.47
  -2  -3  14    0.22    0.51
  -2   3  13   -0.21    0.40
  -2   3  13   -0.46    0.41
  -2  -3  13    0.36    0.49
  -2  -3  13   -0.54    0.42
  -2   3  12    0.07    0.41
  -2   3  12   -0.07    0.41
   2   3 -12   -0.01    0.43
  -2  -3  12   -0.36    0.48
  -2  -3  12    0.05    0.49
   2   3 -11    4.71    0.71
  -2   3  11    4.18    0.54
  -2   3  11    4.72    0.55
  -2  -3  11    4.92    0.74
  -2  -3  11    4.94    0.75
   2  -3 -11    5.58    0.72
   2   3 -10    1.70    0.53
  -2   3  10    1.00    0.41
  -2   3  10    1.71    0.43
  -2  -3  10    1.01    0.49
  -2  -3  10    0.60    0.51
   2  -3 -10    2.18    0.48
  -2   3   9    0.53    0.34
   2   3  -9    0.19    0.39
  -2   3   9    0.44    0.30
   2   3  -9    0.08    0.39
   2  -3  -9    0.31    0.32
  -2  -3   9    0.20    0.41
  -2  -3   9    1.06    0.42
   2   3  -8    3.18    0.78
   2   3  -8    3.16    0.55
  -2   3   8    3.07    0.71
  -2   3   8    2.93    0.39
   2  -3  -8    3.48    0.49
  -2  -3   8    2.76    0.50
  -2  -3   8    2.74    0.51
   2   3  -7    0.28    0.31
  -2   3   7    0.48    0.25
   2   3  -7    0.65    0.33
  -2   3   7    0.08    0.23
  -2  -3   7    0.26    0.35
  -2  -3   7   -0.04    0.34
   2  -3  -7    0.69    0.25
   2   3  -6    8.54    0.55
  -2   3   6    8.01    0.47
   2   3  -6    7.52    0.58
  -2  -3   6    7.85    0.58
   2  -3  -6    8.19    0.49
  -2  -3   6    8.26    0.59
   2   3  -5   11.84    0.62
  -2   3   5   11.42    0.54
   2   3  -5   12.25    0.68
  -2  -3   5   11.10    0.65
   2  -3  -5   11.37    0.56
  -2  -3   5   11.09    0.67
   2   3  -4    7.69    0.47
   2   3  -4    8.38    0.55
  -2   3   4    8.52    0.43
  -2  -3   4    7.75    0.54
   2  -3  -4    7.49    0.42
  -2  -3   4    7.42    0.52
  -2   3   3   11.28    0.48
   2   3  -3    9.81    0.49
  -2  -3   3    8.88    0.54
  -2  -3   3   10.08    0.53
   2  -3  -3   10.61    0.48
   2   3  -2    8.52    0.30
   2   3  -2    9.75    0.42
   2  -3  -2    8.01    0.44
  -2  -3   2    8.24    0.45
   2  -3  -2    8.44    0.41
   2  -3  -2    8.51    0.39
  -2  -3   2    8.59    0.44
   2   3  -1   23.87    0.80
  -2  -3   1   23.24    0.80
   2  -3  -1   22.84    0.80
  -2  -3   1   22.71    0.80
   2  -3  -1   22.75    0.82
   2  -3  -1   23.28    0.81
   2   3   0   72.73    2.12
   2   3   0   67.76    2.13
  -2   3   0   68.31    2.15
  -2   3   0   71.78    2.17
   2  -3   0   69.79    2.14
  -2  -3   0   67.34    2.09
   2  -3   0   69.86    2.16
  -2  -3   0   72.14    2.12
  -2   3  -1    8.22    0.37
  -2   3  -1    7.80    0.42
   2   3   1    8.34    0.35
  -2  -3  -1    8.07    0.34
  -2  -3  -1    7.94    0.34
   2  -3   1    7.82    0.41
   2  -3   1    8.27    0.41
  -2   3  -2   49.90    1.58
   2  -3   2   45.54    1.56
   2  -3   2   47.68    1.58
  -2  -3  -2   48.63    1.48
  -2  -3  -2   48.76    1.48
  -2   3  -3    3.23    0.32
  -2   3  -3    2.14    0.35
   2   3   3    2.74    0.23
   2  -3   3    3.42    0.35
  -2  -3  -3    2.64    0.24
   2  -3   3    3.25    0.41
   2   3   4    1.96    0.22
  -2   3  -4    2.32    0.35
  -2   3  -4    1.18    0.33
  -2  -3  -4    2.15    0.28
   2  -3   4    2.23    0.40
   2  -3   4    1.84    0.39
  -2   3  -5   10.47    0.63
   2   3   5   11.62    0.51
  -2   3  -5   11.22    0.59
   2   3   5   11.62    0.47
  -2  -3  -5   10.72    0.52
   2  -3   5   11.08    0.65
   2  -3   5   10.51    0.62
   2   3   6    0.35    0.20
   2   3   6    0.48    0.22
  -2   3  -6    0.34    0.28
  -2   3  -6    0.10    0.26
   2  -3   6    0.20    0.32
   2  -3   6    0.29    0.32
  -2  -3  -6   -0.14    0.21
  -2   3  -7    0.53    0.31
   2   3   7    0.48    0.26
   2   3   7    0.89    0.27
  -2   3  -7   -0.04    0.28
   2  -3   7    0.19    0.35
   2  -3   7    0.00    0.36
  -2  -3  -7    0.66    0.28
   2   3   8    0.40    0.30
  -2   3  -8   -0.08    0.34
   2   3   8    0.19    0.28
  -2   3  -8    0.22    0.32
   2  -3   8    0.23    0.39
   2  -3   8    0.28    0.38
  -2  -3  -8    0.30    0.30
   2   3   9   11.51    0.67
  -2   3  -9   11.19    0.77
  -2   3  -9   12.10    0.80
   2   3   9   11.71    0.83
   2  -3   9   11.25    0.83
  -2  -3  -9   11.61    0.71
   2  -3   9   11.04    0.81
  -2   3 -10   26.58    1.24
   2   3  10   27.12    1.16
   2   3  10   23.54    1.13
  -2  -3 -10   24.29    1.15
   2  -3  10   25.68    1.27
   2  -3  10   25.64    1.30
   2   3  11    2.23    0.51
  -2   3 -11    2.65    0.60
   2   3  11    2.58    0.56
   2  -3  11    2.66    0.66
  -2  -3 -11    3.19    0.57
   2  -3  11    2.30    0.61
   2   3  12    2.55    0.54
   2   3  12    2.77    0.73
  -2   3 -12    3.15    0.68
   2  -3  12    1.56    0.71
   2  -3  12    3.02    0.71
   2   3  13   -0.16    0.42
   2  -3  13    0.69    0.55
   2  -3  13    1.27    0.56
   2   3  14    0.40    0.51
   2   3  14    0.24    0.48
   2  -3  14    0.86    0.54
   2  -3  14    0.40    0.55
   2   3  15    0.35    0.46
   2   3  15    0.94    0.59
   2  -3  15    0.68    0.58
   2  -3  15    1.34    0.63
   2   3  16    0.41    0.50
   2   3  16    0.97    0.56
   2  -3  16    0.30    0.54
   2  -3  16    0.73    0.65
   2   3  17    0.84    0.69
   2   3  17    0.70    0.55
   2  -3  17    0.30    0.69
   2  -3  17    1.63    0.59
   2   3  18    2.21    0.69
   2  -3  18    0.81    0.80
   2   3  19    2.09    0.67
   2  -3  19    3.46    1.13
  -2   4  19    1.48    0.71
  -2   4  18    2.02    0.71
  -2  -4  18    2.32    0.88
  -2   4  17    0.24    0.63
  -2   4  17    0.38    0.60
  -2  -4  17    1.04    0.60
  -2  -4  17    1.83    0.90
  -2   4  16    1.17    0.64
  -2   4  16    0.57    0.48
  -2  -4  16    0.50    0.59
  -2  -4  16    0.68    0.65
  -2   4  15    2.16    0.58
  -2   4  15    1.40    0.57
  -2  -4  15    2.26    0.85
  -2  -4  15    1.72    0.61
  -2   4  14    0.62    0.49
  -2   4  14    0.66    0.52
  -2  -4  14    0.20    0.51
  -2  -4  14    0.92    0.57
  -2   4  13   -0.20    0.43
   2   4 -13   -0.50    0.56
  -2   4  13    0.32    0.42
  -2  -4  13    1.88    0.62
  -2  -4  13   -0.58    0.44
  -2   4  12    4.19    0.61
   2   4 -12    2.55    0.71
  -2   4  12    2.89    0.57
  -2  -4  12    2.04    0.65
  -2  -4  12    2.81    0.71
  -2   4  11    2.01    0.53
   2   4 -11    3.17    0.66
  -2  -4  11    2.13    0.62
  -2  -4  11    1.34    0.57
  -2   4  10    0.35    0.37
  -2   4  10    0.24    0.35
   2   4 -10    0.52    0.46
   2  -4 -10    0.54    0.38
  -2  -4  10    0.65    0.48
  -2  -4  10    0.05    0.43
  -2   4   9    0.02    0.30
  -2   4   9   -0.09    0.33
   2   4  -9    0.00    0.38
  -2  -4   9    0.14    0.44
  -2  -4   9   -0.13    0.43
   2  -4  -9    0.08    0.31
   2   4  -8    0.73    0.38
  -2   4   8    0.01    0.30
  -2   4   8    0.62    0.29
   2   4  -8    1.22    0.72
  -2  -4   8    0.80    0.42
  -2  -4   8    0.53    0.42
   2  -4  -8    0.62    0.32
  -2   4   7    1.20    0.33
   2   4  -7    0.61    0.37
   2   4  -7    1.71    0.56
  -2  -4   7    1.17    0.42
   2  -4  -7    1.02    0.31
  -2  -4   7    0.24    0.39
   2   4  -6    3.08    0.52
  -2   4   6    3.09    0.34
   2   4  -6    3.71    0.47
  -2  -4   6    4.08    0.58
   2  -4  -6    3.57    0.43
  -2  -4   6    3.56    0.55
   2   4  -5   -0.23    0.28
   2   4  -5   -0.03    0.23
  -2   4   5    0.00    0.20
  -2  -4   5   -0.21    0.31
   2  -4  -5    0.36    0.20
  -2  -4   5    0.67    0.53
   2   4  -4    7.45    0.47
  -2   4   4    8.03    0.44
   2   4  -4    7.42    0.54
  -2  -4   4    6.94    0.52
   2  -4  -4    7.95    0.43
  -2  -4   4    8.75    0.54
   2   4  -3    2.23    0.17
   2   4  -3    2.19    0.31
  -2  -4   3    3.09    0.40
   2  -4  -3    2.23    0.26
  -2  -4   3    2.05    0.36
   2  -4  -3    2.14    0.25
   2   4  -2    0.69    0.22
   2   4  -2    0.38    0.33
   2  -4  -2    0.69    0.21
  -2  -4   2    0.16    0.23
   2  -4  -2    0.60    0.20
   2  -4  -2    0.43    0.21
  -2  -4   2    1.02    0.29
   2   4  -1    3.37    0.38
   2   4  -1    2.33    0.25
  -2  -4   1    2.76    0.30
   2  -4  -1    3.22    0.28
   2  -4  -1    2.73    0.27
  -2  -4   1    2.40    0.27
   2  -4  -1    3.02    0.28
  -2   4   0    5.16    0.36
   2   4   0    5.09    0.37
   2   4   0    5.17    0.32
   2  -4   0    5.91    0.35
   2  -4   0    5.54    0.37
  -2  -4   0    6.04    0.35
  -2  -4   0    5.33    0.30
  -2   4  -1    5.63    0.41
  -2   4  -1    6.29    0.39
  -2   4  -1    5.59    0.36
  -2  -4  -1    6.12    0.34
  -2  -4  -1    5.75    0.33
   2  -4   1    6.50    0.40
  -2   4  -2   93.53    3.19
  -2   4  -2   97.21    3.01
  -2   4  -2  102.51    3.10
  -2  -4  -2  101.39    3.00
  -2  -4  -2  102.59    3.00
   2  -4   2   99.31    3.08
   2  -4   2  100.84    3.09
  -2   4  -3   21.34    0.87
   2  -4   3   20.03    0.86
  -2  -4  -3   22.26    0.77
   2  -4   3   21.79    0.90
  -2  -4  -3   21.75    0.77
  -2   4  -4   -0.34    0.23
  -2   4  -4   -0.13    0.21
   2   4   4    0.23    0.16
   2  -4   4    0.18    0.57
  -2  -4  -4    0.08    0.16
   2  -4   4    0.18    0.28
  -2   4  -5    8.45    0.55
  -2   4  -5    8.84    0.58
   2   4   5    9.13    0.44
  -2  -4  -5    8.79    0.46
   2  -4   5    7.92    0.59
   2  -4   5    7.54    0.57
   2   4   6    4.64    0.36
  -2   4  -6    4.60    0.49
  -2   4  -6    4.52    0.58
  -2  -4  -6    4.61    0.37
   2  -4   6    5.17    0.53
   2  -4   6    4.40    0.52
   2   4   7    3.07    0.35
  -2   4  -7    4.17    0.60
  -2   4  -7    4.09    0.48
   2   4   7    3.17    0.33
   2  -4   7    3.49    0.56
   2  -4   7    4.48    0.61
  -2  -4  -7    3.69    0.39
   2   4   8    4.02    0.46
   2   4   8    3.23    0.44
  -2   4  -8    3.28    0.65
  -2   4  -8    4.27    0.77
  -2  -4  -8    4.30    0.52
   2  -4   8    3.87    0.63
   2  -4   8    2.63    0.61
   2   4   9    0.46    0.32
  -2   4  -9    0.38    0.42
   2   4   9    0.30    0.31
   2  -4   9    0.08    0.46
  -2  -4  -9    0.45    0.32
   2  -4   9    0.54    0.45
  -2   4 -10    1.11    0.49
   2   4  10    0.49    0.39
   2   4  10    0.84    0.38
  -2  -4 -10    1.39    0.43
   2  -4  10    0.96    0.53
   2  -4  10    1.02    0.54
  -2   4 -11    4.60    0.76
   2   4  11    2.56    0.55
   2   4  11    3.35    0.65
   2  -4  11    2.50    0.72
  -2  -4 -11    4.33    0.54
   2  -4  11    4.42    0.79
  -2   4 -12    1.77    0.61
   2   4  12    2.11    0.55
   2   4  12    1.17    0.41
   2  -4  12    1.39    0.62
   2  -4  12    2.75    0.71
   2   4  13    0.65    0.42
   2   4  13   -0.12    0.36
   2  -4  13   -0.22    0.45
   2  -4  13    0.01    0.45
   2   4  14    0.21    0.40
   2   4  14    1.28    0.54
   2  -4  14    1.29    0.59
   2  -4  14    1.48    0.59
   2   4  15    0.49    0.56
   2   4  15    1.11    0.52
   2  -4  15    0.47    0.59
   2  -4  15   -0.22    0.51
   2   4  16    2.09    0.69
   2   4  16    0.87    0.49
   2  -4  16    2.26    0.77
   2  -4  16    2.24    0.73
   2   4  17   -1.13    0.61
   2   4  17    0.66    0.52
   2  -4  17    0.13    0.59
   2   4  18    0.91    0.59
   2  -4  18    0.54    0.90
  -2   5  17    0.92    0.60
  -2  -5  17    0.46    0.82
  -2   5  16    0.11    0.50
  -2   5  16    0.35    0.52
  -2  -5  16    0.75    0.64
  -2  -5  16    0.71    0.68
  -2   5  15    3.22    0.64
  -2   5  15    1.75    0.58
  -2  -5  15    2.21    0.86
  -2  -5  15    2.08    0.68
  -2   5  14    0.60    0.46
  -2   5  14   -0.13    0.49
  -2  -5  14    1.91    0.72
  -2  -5  14    1.54    0.59
  -2   5  13    0.78    0.43
   2   5 -13    0.16    0.61
  -2   5  13   -0.17    0.43
  -2  -5  13    0.06    0.60
  -2  -5  13    0.52    0.53
  -2   5  12    0.00    0.38
   2   5 -12   -0.25    0.57
  -2   5  12    0.63    0.44
  -2  -5  12    1.41    0.65
  -2  -5  12    0.09    0.50
   2   5 -11    0.62    0.54
  -2   5  11   -0.15    0.37
  -2   5  11    0.51    0.40
  -2  -5  11    0.08    0.41
  -2  -5  11    0.29    0.51
  -2   5  10    1.93    0.49
  -2   5  10    3.32    0.48
   2   5 -10    4.63    0.75
  -2  -5  10    2.52    0.68
  -2  -5  10    3.63    0.72
   2  -5 -10    3.28    0.57
  -2   5   9    4.17    0.56
   2   5  -9    5.81    0.79
  -2   5   9    4.74    0.45
  -2  -5   9    5.12    0.79
  -2  -5   9    3.90    0.72
   2  -5  -9    5.09    0.52
   2   5  -8   25.85    1.25
  -2   5   8   23.65    1.04
  -2  -5   8   24.22    1.22
  -2  -5   8   22.40    1.21
   2  -5  -8   24.53    1.07
   2   5  -7    4.37    0.57
   2   5  -7    4.24    0.57
  -2   5   7    4.07    0.45
  -2  -5   7    5.83    0.79
  -2  -5   7    5.41    0.72
   2  -5  -7    3.81    0.41
  -2   5   6    1.67    0.40
   2   5  -6    2.08    0.49
   2   5  -6    1.56    0.36
  -2  -5   6    1.70    0.47
   2  -5  -6    1.93    0.35
  -2  -5   6    1.91    0.48
   2   5  -5    1.25    0.39
  -2   5   5    0.99    0.29
   2   5  -5    0.81    0.32
  -2  -5   5    0.39    0.33
   2  -5  -5    1.20    0.30
  -2  -5   5    0.87    0.39
   2  -5  -5    1.21    0.30
   2   5  -4   10.28    0.40
   2   5  -4    9.72    0.56
   2  -5  -4   10.17    0.52
  -2  -5   4    9.52    0.61
   2  -5  -4   10.00    0.52
  -2  -5   4    8.45    0.59
   2   5  -3    3.31    0.41
   2   5  -3    4.30    0.37
   2  -5  -3    3.74    0.32
  -2  -5   3    3.88    0.39
   2  -5  -3    4.45    0.40
  -2  -5   3    4.46    0.43
   2  -5  -3    3.64    0.32
   2   5  -2    0.50    0.28
   2   5  -2    0.54    0.23
   2  -5  -2    0.62    0.21
  -2  -5   2    1.30    0.31
   2  -5  -2    1.20    0.26
   2  -5  -2    1.13    0.24
  -2  -5   2    0.65    0.26
   2   5  -1    0.12    0.17
   2   5  -1    0.03    0.23
  -2  -5   1    0.11    0.22
   2  -5  -1    0.02    0.18
   2  -5  -1    0.18    0.18
   2  -5  -1    0.19    0.17
   2   5   0    4.00    0.38
  -2   5   0    5.03    0.36
  -2   5   0    3.69    0.34
   2   5   0    4.07    0.32
  -2  -5   0    4.59    0.29
  -2  -5   0    5.20    0.35
   2  -5   0    4.63    0.35
  -2   5  -1    2.74    0.35
  -2   5  -1    3.81    0.32
  -2  -5  -1    3.30    0.29
  -2  -5  -1    4.02    0.29
   2  -5   1    3.69    0.34
  -2  -5  -1    3.29    0.29
  -2   5  -2    3.97    0.35
  -2   5  -2    5.36    0.34
  -2   5  -2    4.85    0.41
   2  -5   2    4.10    0.37
  -2  -5  -2    4.94    0.32
   2  -5   2    5.22    0.47
  -2  -5  -2    4.53    0.31
  -2   5  -3    2.84    0.38
  -2   5  -3    2.94    0.27
  -2   5  -3    3.66    0.66
   2  -5   3    2.91    0.38
  -2  -5  -3    2.51    0.27
   2  -5   3    2.99    0.39
  -2  -5  -3    2.85    0.27
  -2   5  -4   -0.39    0.22
  -2   5  -4    0.48    0.20
   2  -5   4    0.23    0.31
  -2  -5  -4    0.15    0.19
   2  -5   4    0.56    0.34
  -2  -5  -4    0.09    0.17
  -2   5  -5   13.83    0.76
  -2   5  -5   15.45    0.82
  -2  -5  -5   15.17    0.68
   2  -5   5   15.01    0.84
   2  -5   5   15.81    0.82
  -2  -5  -5   15.31    0.66
   2   5   6    2.55    0.33
  -2   5  -6    1.84    0.42
  -2   5  -6    2.52    0.49
   2  -5   6    2.97    0.53
  -2  -5  -6    2.57    0.38
   2  -5   6    4.12    0.60
  -2   5  -7    3.86    0.61
   2   5   7    3.48    0.44
   2  -5   7    3.12    0.83
   2  -5   7    4.95    0.69
  -2  -5  -7    3.00    0.38
   2   5   8    2.48    0.49
  -2   5  -8    3.64    0.60
   2  -5   8    3.48    0.67
   2  -5   8    2.35    0.59
  -2  -5  -8    3.91    0.50
   2   5   9   18.67    0.86
   2   5   9   17.07    0.87
  -2   5  -9   19.13    1.08
   2  -5   9   17.39    1.10
   2  -5   9   20.24    1.15
  -2  -5  -9   20.85    0.95
   2   5  10   45.61    1.70
  -2   5 -10   47.85    2.00
   2  -5  10   49.20    2.03
   2  -5  10   42.27    2.46
   2   5  11    1.45    0.47
   2   5  11    0.92    0.38
  -2   5 -11    1.19    0.55
  -2  -5 -11    1.78    0.47
   2  -5  11    0.46    0.52
   2  -5  11    1.60    0.54
   2   5  12    3.13    0.59
   2   5  12    3.04    0.57
   2  -5  12    1.87    0.69
   2  -5  12    2.62    0.73
   2   5  13    2.58    0.54
   2   5  13    2.82    0.63
  -2   5 -13    3.00    0.91
   2  -5  13    2.25    0.68
   2  -5  13    2.77    0.90
   2   5  14    0.77    0.49
   2   5  14    0.44    0.48
   2  -5  14    0.39    0.57
   2  -5  14    0.44    0.66
   2   5  15    1.84    0.56
   2  -5  15    2.11    0.80
   2  -5  15    2.44    1.32
   2   5  16    0.05    0.52
   2   5  16   -0.29    0.44
   2  -5  16    0.31    0.75
   2  -5  16   -0.21    0.56
   2   5  17   -0.05    0.57
  -2   6  17    1.70    0.64
  -2   6  16    0.11    0.49
  -2   6  15    0.88    0.52
  -2   6  15    1.35    0.55
  -2  -6  15    0.63    0.60
  -2  -6  15    2.52    0.79
  -2   6  14    1.09    0.51
  -2   6  14    2.03    0.55
  -2  -6  14    1.82    0.69
  -2  -6  14    3.30    0.75
  -2   6  13    1.71    0.57
  -2   6  13    1.91    0.54
   2   6 -13    1.93    0.77
  -2  -6  13    3.03    0.80
  -2  -6  13    1.72    0.69
  -2   6  12    0.13    0.44
  -2   6  12    0.56    0.41
   2   6 -12   -0.22    0.59
  -2  -6  12    0.72    0.62
  -2  -6  12    1.95    0.59
  -2   6  11    2.05    0.46
   2   6 -11    1.87    0.68
  -2   6  11    1.46    0.45
  -2  -6  11    1.05    0.59
  -2  -6  11    0.97    0.55
   2   6 -10    4.70    0.80
  -2   6  10    4.62    0.47
  -2   6  10    4.40    0.62
  -2  -6  10    4.97    0.85
  -2  -6  10    4.17    0.78
   2   6  -9    0.75    0.81
  -2  -6   9    0.56    0.46
   2  -6  -9    0.84    0.33
  -2  -6   9    0.50    0.52
  -2   6   8   -0.01    0.33
   2   6  -8    0.42    0.46
  -2  -6   8    0.32    0.47
  -2  -6   8    0.53    0.44
   2  -6  -8    0.06    0.29
   2   6  -7    1.85    0.55
  -2   6   7    1.65    0.40
  -2  -6   7    2.01    0.59
   2  -6  -7    1.68    0.41
   2  -6  -7    1.81    0.39
  -2  -6   7    1.76    0.52
   2   6  -6    3.84    0.64
   2   6  -6    3.10    0.27
   2   6  -6    2.74    0.57
  -2  -6   6    3.31    0.59
   2  -6  -6    3.76    0.48
  -2  -6   6    4.06    0.64
   2  -6  -6    3.13    0.39
   2   6  -5    3.79    0.47
   2   6  -5    3.65    0.27
   2  -6  -5    4.08    0.39
  -2  -6   5    4.53    0.62
   2  -6  -5    4.43    0.50
   2  -6  -5    4.11    0.40
  -2  -6   5    3.90    0.57
   2   6  -4    0.63    0.40
   2  -6  -4    0.79    0.27
   2  -6  -4    0.74    0.32
   2  -6  -4    0.18    0.24
  -2  -6   4    0.62    0.34
  -2  -6   4    0.75    0.40
   2   6  -3    1.42    0.42
   2   6  -3    1.32    0.32
   2  -6  -3    1.75    0.31
   2  -6  -3    1.28    0.32
   2  -6  -3    1.84    0.34
  -2  -6   3    1.68    0.36
  -2  -6   3    1.29    0.40
   2   6  -2    2.28    0.37
   2   6  -2    1.91    0.42
   2  -6  -2    2.86    0.40
   2  -6  -2    2.75    0.38
  -2  -6   2    2.67    0.34
   2  -6  -2    2.46    0.36
  -2  -6   2    3.34    0.46
   2   6  -1    7.53    0.47
   2   6  -1    7.05    0.52
  -2  -6   1    7.79    0.51
   2  -6  -1    6.52    0.45
   2  -6  -1    6.98    0.48
   2  -6  -1    7.81    0.45
   2   6   0    0.67    0.30
   2   6   0    0.70    0.25
  -2   6   0    0.23    0.26
  -2  -6   0    0.84    0.19
  -2  -6   0    0.76    0.28
   2  -6   0    0.85    0.28
   2  -6   0    0.97    0.31
  -2   6  -1    6.40    0.49
  -2   6  -1    6.53    0.48
  -2  -6  -1    5.39    0.40
   2  -6   1    6.78    0.49
  -2  -6  -1    5.82    0.39
  -2  -6  -1    7.06    0.45
  -2   6  -2    0.39    0.29
  -2   6  -2    0.07    0.30
  -2  -6  -2    0.21    0.23
  -2  -6  -2    0.06    0.21
   2  -6   2    0.67    0.33
  -2  -6  -2    0.09    0.20
  -2   6  -3    1.10    0.26
  -2   6  -3    0.53    0.33
  -2   6  -3    1.43    0.41
   2  -6   3    1.26    0.36
  -2  -6  -3    1.35    0.29
   2  -6   3    1.36    0.41
  -2  -6  -3    1.29    0.29
  -2   6  -4    0.32    0.19
  -2   6  -4   -0.17    0.32
  -2   6  -4   -0.15    0.27
  -2  -6  -4   -0.24    0.20
   2  -6   4    0.15    0.38
  -2  -6  -4    0.11    0.21
   2  -6   4    0.05    0.33
  -2   6  -5    4.75    0.38
   2  -6   5    4.88    0.57
  -2  -6  -5    4.60    0.39
   2  -6   5    4.43    0.57
  -2  -6  -5    4.56    0.39
  -2   6  -6    0.57    0.39
   2  -6   6    0.65    0.46
  -2  -6  -6    0.25    0.26
   2  -6   6    0.15    0.40
  -2  -6  -6    0.41    0.26
  -2   6  -7    4.25    0.66
   2  -6   7    4.05    0.61
   2  -6   7    5.41    0.75
  -2  -6  -7    3.79    0.43
  -2   6  -8    2.27    0.54
   2   6   8    1.93    0.39
   2  -6   8    1.60    0.58
   2  -6   8    1.46    0.51
  -2   6  -9    2.02    0.65
   2   6   9    1.69    0.39
  -2  -6  -9    2.14    0.43
   2  -6   9    2.68    0.60
   2  -6   9    2.06    0.68
   2   6  10    0.41    0.38
  -2   6 -10    1.15    0.50
   2   6  10    0.60    0.38
   2  -6  10   -0.08    0.53
  -2  -6 -10    1.45    0.39
   2  -6  10    0.28    0.43
   2   6  11    0.68    0.42
   2   6  11    1.24    0.39
  -2   6 -11    1.11    0.60
  -2  -6 -11    1.24    0.41
   2  -6  11    0.91    0.49
   2  -6  11    1.14    0.60
   2   6  12    0.07    0.36
  -2   6 -12   -0.80    0.55
   2   6  12    0.33    0.40
   2  -6  12    0.39    0.50
   2  -6  12    0.59    0.58
  -2   6 -13    0.22    0.67
   2   6  13    0.87    0.45
   2   6  13    1.01    0.50
   2  -6  13    0.25    0.57
   2  -6  13    0.24    0.55
   2   6  14    0.00    0.45
   2  -6  14    1.18    0.87
   2  -6  14   -0.62    0.61
   2   6  15    1.00    0.51
   2   6  15   -0.11    0.57
   2  -6  15    0.47    0.64
   2   6  16    0.39    0.48
   2   6  17    0.41    0.58
  -2   7  16   -0.91    0.56
  -2   7  15    0.51    0.55
  -2   7  14    0.96    0.55
  -2   7  14    0.99    0.54
  -2  -7  14    1.05    0.71
  -2   7  13    0.53    0.41
  -2   7  13    0.31    0.44
  -2  -7  13    0.54    0.71
  -2  -7  13    0.20    0.57
  -2   7  12    1.48    0.52
   2   7 -12    0.39    0.65
  -2  -7  12    1.97    0.75
  -2  -7  12    2.98    0.61
  -2   7  11    0.75    0.42
   2   7 -11   -0.12    0.54
  -2  -7  11    1.85    0.53
  -2  -7  11   -0.13    0.51
  -2   7  10    1.07    0.42
   2   7 -10    0.79    0.57
  -2  -7  10    0.40    0.54
   2   7  -9    1.38    0.56
  -2  -7   9    1.35    0.42
   2  -7  -9    1.33    0.43
  -2  -7   9    0.58    0.54
   2   7  -8    1.93    0.59
   2  -7  -8    2.03    0.42
  -2  -7   8    2.00    0.47
   2  -7  -8    0.96    0.41
  -2  -7   8    0.87    0.69
   2   7  -7    1.10    0.46
   2  -7  -7    1.60    0.39
   2  -7  -7    1.38    0.40
   2  -7  -7    0.65    0.36
  -2  -7   7    0.73    0.46
  -2  -7   7   -0.08    0.47
   2   7  -6    3.69    0.64
  -2  -7   6    4.25    0.68
  -2  -7   6    3.07    0.56
   2  -7  -6    3.69    0.52
   2  -7  -6    4.30    0.59
   2  -7  -6    3.58    0.42
   2   7  -5    0.24    0.42
   2  -7  -5    0.63    0.30
  -2  -7   5   -0.02    0.41
  -2  -7   5   -0.14    0.36
   2  -7  -5    0.15    0.30
   2  -7  -5    0.35    0.33
   2   7  -4    4.44    0.59
   2   7  -4    3.82    0.53
   2  -7  -4    3.23    0.41
  -2  -7   4    4.81    0.55
  -2  -7   4    4.16    0.53
   2  -7  -4    4.35    0.49
   2  -7  -4    4.18    0.53
   2   7  -3    0.79    0.43
   2   7  -3    0.84    0.35
  -2  -7   3    1.13    0.31
   2  -7  -3    0.67    0.32
   2  -7  -3    0.49    0.31
  -2  -7   3    0.62    0.43
   2  -7  -3    1.27    0.61
   2   7  -2    0.44    0.41
   2   7  -2    0.70    0.33
   2  -7  -2    0.39    0.32
   2  -7  -2    0.23    0.32
   2  -7  -2    0.54    0.28
  -2  -7   2   -0.11    0.34
   2   7  -1    0.21    0.33
   2   7  -1    0.24    0.27
  -2  -7   1   -0.02    0.32
   2  -7  -1    0.26    0.26
   2  -7  -1    0.39    0.32
  -2   7   0   -0.10    0.26
   2   7   0   -0.25    0.30
   2  -7   0    0.21    0.24
  -2  -7   0    0.09    0.22
   2  -7   0    0.38    0.31
  -2  -7   0    0.15    0.30
  -2   7  -1    1.14    0.39
  -2   7  -1    0.79    0.33
   2  -7   1    1.32    0.41
  -2  -7  -1    1.29    0.26
  -2  -7  -1    1.45    0.33
  -2  -7  -1    1.51    0.36
  -2   7  -2    0.34    0.33
  -2   7  -2    0.89    0.40
  -2  -7  -2    0.56    0.26
  -2  -7  -2   -0.03    0.23
   2  -7   2    0.10    0.36
  -2  -7  -2    0.57    0.31
  -2   7  -3    2.01    0.47
   2  -7   3    2.72    0.53
  -2  -7  -3    1.29    0.41
  -2  -7  -3    1.97    0.39
  -2  -7  -3    2.31    0.37
  -2   7  -4    2.97    0.56
  -2   7  -4    3.10    0.37
  -2  -7  -4    3.00    0.35
  -2  -7  -4    3.26    0.54
   2  -7   4    3.81    0.62
  -2  -7  -4    4.09    0.52
   2  -7   4    3.61    0.47
  -2   7  -5    1.62    0.31
  -2   7  -5    0.95    0.44
   2  -7   5    1.71    0.54
  -2  -7  -5    1.38    0.35
  -2  -7  -5    1.76    0.36
   2  -7   5    1.86    0.50
  -2   7  -6    1.09    0.51
  -2   7  -6    1.63    0.31
   2  -7   6    1.84    0.50
  -2  -7  -6    2.69    0.40
   2  -7   6    1.48    0.56
  -2  -7  -6    1.86    0.37
  -2   7  -7    2.30    0.58
  -2   7  -7    2.62    0.36
  -2  -7  -7    3.68    0.40
   2  -7   7    3.20    0.64
  -2  -7  -7    2.45    0.40
  -2   7  -8    0.39    0.28
  -2   7  -8    1.11    0.48
   2  -7   8    0.85    0.42
  -2  -7  -8    0.44    0.31
   2  -7   8    0.84    0.57
  -2   7  -9    1.58    0.54
   2  -7   9    0.94    0.44
  -2  -7  -9    1.37    0.36
  -2  -7  -9    2.51    0.42
   2  -7   9    1.21    0.62
  -2   7 -10    0.13    0.48
  -2  -7 -10    0.69    0.35
  -2  -7 -10    0.09    0.34
   2  -7  10    0.73    0.44
   2  -7  10    0.29    0.55
   2   7  11    2.20    0.45
  -2   7 -11    1.27    0.69
   2   7  11    1.73    0.52
   2  -7  11    0.73    0.61
   2   7  12    0.16    0.37
   2   7  12    0.57    0.41
   2  -7  12    0.37    0.57
   2  -7  12    1.45    0.53
   2   7  13    1.76    0.51
   2   7  13    1.96    0.63
   2  -7  13    1.94    0.72
   2   7  14   -0.15    0.55
   2  -7  14    1.41    0.70
   2   7  15    0.68    0.51
  -2   8  15    1.24    0.62
   2  -8 -14    0.71    0.47
  -2  -8  13    0.80    0.69
   2  -8 -13    1.80    0.56
   2  -8 -12    1.21    0.55
  -2  -8  11   -0.03    0.61
   2  -8 -11    0.04    0.47
   2   8 -10   -0.41    0.64
   2  -8 -10    0.76    0.44
   2  -8 -10    0.46    0.43
  -2  -8  10    0.79    0.48
  -2  -8  10    1.40    0.65
   2   8  -9    0.20    0.51
  -2  -8   9    3.09    0.76
  -2  -8   9    2.45    0.55
   2  -8  -9    0.61    0.45
   2  -8  -9    1.18    0.42
   2  -8  -8    3.18    0.62
  -2  -8   8    4.48    0.56
   2  -8  -8    2.73    0.53
  -2  -8   8    3.92    0.79
   2   8  -7    2.18    0.53
  -2  -8   7    1.19    0.44
   2  -8  -7    0.25    0.39
  -2  -8   7    1.61    0.60
   2  -8  -7    0.53    0.37
   2   8  -6   -0.27    0.41
   2  -8  -6    0.00    0.32
   2  -8  -6    0.02    0.35
  -2  -8   6    0.91    0.35
  -2  -8   6    0.51    0.49
   2   8  -5    3.29    0.63
  -2  -8   5    2.94    0.60
   2  -8  -5    2.52    0.46
   2  -8  -5    4.22    0.57
  -2  -8   5    4.19    0.49
   2  -8  -5    3.48    0.74
   2   8  -4    1.04    0.46
   2  -8  -4    1.29    0.36
   2  -8  -4    1.18    0.39
   2  -8  -4    0.51    0.31
  -2  -8   4    0.61    0.47
   2   8  -3    2.00    0.48
  -2  -8   3    1.23    0.48
   2  -8  -3    1.06    0.39
   2  -8  -3    0.86    0.33
   2  -8  -3    1.52    0.34
   2   8  -2    1.84    0.48
  -2  -8   2    1.81    0.49
   2  -8  -2    0.49    0.38
   2  -8  -2    0.76    0.42
   2  -8  -2    0.99    0.30
   2   8  -1    0.86    0.41
  -2  -8   1    0.02    0.26
  -2  -8   1    0.14    0.39
   2  -8  -1   -0.12    0.33
  -2   8   0    4.70    0.52
  -2  -8   0    5.33    0.47
   2  -8   0    5.32    0.56
  -2  -8   0    5.57    0.53
  -2   8  -1   16.31    0.83
   2  -8   1   16.13    0.93
  -2  -8  -1   16.14    0.86
  -2  -8  -1   16.90    0.80
  -2   8  -2    3.04    0.48
  -2  -8  -2    2.01    0.33
   2  -8   2    1.93    0.51
  -2  -8  -2    1.90    0.43
  -2   8  -3    0.35    0.40
  -2  -8  -3    0.17    0.31
  -2  -8  -3    0.15    0.27
  -2  -8  -3    0.25    0.27
   2  -8   3    0.11    0.43
  -2   8  -4    8.12    0.70
  -2  -8  -4    8.49    0.55
   2  -8   4    7.98    0.73
  -2  -8  -4    8.89    0.59
  -2  -8  -4   10.26    0.67
  -2   8  -5    4.24    0.63
  -2  -8  -5    5.21    0.48
  -2  -8  -5    5.13    0.49
   2  -8   5    5.99    0.55
  -2  -8  -5    6.07    0.59
  -2   8  -6    1.96    0.35
  -2   8  -6    1.03    0.41
   2  -8   6    2.34    0.46
  -2  -8  -6    1.86    0.49
  -2  -8  -6    1.94    0.40
   2  -8   6    2.40    0.63
  -2   8  -7    1.14    0.31
  -2   8  -7    0.85    0.43
  -2  -8  -7    1.46    0.36
   2  -8   7    1.88    0.61
  -2  -8  -7    2.37    0.42
  -2   8  -8    0.23    0.44
  -2   8  -8    0.38    0.28
   2  -8   8   -0.04    0.55
  -2  -8  -8    0.34    0.29
  -2   8  -9   -0.80    0.27
  -2   8  -9   -0.59    0.47
   2  -8   9   -0.36    0.52
  -2  -8  -9    0.58    0.32
   2  -8   9    1.03    0.49
   2  -8  10    0.05    0.56
  -2  -8 -10   -0.18    0.32
   2  -8  11    0.48    0.77
  -2  -8 -11    0.59    0.41
  -2  -8 -12    1.29    0.45
   2  -8  12    0.82    0.64
   2   8  13   -0.49    0.48
  -2  -8 -13    0.57    0.56
   2  -9 -13    1.35    0.55
   2  -9 -13    0.75    0.61
   2  -9 -12   -0.31    0.55
   2  -9 -12   -0.01    0.43
  -2  -9  12    1.02    0.72
  -2  -9  11    0.52    0.70
   2  -9 -11    1.65    0.56
   2  -9 -11    1.55    0.55
   2  -9 -10    0.87    0.53
  -2  -9  10    0.64    0.64
   2  -9 -10   -0.34    0.40
  -2  -9   9    2.65    0.77
   2  -9  -9    1.30    0.50
   2  -9  -9    2.69    0.55
  -2  -9   8    1.64    0.70
   2  -9  -8    2.41    0.55
   2  -9  -8    2.79    0.56
   2  -9  -7    1.29    0.55
  -2  -9   7    1.23    0.67
  -2  -9   7    1.99    0.58
  -2  -9   6    1.55    0.64
   2  -9  -6    1.31    0.45
   2  -9  -6    1.55    0.47
   2   9  -5    0.45    0.38
  -2  -9   5    0.18    0.50
   2  -9  -5    0.52    0.37
   2  -9  -5    0.91    0.39
   2   9  -4    4.38    0.68
  -2  -9   4    7.67    1.13
   2  -9  -4    5.84    0.60
   2  -9  -4    5.09    0.53
   2   9  -3   -0.09    0.37
   2  -9  -3    0.40    0.40
  -2  -9   3    0.31    0.48
   2  -9  -3    0.60    0.28
   2   9  -2    1.40    0.52
  -2  -9   2    1.35    0.50
   2  -9  -2    0.37    0.39
   2   9  -1    2.41    0.59
  -2   9   1    1.53    0.40
   2  -9  -1    1.83    0.48
  -2  -9   1    1.60    0.50
  -2   9   0    1.21    0.35
   2   9   0    1.09    0.44
   2  -9   0    2.29    0.55
  -2  -9   0    2.25    0.53
  -2   9  -1   -0.04    0.40
   2  -9   1    0.44    0.44
  -2  -9  -1    0.27    0.40
  -2   9  -2    0.85    0.40
  -2  -9  -2    1.17    0.36
  -2  -9  -2    1.23    0.46
  -2   9  -3    0.98    0.42
  -2  -9  -3    1.40    0.35
   2  -9   3    0.52    0.49
  -2  -9  -3    0.95    0.30
  -2   9  -4    0.37    0.38
  -2  -9  -4    1.03    0.34
   2  -9   4    0.94    0.52
  -2  -9  -4    1.25    0.39
  -2  -9  -4    1.28    0.35
  -2   9  -5    0.00    0.37
   2  -9   5    0.11    0.56
  -2  -9  -5    0.14    0.30
  -2  -9  -5    0.86    0.36
  -2  -9  -5    0.32    0.30
  -2   9  -6   -0.10    0.38
   2  -9   6    0.31    0.55
  -2  -9  -6    0.44    0.30
  -2  -9  -6    0.43    0.34
  -2  -9  -6   -0.39    0.33
  -2   9  -7   -0.23    0.53
   2  -9   7    0.39    0.59
  -2  -9  -7    0.49    0.37
  -2  -9  -7    1.02    0.43
  -2  -9  -7   -0.56    0.34
  -2  -9  -8    0.19    0.35
  -2  -9  -8   -0.42    0.38
   2  -9   8    1.24    0.63
   2  -9   9    1.03    0.71
  -2  -9  -9    0.39    0.44
  -2  -9  -9    0.83    0.47
   2  -9  10    2.64    0.82
  -2  -9 -10    3.72    0.70
  -2  -9 -10    4.65    0.65
   2  -9  11    0.57    0.68
  -2  -9 -11    0.42    0.44
   2 -10 -11   -0.93    0.53
   2 -10 -11    0.41    0.53
   2 -10 -10   -0.95    0.42
  -2 -10  10    0.29    0.68
   2 -10  -9    0.42    0.49
  -2 -10   9   -0.09    0.66
   2 -10  -9   -0.05    0.44
   2 -10  -8   -0.27    0.48
  -2 -10   8    0.52    0.58
   2 -10  -8    0.48    0.47
  -2 -10   7    0.56    0.68
   2 -10  -7   -0.78    0.38
   2 -10  -7    0.06    0.42
   2 -10  -6   -0.14    0.43
   2 -10  -6    0.50    0.49
  -2 -10   6    1.39    0.66
   2 -10  -5    0.95    0.40
   2 -10  -5    1.84    0.65
  -2 -10   5    1.94    0.67
   2  10  -4   -0.21    0.41
   2 -10  -4    1.25    0.64
  -2 -10   4    2.36    0.74
   2 -10  -4    0.57    0.36
  -2 -10   3    1.43    0.63
   2 -10  -3    1.54    0.53
   2 -10  -2    0.66    0.46
  -2 -10   2    1.10    0.56
   2  10  -1    0.72    0.43
  -2  10   1    1.43    0.44
  -2 -10   1    1.78    0.66
   2 -10  -1    0.94    0.50
  -2  10   0    1.12    0.49
   2  10   0    1.59    0.49
   2 -10   0    0.78    0.56
  -2  10  -1    0.95    0.42
   2 -10   1    1.25    0.56
  -2 -10  -1    1.56    0.52
  -2  10  -2    2.48    0.66
  -2 -10  -2    3.22    0.63
   2 -10   2    2.47    0.69
  -2  10  -3    0.39    0.46
  -2 -10  -3    0.51    0.51
   2 -10   3    1.33    0.57
  -2  10  -4    0.33    0.39
   2 -10   4    0.62    0.58
  -2 -10  -4    0.40    0.34
  -2 -10  -4    1.02    0.50
  -2  10  -5   -0.05    0.46
  -2 -10  -5    1.04    0.44
   2 -10   5    0.66    0.61
  -2 -10  -5    0.50    0.47
   2 -10   6    0.35    0.63
  -2 -10  -6    0.89    0.43
  -2 -10  -6    1.11    0.45
  -2 -10  -7   -0.59    0.38
  -2 -10  -7    0.39    0.42
   2 -10   7   -0.06    0.64
  -2 -10  -8    1.38    0.58
  -2 -10  -8    1.06    0.51
   2 -10   8    1.29    0.79
  -2 -10  -9   -0.78    0.41
   2 -10   9    0.78    0.70
  -2 -10 -10    0.15    0.49
   2 -11  -8   -0.76    0.48
  -2 -11   8    0.27    0.78
   2 -11  -7    0.43    0.48
  -2 -11   7    0.99    0.64
   2 -11  -7   -0.20    0.57
   2 -11  -6    0.34    0.45
   2 -11  -6   -0.16    0.52
  -2 -11   6    1.19    0.83
   2 -11  -5   -0.37    0.42
  -2 -11   5    1.58    0.77
   2 -11  -4    0.36    0.48
  -2 -11   4    0.52    0.58
  -2 -11   3    0.76    0.68
   2 -11  -3    0.42    0.54
   2  11  -2    0.52    0.49
   2 -11  -2    0.96    0.58
  -2 -11   2    0.69    0.62
   2  11  -1   -0.23    0.54
  -2 -11   1    1.58    0.66
   2 -11  -1    0.70    0.56
  -2  11   0    1.07    0.53
  -2 -11   0    1.85    0.59
   2 -11   0    1.12    0.60
  -2  11  -1    1.60    0.66
   2 -11   1    1.30    0.61
  -2 -11  -1    2.26    0.69
   2 -11   2    2.02    0.71
  -2 -11  -2    3.91    0.72
   2 -11   3   -1.05    0.56
   2 -11   4   -1.00    0.55
  -2 -11  -4   -1.06    0.53
  -2 -11  -5   -0.04    0.48
   2 -11   5    0.29    0.63
   2 -11   6   -0.15    0.67
  -2 -12   1    1.74    0.72
   2 -12  -1    1.72    0.74
  -2  12   0    0.18    0.65
  -2 -12   0    1.51    0.70
   2 -12   1    0.95    0.78
  -3   0  19    0.72    0.58
  -3   0  18    0.90    0.59
  -3   0  18    0.43    0.56
  -3   0  17    1.00    0.62
  -3   0  17    1.40    0.55
  -3   0  16    7.33    0.83
  -3   0  15    0.34    0.49
  -3   0  14    2.10    0.69
  -3   0  13   -0.95    0.41
  -3   0  13    0.11    0.45
  -3   0  12    0.51    0.45
  -3   0  12   -0.49    0.42
   3   0 -11   -0.07    0.33
  -3   0  11   -0.05    0.38
   3   0 -11    0.49    0.44
  -3   0  11   -0.40    0.38
  -3   0  10    4.06    0.52
   3   0 -10    4.25    0.62
  -3   0  10    2.99    0.54
   3   0  -9    0.04    0.28
   3   0  -9   -0.30    0.30
  -3   0   9   -0.21    0.31
  -3   0   9    0.06    0.32
  -3   0   8   75.21    2.76
   3   0  -8   76.68    2.45
  -3   0   8   71.95    2.47
   3   0  -8   72.51    2.48
   3   0  -7    0.29    0.28
   3   0  -7   -0.08    0.30
  -3   0   7    0.07    0.30
  -3   0   7    0.15    0.29
   3   0  -6   78.04    2.47
   3   0  -6   75.67    2.49
  -3   0   6   76.05    2.48
  -3   0   6   79.45    2.51
  -3   0   5   -0.27    0.22
  -3   0   5   -0.27    0.20
   3   0  -5   -0.19    0.21
   3   0  -5    0.06    0.27
  -3   0   4    4.89    0.35
  -3   0   4    5.39    0.37
   3   0  -4    4.92    0.37
   3   0  -4    4.99    0.35
   3   0  -3   -0.06    0.21
   3   0  -3    0.17    0.23
  -3   0   3    0.07    0.22
   3   0  -2   84.60    2.54
   3   0  -2   85.61    2.55
   3   0   1    0.00    0.05
  -3   0  -1    0.12    0.06
   3   0   1    0.19    0.10
  -3   0  -1    0.11    0.11
  -3   0  -3   -0.06    0.18
   3   0   3    0.27    0.17
  -3   0  -3   -0.04    0.15
   3   0   3   -0.10    0.20
   3   0   4    4.93    0.35
  -3   0  -4    5.07    0.34
  -3   0  -4    5.13    0.33
   3   0   4    4.84    0.35
   3   0   5    0.14    0.23
   3   0   5    0.15    0.25
  -3   0  -5    0.01    0.24
   3   0   6    7.01    0.52
  -3   0  -6    7.92    0.51
  -3   0  -6    7.66    0.48
   3   0   6    8.15    0.53
   3   0   7    0.11    0.26
   3   0   7    0.09    0.29
  -3   0  -7   -0.06    0.28
  -3   0  -7   -0.31    0.21
  -3   0  -8   11.61    0.63
   3   0   8   11.38    0.68
  -3   0  -8   12.76    0.69
   3   0   8   10.60    0.78
  -3   0  -9    0.27    0.35
   3   0   9    0.13    0.33
   3   0   9    0.24    0.35
  -3   0  -9    0.70    0.30
  -3   0 -10    2.38    0.50
   3   0  10    3.23    0.59
  -3   0 -10    2.40    0.43
   3   0  10    2.92    0.54
   3   0  11    0.11    0.41
  -3   0 -11    0.07    0.45
   3   0  11    0.50    0.44
   3   0  12    2.29    0.60
   3   0  12    2.71    0.65
   3   0  13    0.68    0.48
   3   0  13    0.02    0.48
   3   0  14   -0.09    0.45
   3   0  14    0.23    0.58
   3   0  15    1.18    0.58
   3   0  15    0.66    0.57
   3   0  16    1.66    0.71
   3   0  16    2.88    0.72
   3   0  17    0.68    0.56
   3   0  17    1.65    0.71
   3   0  18    2.42    0.91
   3   0  18    2.71    0.90
   3   0  19    0.92    0.69
   3   0  19    1.11    0.66
  -3   1  19    1.66    0.81
  -3   1  19    0.15    0.53
  -3  -1  19    0.45    0.53
  -3  -1  19    1.67    0.80
  -3   1  18    1.56    0.79
  -3   1  18    1.22    0.58
  -3  -1  18    0.28    0.77
  -3  -1  18    0.32    0.61
  -3   1  17    0.42    0.58
  -3   1  17    1.29    0.58
  -3  -1  17    0.41    0.76
  -3  -1  17    1.11    0.58
  -3   1  16    0.20    0.49
  -3   1  16    0.98    0.63
  -3  -1  16    0.63    0.50
  -3  -1  16    0.09    0.57
  -3   1  15    1.31    0.54
  -3   1  15    0.91    0.51
  -3  -1  15    1.79    0.73
  -3  -1  15    0.75    0.51
  -3   1  14   -0.23    0.45
  -3   1  14   -0.02    0.52
  -3  -1  14   -0.31    0.43
  -3  -1  14    0.01    0.48
  -3   1  13    1.13    0.53
  -3   1  13    0.81    0.45
  -3  -1  13    0.72    0.50
  -3  -1  13    1.00    0.58
  -3   1  12    0.12    0.46
  -3   1  12   -0.13    0.38
  -3  -1  12    0.26    0.50
  -3  -1  12   -0.11    0.40
   3   1 -11    0.79    0.43
  -3   1  11    1.29    0.49
  -3   1  11    1.09    0.46
  -3  -1  11    1.07    0.50
  -3  -1  11    1.02    0.46
   3  -1 -11    1.21    0.48
  -3   1  10    0.97    0.39
   3   1 -10    0.89    0.40
  -3   1  10    0.91    0.42
   3   1 -10    0.76    0.38
  -3  -1  10    1.25    0.42
  -3  -1  10    1.06    0.44
   3  -1 -10    1.33    0.32
   3  -1 -10    0.96    0.46
  -3   1   9    7.42    0.56
   3   1  -9    7.48    0.60
  -3   1   9    6.55    0.56
   3   1  -9    7.41    0.58
  -3  -1   9    6.49    0.58
   3  -1  -9    7.07    0.58
   3  -1  -9    7.35    0.48
  -3  -1   9    7.14    0.60
   3   1  -8    3.66    0.52
  -3   1   8    3.02    0.45
   3   1  -8    3.63    0.44
  -3  -1   8    4.15    0.48
   3  -1  -8    3.45    0.49
   3  -1  -8    3.97    0.36
  -3  -1   8    3.74    0.53
   3   1  -7   24.54    1.01
  -3   1   7   23.57    0.98
  -3   1   7   22.46    0.94
   3   1  -7   21.98    0.99
  -3  -1   7   23.46    1.02
  -3  -1   7   22.74    1.01
   3  -1  -7   22.69    0.97
   3  -1  -7   22.72    0.89
   3   1  -6    5.02    0.46
  -3   1   6    4.88    0.42
  -3   1   6    5.68    0.42
   3  -1  -6    4.58    0.37
  -3  -1   6    5.25    0.46
  -3  -1   6    4.61    0.47
   3  -1  -6    4.52    0.41
   3   1  -5   21.14    0.86
  -3   1   5   19.79    0.78
  -3   1   5   21.22    0.82
   3   1  -5   21.92    0.87
   3  -1  -5   20.84    0.92
   3  -1  -5   20.21    0.76
  -3  -1   5   21.02    0.87
  -3  -1   5   21.31    0.87
   3   1  -4    0.55    0.25
  -3   1   4    0.77    0.21
  -3   1   4    0.68    0.20
   3   1  -4    0.63    0.26
   3  -1  -4    0.50    0.20
  -3  -1   4    0.59    0.25
   3  -1  -4    0.69    0.18
  -3  -1   4    0.73    0.25
   3   1  -3   10.22    0.49
   3   1  -3    9.18    0.48
  -3   1   3    9.91    0.43
  -3   1   3    9.88    0.41
   3  -1  -3    9.84    0.39
   3  -1  -3    9.27    0.43
  -3  -1   3    9.40    0.48
  -3  -1   3    9.81    0.47
  -3   1   2    0.08    0.17
   3   1  -2   -0.16    0.22
   3   1  -2    0.14    0.23
  -3  -1   2   -0.34    0.21
   3  -1  -2    0.12    0.17
   3   1  -1   11.32    0.41
  -3   1   1    9.55    0.40
  -3   1   1   11.43    0.43
   3  -1  -1    9.58    0.42
   3  -1  -1   11.46    0.41
  -3   1   0   20.66    0.67
  -3   1   0   19.71    0.66
   3  -1   0   19.64    0.66
  -3   1  -1   34.35    1.04
   3  -1   1   33.07    1.03
   3  -1   1   30.07    1.04
  -3   1  -2    0.45    0.18
  -3   1  -2    0.55    0.19
   3  -1   2    0.35    0.19
  -3  -1  -2    0.18    0.15
  -3   1  -3    1.52    0.23
   3   1   3    1.10    0.20
  -3   1  -3    1.29    0.24
   3   1   3    1.34    0.20
   3  -1   3    0.91    0.26
  -3  -1  -3    1.29    0.22
   3  -1   3    1.40    0.25
   3   1   4    6.40    0.37
  -3   1  -4    6.44    0.40
  -3   1  -4    6.95    0.57
   3   1   4    6.44    0.36
  -3  -1  -4    7.37    0.47
   3  -1   4    5.92    0.42
  -3  -1  -4    6.39    0.37
   3  -1   4    5.97    0.41
   3   1   5   20.21    0.80
   3   1   5   19.82    0.78
  -3   1  -5   20.32    0.82
  -3   1  -5   21.04    0.82
   3  -1   5   20.64    0.85
  -3  -1  -5   19.80    0.79
   3  -1   5   19.27    0.85
  -3  -1  -5   20.40    0.75
   3   1   6    2.17    0.37
   3   1   6    3.03    0.39
  -3   1  -6    2.92    0.42
  -3   1  -6    1.83    0.34
  -3  -1  -6    3.41    0.41
  -3  -1  -6    2.49    0.30
   3  -1   6    2.43    0.41
   3  -1   6    3.20    0.45
   3   1   7    0.93    0.31
  -3   1  -7    0.40    0.29
   3   1   7    0.46    0.30
  -3   1  -7    0.61    0.31
   3  -1   7    0.80    0.33
  -3  -1  -7    1.40    0.35
  -3  -1  -7    0.58    0.25
   3  -1   7    1.13    0.34
  -3   1  -8   24.41    1.05
   3   1   8   25.48    1.05
   3   1   8   24.30    1.03
  -3   1  -8   25.77    1.05
  -3  -1  -8   22.10    0.94
   3  -1   8   25.33    1.10
   3  -1   8   24.06    1.08
  -3  -1  -8   22.57    1.00
   3   1   9    0.06    0.33
  -3   1  -9    0.48    0.64
  -3   1  -9    0.31    0.32
   3   1   9    0.72    0.37
  -3  -1  -9    0.42    0.35
   3  -1   9    0.55    0.38
   3  -1   9   -0.39    0.35
  -3  -1  -9    0.23    0.25
   3   1  10   16.05    0.93
  -3   1 -10   16.59    0.95
   3   1  10   18.04    0.96
  -3   1 -10   17.60    0.97
  -3  -1 -10   18.62    1.04
  -3  -1 -10   16.64    0.83
   3  -1  10   18.13    1.01
   3  -1  10   17.44    0.98
  -3   1 -11   22.13    1.09
   3   1  11   21.73    1.12
   3   1  11   22.43    1.14
   3  -1  11   22.23    1.16
   3  -1  11   21.78    1.19
  -3  -1 -11   20.39    1.06
   3   1  12    1.75    0.54
   3   1  12    0.18    0.45
   3  -1  12    0.49    0.47
   3  -1  12   -0.40    0.45
   3   1  13    3.09    0.64
   3   1  13    4.20    0.72
   3  -1  13    4.65    0.81
   3  -1  13    4.44    0.73
   3   1  14   -0.37    0.50
   3  -1  14    1.16    0.52
   3  -1  14    0.81    0.53
   3   1  15    1.05    0.57
   3   1  15    1.10    0.63
   3  -1  15    0.78    0.54
   3  -1  15    1.22    0.86
   3   1  16    1.38    0.71
   3   1  16    0.79    0.54
   3  -1  16    1.07    0.63
   3  -1  16    0.89    0.58
   3   1  17   -0.07    0.65
   3   1  17    0.97    0.53
   3  -1  17    0.90    0.70
   3  -1  17    1.12    0.59
   3   1  18    3.13    0.83
   3   1  18    1.60    0.76
   3  -1  18    3.37    0.76
   3  -1  18    2.41    0.80
   3   1  19    0.27    0.61
   3  -1  19   -0.40    0.77
  -3   2  19    0.90    0.59
  -3   2  19   -0.45    0.82
  -3  -2  19   -0.75    0.63
  -3   2  18    1.72    0.84
  -3   2  18    1.70    0.61
  -3  -2  18    0.84    0.57
  -3  -2  18    0.05    0.49
  -3   2  17    6.04    0.76
  -3   2  17    7.28    0.85
  -3  -2  17    6.12    0.97
  -3  -2  17    5.30    1.16
  -3   2  16    6.72    0.96
  -3   2  16    7.13    0.82
  -3  -2  16    7.52    1.33
  -3  -2  16    6.00    0.97
  -3   2  15    1.16    0.59
  -3   2  15    0.28    0.48
  -3  -2  15    1.02    0.63
  -3  -2  15    0.94    0.56
  -3   2  14    0.86    0.47
  -3   2  14   -0.44    0.43
  -3  -2  14   -0.04    0.46
  -3  -2  14   -0.39    0.52
  -3   2  13    3.53    0.66
  -3   2  13    1.93    0.57
  -3  -2  13    2.80    0.68
  -3  -2  13    3.02    0.68
  -3   2  12    1.93    0.55
  -3   2  12    1.02    0.48
   3   2 -12    1.71    0.54
  -3  -2  12    1.17    0.58
  -3  -2  12    1.43    0.57
   3   2 -11    0.62    0.74
  -3   2  11    0.62    0.43
  -3   2  11    0.24    0.39
  -3  -2  11    0.01    0.49
   3  -2 -11    0.53    0.45
  -3  -2  11    0.70    0.45
  -3   2  10    4.50    0.51
  -3   2  10    4.91    0.53
   3   2 -10    4.67    0.59
   3   2 -10    5.47    0.58
  -3  -2  10    5.38    0.74
   3  -2 -10    4.21    0.40
  -3  -2  10    4.50    0.56
   3  -2 -10    7.04    0.85
  -3   2   9    0.34    0.33
   3   2  -9    0.41    0.34
  -3   2   9   -0.08    0.29
   3   2  -9    0.16    0.36
   3  -2  -9    0.52    0.23
   3  -2  -9   -0.12    0.29
  -3  -2   9    0.08    0.36
  -3  -2   9    0.51    0.44
   3   2  -8   23.93    1.06
   3   2  -8   23.85    1.04
  -3   2   8   22.42    0.94
  -3   2   8   21.32    1.04
   3  -2  -8   21.78    0.99
  -3  -2   8   22.64    1.07
   3  -2  -8   22.86    0.84
  -3  -2   8   22.67    1.05
   3   2  -7   48.12    1.69
  -3   2   7   47.79    1.65
  -3   2   7   45.90    1.73
   3   2  -7   47.33    1.71
  -3  -2   7   47.45    1.73
   3  -2  -7   46.22    1.50
   3  -2  -7   44.95    1.65
  -3  -2   7   46.79    1.84
   3   2  -6    4.77    0.49
  -3   2   6    5.00    0.41
   3   2  -6    4.67    0.49
  -3   2   6    4.51    0.37
  -3  -2   6    4.67    0.47
   3  -2  -6    4.91    0.29
   3  -2  -6    4.65    0.43
  -3  -2   6    5.52    0.52
  -3   2   5   25.39    0.93
   3   2  -5   25.70    1.02
  -3   2   5   23.95    0.86
   3   2  -5   24.96    0.99
  -3  -2   5   24.64    0.99
   3  -2  -5   24.22    0.93
  -3  -2   5   23.97    1.01
  -3   2   4    8.70    0.43
   3   2  -4    9.17    0.52
   3   2  -4    8.06    0.54
  -3  -2   4    9.44    0.51
  -3  -2   4    8.62    0.52
   3  -2  -4    9.07    0.45
   3   2  -3    0.56    0.23
   3   2  -3    0.51    0.24
  -3   2   3    0.45    0.17
   3  -2  -3    0.68    0.18
  -3  -2   3    0.24    0.28
  -3  -2   3    0.31    0.23
   3   2  -2    0.10    0.18
   3   2  -2    0.45    0.18
  -3   2   2    0.25    0.16
   3  -2  -2    0.17    0.14
  -3  -2   2   -0.01    0.19
  -3  -2   2    0.47    0.20
   3  -2  -2    0.06    0.16
   3   2  -1    7.18    0.31
  -3   2   1    7.36    0.36
  -3  -2   1    7.59    0.34
   3  -2  -1    7.43    0.34
  -3  -2   1    6.77    0.35
   3  -2  -1    7.24    0.35
   3  -2  -1    7.34    0.33
   3   2   0   -0.03    0.09
   3   2   0   -0.01    0.15
  -3   2   0    0.37    0.14
  -3   2   0    0.14    0.13
  -3   2   0    0.05    0.14
  -3  -2   0    0.01    0.12
   3  -2   0    0.27    0.15
  -3  -2   0   -0.29    0.11
   3  -2   0    0.25    0.12
  -3   2  -1  479.94   15.43
   3  -2   1  587.14   15.46
  -3   2  -2  840.98   25.35
   3  -2   2  898.45   25.16
   3   2   3    1.32    0.18
  -3   2  -3    1.51    0.28
  -3   2  -3    1.23    0.26
  -3  -2  -3    1.39    0.19
   3  -2   3    1.22    0.30
   3  -2   3    1.52    0.28
   3   2   4    6.91    0.35
  -3   2  -4    6.74    0.41
  -3   2  -4    6.33    0.45
   3   2   4    6.75    0.34
   3  -2   4    6.28    0.47
   3  -2   4    6.59    0.46
  -3  -2  -4    5.97    0.36
   3   2   5   26.05    0.92
  -3   2  -5   25.51    1.02
   3   2   5   26.32    0.94
  -3   2  -5   25.83    1.00
   3  -2   5   26.82    1.06
  -3  -2  -5   24.65    0.94
   3  -2   5   24.99    1.02
   3   2   6    1.62    0.30
  -3   2  -6    2.39    0.37
  -3   2  -6    1.87    0.36
   3   2   6    1.68    0.29
   3  -2   6    1.63    0.40
   3  -2   6    1.75    0.38
  -3  -2  -6    2.07    0.35
   3   2   7    3.98    0.38
  -3   2  -7    3.39    0.42
   3   2   7    3.96    0.38
  -3   2  -7    3.91    0.44
   3  -2   7    4.39    0.55
   3  -2   7    4.76    0.50
  -3  -2  -7    3.62    0.39
  -3   2  -8    2.24    0.44
   3   2   8    1.27    0.36
   3   2   8    1.89    0.39
  -3   2  -8    1.35    0.42
   3  -2   8    1.72    0.46
  -3  -2  -8    1.53    0.49
  -3  -2  -8    1.96    0.40
   3  -2   8    1.80    0.46
  -3   2  -9   14.79    0.83
   3   2   9   15.80    0.80
  -3   2  -9   15.99    0.85
   3   2   9   15.49    0.94
  -3  -2  -9   15.34    0.78
  -3  -2  -9   14.07    0.70
   3  -2   9   15.43    0.93
   3  -2   9   13.35    0.86
   3   2  10    0.25    0.37
  -3   2 -10    0.40    0.35
   3   2  10    0.45    0.39
   3  -2  10    1.24    0.49
  -3  -2 -10    0.22    0.37
   3  -2  10    0.66    0.43
   3   2  11   19.72    1.03
  -3   2 -11   18.40    1.02
   3   2  11   18.92    1.01
   3  -2  11   18.02    1.14
  -3  -2 -11   17.94    0.98
   3  -2  11   19.39    1.11
   3   2  12    1.62    0.50
   3   2  12    1.52    0.52
   3  -2  12    2.22    0.61
   3  -2  12    0.89    0.53
   3   2  13    0.12    0.39
   3   2  13   -0.70    0.60
   3  -2  13    0.72    0.54
   3  -2  13    1.06    0.59
   3   2  14    1.14    0.59
   3   2  14    0.89    0.51
   3  -2  14    0.14    0.52
   3  -2  14    0.70    0.50
   3   2  15    2.12    0.68
   3   2  15    1.24    0.55
   3  -2  15    1.84    0.67
   3  -2  15    1.13    0.57
   3   2  16    0.67    0.51
   3   2  16    0.58    0.64
   3  -2  16    1.36    0.55
   3  -2  16    1.07    0.69
   3   2  17    0.62    0.68
   3   2  17    0.21    0.54
   3  -2  17    1.00    0.73
   3   2  18    2.64    0.76
   3   2  18    1.02    0.65
   3  -2  18    1.65    0.84
   3  -2  18    1.69    0.69
   3   2  19    1.26    0.69
  -3   3  19    0.93    0.65
  -3  -3  19    2.22    0.85
  -3   3  18    1.02    0.60
  -3   3  18    0.58    0.64
  -3  -3  18    1.50    0.63
  -3  -3  18    2.14    0.82
  -3   3  17    1.01    0.87
  -3   3  17    0.69    0.54
  -3  -3  17    1.17    0.71
  -3   3  16    2.65    0.68
  -3   3  16    1.97    0.75
  -3  -3  16    1.91    0.66
  -3  -3  16    2.15    0.82
  -3   3  15    0.76    0.52
  -3   3  15    0.03    0.45
  -3  -3  15    0.95    0.53
  -3  -3  15    0.49    0.63
  -3   3  14    0.05    0.42
  -3   3  14   -0.12    0.42
  -3  -3  14    0.07    0.47
  -3  -3  14    1.64    0.65
  -3   3  13    0.73    0.46
  -3   3  13    0.78    0.44
  -3  -3  13    1.65    0.61
  -3  -3  13    0.82    0.55
   3   3 -12    2.16    0.61
  -3   3  12    3.00    0.57
  -3   3  12    1.98    0.54
  -3  -3  12    1.52    0.60
  -3  -3  12    3.87    0.77
   3   3 -11    1.49    0.52
  -3   3  11    2.69    0.50
  -3   3  11    1.36    0.45
   3  -3 -11    2.07    0.48
  -3  -3  11    1.08    0.53
  -3  -3  11    1.44    0.58
  -3   3  10    1.74    0.45
  -3   3  10    2.75    0.47
   3   3 -10    2.87    0.60
   3  -3 -10    3.21    0.55
  -3  -3  10    2.38    0.59
  -3  -3  10    2.33    0.60
  -3   3   9    0.22    0.33
   3   3  -9    0.47    0.40
  -3   3   9   -0.02    0.28
   3   3  -9    0.00    0.41
  -3  -3   9    0.40    0.39
  -3  -3   9    0.44    0.44
   3  -3  -9    0.00    0.29
  -3   3   8   14.50    0.80
  -3   3   8   15.74    0.71
   3   3  -8   15.94    0.88
  -3  -3   8   14.90    0.87
  -3  -3   8   16.31    0.89
   3  -3  -8   15.30    0.79
  -3   3   7   41.04    1.47
   3   3  -7   41.57    1.58
   3   3  -7   42.25    1.53
   3  -3  -7   40.24    1.48
  -3  -3   7   38.21    1.54
  -3  -3   7   42.23    1.60
   3   3  -6   29.23    1.21
   3   3  -6   29.28    1.15
  -3   3   6   30.14    1.10
  -3  -3   6   29.32    1.19
   3  -3  -6   29.38    1.11
  -3  -3   6   29.25    1.22
  -3   3   5    9.95    0.49
   3   3  -5    8.78    0.55
   3   3  -5    8.40    0.59
   3  -3  -5    8.98    0.49
  -3  -3   5    8.58    0.58
  -3  -3   5    9.02    0.60
  -3   3   4    4.29    0.32
   3   3  -4    3.35    0.42
   3   3  -4    3.71    0.37
   3  -3  -4    4.22    0.32
  -3  -3   4    3.41    0.43
  -3  -3   4    3.54    0.42
  -3   3   3   18.90    0.71
   3   3  -3   16.78    0.77
  -3  -3   3   17.35    0.74
  -3  -3   3   17.64    0.77
   3  -3  -3   19.29    0.73
   3   3  -2    6.08    0.34
   3  -3  -2    5.69    0.34
  -3  -3   2    5.70    0.39
   3  -3  -2    6.24    0.37
  -3  -3   2    6.01    0.38
   3  -3  -2    6.39    0.39
   3   3  -1   13.37    0.59
   3   3  -1   14.20    0.53
  -3  -3   1   13.78    0.54
   3  -3  -1   13.68    0.57
   3  -3  -1   14.01    0.56
   3  -3  -1   14.41    0.61
  -3  -3   1   14.32    0.55
   3   3   0    9.29    0.44
   3   3   0   10.66    0.40
  -3   3   0    9.96    0.45
  -3  -3   0    9.54    0.39
  -3  -3   0   10.83    0.41
   3  -3   0   10.13    0.46
   3  -3   0   10.63    0.45
   3   3   1   66.06    2.00
  -3   3  -1   68.36    2.08
  -3   3  -1   64.47    2.06
  -3   3  -1   65.76    2.04
  -3  -3  -1   66.83    1.99
  -3  -3  -1   65.62    1.99
   3  -3   1   65.77    2.07
   3  -3   1   66.58    2.05
  -3   3  -2    0.77    0.23
  -3   3  -2    1.26    0.25
  -3  -3  -2    1.28    0.18
  -3  -3  -2    1.00    0.16
   3  -3   2    0.82    0.26
   3  -3   2    1.44    0.27
  -3   3  -3    7.36    0.43
   3   3   3    7.26    0.33
  -3  -3  -3    6.80    0.35
   3  -3   3    6.84    0.48
   3  -3   3    7.09    0.44
  -3   3  -4   12.45    0.64
   3   3   4   12.47    0.49
  -3   3  -4   12.36    0.61
  -3  -3  -4   11.57    0.51
   3  -3   4   11.96    0.63
   3  -3   4   11.52    0.65
  -3   3  -5    0.20    0.28
   3   3   5    0.42    0.19
  -3   3  -5    0.94    0.27
   3   3   5    0.15    0.18
  -3  -3  -5    0.50    0.23
   3  -3   5    0.29    0.31
   3  -3   5    0.34    0.31
   3   3   6    1.55    0.27
  -3   3  -6    1.39    0.37
  -3   3  -6    1.36    0.33
   3   3   6    1.63    0.29
  -3  -3  -6    1.43    0.29
   3  -3   6    1.23    0.37
   3  -3   6    0.77    0.36
   3   3   7    0.11    0.22
  -3   3  -7    0.26    0.32
  -3   3  -7    0.41    0.31
   3   3   7    0.21    0.23
  -3  -3  -7    0.21    0.25
   3  -3   7   -0.24    0.32
   3  -3   7    0.51    0.37
   3   3   8   10.32    0.58
  -3   3  -8   10.10    0.65
   3   3   8    9.89    0.59
  -3   3  -8    8.57    0.68
  -3  -3  -8    8.63    0.57
   3  -3   8    9.77    0.71
   3  -3   8    9.80    0.73
   3   3   9    0.22    0.33
   3   3   9    0.61    0.53
  -3   3  -9    0.46    0.39
   3  -3   9    0.26    0.43
  -3  -3  -9    0.67    0.34
   3  -3   9    0.23    0.46
   3   3  10    1.53    0.45
   3   3  10    1.02    0.40
  -3   3 -10    0.51    0.39
  -3  -3 -10    1.62    0.47
   3  -3  10    0.55    0.49
   3  -3  10    1.18    0.51
   3   3  11   14.55    0.86
   3   3  11   15.47    0.92
  -3   3 -11   15.01    1.04
  -3  -3 -11   16.69    0.90
   3  -3  11   14.03    1.01
   3  -3  11   15.34    1.05
  -3   3 -12    0.22    0.45
   3   3  12    0.64    0.41
  -3  -3 -12   -0.15    0.45
   3  -3  12    0.33    0.54
   3   3  13    0.15    0.46
   3   3  13    0.99    0.46
   3  -3  13   -0.61    0.45
   3  -3  13   -0.71    0.37
   3   3  14    0.99    0.62
   3   3  14    0.95    0.48
   3  -3  14    1.16    0.61
   3  -3  14    1.37    0.55
   3   3  15    1.26    0.68
   3   3  15    0.40    0.47
   3  -3  15    1.75    0.65
   3  -3  15    1.27    0.62
   3   3  16    0.39    0.58
   3   3  16    0.30    0.53
   3  -3  16    1.81    0.84
   3  -3  16    0.76    0.56
   3   3  17    1.46    0.74
   3   3  17    2.25    0.66
   3  -3  17    1.68    0.80
   3  -3  17    1.89    0.68
   3   3  18    3.27    0.76
   3  -3  18    2.88    0.91
  -3   4  19    2.27    0.74
  -3  -4  19    3.33    0.93
  -3   4  18    0.73    0.75
  -3  -4  18    2.20    0.80
  -3   4  17    5.65    1.06
  -3   4  17    4.36    0.80
  -3  -4  17    5.03    0.93
  -3  -4  17    5.33    1.17
  -3   4  16    1.71    0.56
  -3   4  16    1.49    0.68
  -3  -4  16    1.95    0.75
  -3  -4  16    1.84    0.63
  -3   4  15    0.00    0.49
  -3   4  15    1.06    0.53
  -3  -4  15    0.52    0.51
  -3  -4  15    0.97    0.61
  -3   4  14   -0.27    0.42
  -3  -4  14   -0.10    0.51
  -3  -4  14    0.83    0.50
  -3   4  13   -0.16    0.41
   3   4 -13    0.20    0.58
  -3   4  13   -0.39    0.37
  -3  -4  13    0.13    0.46
  -3  -4  13    0.54    0.54
  -3   4  12    2.18    0.55
  -3   4  12    2.76    0.58
   3   4 -12    2.06    0.70
  -3  -4  12    3.23    0.73
  -3  -4  12    1.82    0.64
  -3   4  11    0.12    0.38
  -3   4  11    0.53    0.40
   3   4 -11   -0.14    0.48
  -3  -4  11    1.02    0.54
  -3  -4  11    0.12    0.48
   3   4 -10    1.54    0.53
  -3   4  10    2.92    0.49
  -3   4  10    1.84    0.49
   3  -4 -10    3.22    0.56
  -3  -4  10    2.43    0.64
  -3  -4  10    1.65    0.57
   3   4  -9   -0.06    0.42
  -3   4   9   -0.12    0.31
  -3   4   9    0.45    0.33
  -3  -4   9    0.16    0.44
  -3  -4   9   -0.34    0.43
   3  -4  -9    0.24    0.37
  -3   4   8    1.20    0.37
   3   4  -8    1.43    0.45
  -3   4   8    1.65    0.34
   3   4  -8    1.08    0.57
  -3  -4   8    1.35    0.46
   3  -4  -8    1.82    0.41
  -3  -4   8    0.48    0.40
   3   4  -7    6.30    0.80
  -3   4   7    6.59    0.71
   3   4  -7    5.16    0.56
  -3  -4   7    4.86    0.57
   3  -4  -7    5.85    0.47
  -3  -4   7    5.34    0.58
  -3   4   6    5.89    0.45
   3   4  -6    6.59    0.59
   3   4  -6    6.63    0.51
  -3  -4   6    6.46    0.58
  -3  -4   6    6.97    0.57
   3  -4  -6    6.26    0.44
  -3   4   5    1.10    0.28
   3   4  -5    0.45    0.27
   3   4  -5    0.25    0.31
   3  -4  -5    0.80    0.25
  -3  -4   5    0.09    0.32
  -3  -4   5    1.41    0.38
   3   4  -4    6.82    0.45
   3   4  -4    6.65    0.51
  -3   4   4    6.82    0.41
  -3  -4   4    7.20    0.51
  -3  -4   4    6.89    0.50
   3  -4  -4    6.83    0.40
   3   4  -3    1.51    0.28
   3  -4  -3    2.17    0.26
   3  -4  -3    1.73    0.30
  -3  -4   3    2.11    0.37
   3  -4  -3    2.41    0.32
  -3  -4   3    1.65    0.35
   3   4  -2   21.31    0.79
   3   4  -2   19.68    0.85
  -3  -4   2   20.52    0.80
   3  -4  -2   20.19    0.78
  -3  -4   2   20.64    0.82
   3  -4  -2   21.25    0.80
   3  -4  -2   20.91    0.82
   3   4  -1    3.35    0.36
   3   4  -1    3.31    0.33
   3  -4  -1    3.79    0.31
   3  -4  -1    4.02    0.31
  -3  -4   1    3.24    0.30
  -3  -4   1    2.91    0.28
   3  -4  -1    3.07    0.30
  -3   4   0    3.57    0.31
  -3   4   0    3.71    0.31
   3   4   0    3.66    0.26
   3   4   0    3.07    0.33
  -3  -4   0    3.27    0.24
   3  -4   0    4.09    0.32
  -3  -4   0    3.67    0.29
  -3   4  -1   40.20    1.35
   3   4   1   39.57    1.32
  -3   4  -1   41.86    1.40
  -3   4  -1   38.66    1.36
   3  -4   1   42.14    1.39
  -3  -4  -1   41.34    1.30
  -3  -4  -1   41.38    1.30
  -3   4  -2    8.63    0.44
  -3   4  -2    9.65    0.51
  -3   4  -2    9.54    0.60
   3  -4   2    8.98    0.50
  -3  -4  -2    9.30    0.41
  -3  -4  -2    9.34    0.40
   3  -4   2    9.41    0.53
  -3   4  -3    0.10    0.23
  -3  -4  -3   -0.01    0.15
  -3  -4  -3    0.30    0.15
   3  -4   3   -0.38    0.24
   3  -4   3    0.20    0.26
   3   4   4    0.47    0.17
  -3   4  -4    0.60    0.28
  -3   4  -4    0.01    0.24
   3  -4   4    0.10    0.28
  -3  -4  -4    0.37    0.18
   3  -4   4    0.30    0.28
  -3   4  -5  100.87    3.16
   3   4   5  102.48    3.01
  -3   4  -5  100.64    3.19
   3   4   5   98.35    2.97
   3  -4   5   97.58    3.19
   3  -4   5   99.61    3.22
  -3  -4  -5   90.98    3.26
   3   4   6    2.14    0.32
   3   4   6    2.02    0.27
  -3   4  -6    3.21    0.49
  -3   4  -6    2.27    0.53
   3  -4   6    3.33    0.52
  -3  -4  -6    2.55    0.36
   3  -4   6    1.81    0.45
   3   4   7   12.96    0.61
  -3   4  -7   12.58    0.73
   3   4   7   13.19    0.63
  -3   4  -7   13.80    0.80
  -3  -4  -7   13.55    0.67
   3  -4   7   12.71    0.82
   3  -4   7   12.63    0.81
   3   4   8    0.78    0.29
   3   4   8    0.44    0.27
  -3   4  -8    0.07    0.37
  -3  -4  -8    0.94    0.35
   3  -4   8    0.31    0.41
   3  -4   8    0.61    0.43
  -3   4  -9    4.90    0.62
   3   4   9    6.25    0.95
   3   4   9    4.48    0.46
  -3  -4  -9    4.66    0.51
   3  -4   9    5.78    0.80
   3  -4   9    5.55    0.75
   3   4  10    3.07    0.52
   3   4  10    2.60    0.51
  -3   4 -10    2.25    0.59
  -3  -4 -10    2.57    0.51
   3  -4  10    2.11    0.64
   3  -4  10    2.26    0.64
   3   4  11    4.74    0.63
  -3   4 -11    5.49    0.74
   3  -4  11    4.69    0.78
  -3  -4 -11    4.59    0.59
   3   4  12    2.28    0.56
  -3   4 -12    2.04    0.61
   3   4  12    2.44    0.49
  -3  -4 -12    1.46    0.51
   3  -4  12    2.37    0.75
   3  -4  12    1.56    0.59
   3   4  13    0.33    0.43
   3   4  13    0.00    0.39
   3  -4  13    0.15    0.53
   3  -4  13    1.41    0.56
   3   4  14    0.75    0.51
   3   4  14    1.61    0.50
   3  -4  14    1.66    0.61
   3  -4  14    1.36    0.58
   3   4  15    1.05    0.57
   3   4  15    0.13    0.44
   3  -4  15    1.12    0.62
   3  -4  15    1.64    0.67
   3   4  16    0.74    0.47
   3   4  16    0.34    0.62
   3  -4  16    0.78    0.63
   3  -4  16    1.18    0.71
   3   4  17   -0.25    0.48
   3   4  17   -0.05    0.65
   3  -4  17    0.59    0.82
   3  -4  17   -0.04    0.61
   3   4  18    0.80    0.63
   3  -4  18    0.78    0.97
  -3   5  18    1.81    0.84
  -3   5  17    1.22    0.62
  -3  -5  17    0.88    0.89
  -3   5  16    0.30    0.54
  -3   5  16    1.18    0.57
  -3  -5  16    0.55    0.54
  -3  -5  16   -0.10    0.66
  -3   5  15    0.36    0.45
  -3   5  15    0.93    0.52
  -3  -5  15    0.94    0.62
  -3  -5  15    0.72    0.59
  -3   5  14    1.14    0.55
  -3   5  14    0.77    0.51
  -3  -5  14    0.78    0.57
  -3  -5  14    1.25    0.63
  -3   5  13    0.04    0.41
   3   5 -13   -0.46    0.55
  -3   5  13    0.17    0.40
  -3  -5  13    0.01    0.49
  -3  -5  13    1.48    0.68
  -3   5  12    0.43    0.39
   3   5 -12   -0.55    0.52
  -3   5  12   -0.12    0.38
  -3  -5  12    0.58    0.55
  -3  -5  12    0.11    0.52
  -3   5  11    0.05    0.35
  -3   5  11    0.10    0.38
   3   5 -11   -0.06    0.45
  -3  -5  11    0.48    0.50
  -3  -5  11    0.07    0.58
  -3   5  10    1.63    0.39
  -3   5  10    1.76    0.45
   3   5 -10    1.16    0.51
   3  -5 -10    1.28    0.40
  -3  -5  10    1.10    0.55
  -3  -5  10    0.32    0.50
   3   5  -9    0.48    0.49
  -3   5   9    0.41    0.34
  -3   5   9    0.11    0.31
  -3  -5   9    0.34    0.47
   3  -5  -9    0.52    0.31
  -3  -5   9    1.04    0.54
  -3   5   8   11.20    0.68
   3   5  -8   11.69    0.87
   3  -5  -8   12.31    0.73
  -3  -5   8   10.97    0.85
  -3  -5   8   12.66    0.86
   3   5  -7    0.66    0.42
  -3   5   7    1.34    0.35
   3   5  -7    0.74    0.38
  -3  -5   7    0.83    0.47
  -3  -5   7    0.73    0.45
   3  -5  -7    1.06    0.32
   3   5  -6    5.51    0.57
   3   5  -6    7.13    0.63
  -3   5   6    6.34    0.48
  -3  -5   6    6.23    0.59
  -3  -5   6    6.87    0.61
   3  -5  -6    5.95    0.46
   3   5  -5    1.07    0.34
   3   5  -5    1.15    0.16
  -3   5   5    1.07    0.31
   3   5  -5    0.88    0.37
  -3  -5   5    0.94    0.38
   3  -5  -5    1.04    0.28
  -3  -5   5    1.25    0.42
   3   5  -4    3.19    0.41
   3  -5  -4    3.20    0.34
   3  -5  -4    3.36    0.44
   3  -5  -4    3.26    0.33
  -3  -5   4    3.44    0.44
  -3  -5   4    4.51    0.65
   3   5  -3    3.53    0.48
   3   5  -3    2.46    0.32
   3  -5  -3    2.82    0.36
   3  -5  -3    2.44    0.30
  -3  -5   3    3.53    0.43
   3  -5  -3    2.93    0.30
  -3  -5   3    3.97    0.41
   3   5  -2    2.10    0.27
   3   5  -2    1.65    0.35
  -3  -5   2    2.64    0.33
   3  -5  -2    2.14    0.27
   3  -5  -2    2.76    0.31
  -3  -5   2    3.26    0.40
   3  -5  -2    2.43    0.29
   3   5  -1    1.93    0.25
   3   5  -1    2.18    0.36
   3  -5  -1    2.28    0.30
   3  -5  -1    3.24    0.38
   3  -5  -1    2.30    0.28
   3   5   0    4.08    0.39
  -3   5   0    4.85    0.37
   3   5   0    5.19    0.33
  -3  -5   0    4.82    0.28
  -3  -5   0    4.72    0.34
   3  -5   0    4.84    0.37
  -3   5  -1   14.91    0.68
  -3   5  -1   13.83    0.66
  -3   5  -1   15.36    0.68
   3   5   1   15.12    0.65
  -3  -5  -1   15.00    0.60
  -3  -5  -1   14.39    0.61
  -3  -5  -1   14.79    0.61
  -3   5  -2    1.81    0.33
  -3   5  -2    2.04    0.34
  -3   5  -2    2.08    0.31
   3  -5   2    1.81    0.32
  -3  -5  -2    2.65    0.33
  -3  -5  -2    2.16    0.28
   3  -5   2    2.01    0.36
  -3   5  -3    9.99    0.69
  -3   5  -3    9.40    0.48
  -3   5  -3    9.60    0.57
  -3  -5  -3    9.65    0.51
   3  -5   3    9.70    0.58
  -3  -5  -3    9.78    0.46
   3  -5   3   10.41    0.59
  -3   5  -4    0.80    0.23
  -3   5  -4    1.01    0.42
   3  -5   4    0.95    0.37
  -3  -5  -4    0.87    0.22
   3  -5   4    1.16    0.37
  -3  -5  -4    1.03    0.23
  -3   5  -5   10.57    0.64
  -3   5  -5   11.45    0.70
   3  -5   5   11.81    0.73
  -3  -5  -5   10.66    0.52
  -3  -5  -5   12.04    0.57
   3  -5   5   10.79    0.68
  -3   5  -6    4.61    0.49
  -3   5  -6    4.18    0.51
   3   5   6    4.17    0.36
   3  -5   6    4.62    0.54
   3  -5   6    5.75    0.68
  -3  -5  -6    4.75    0.40
   3   5   7    0.15    0.24
   3   5   7    0.65    0.29
  -3   5  -7    0.90    0.43
   3  -5   7    0.37    0.42
  -3  -5  -7    0.14    0.27
  -3   5  -8   15.12    0.92
   3   5   8   14.15    0.69
   3   5   8   14.79    0.72
  -3  -5  -8   15.40    0.77
   3  -5   8   13.66    0.94
   3  -5   8   14.86    0.99
   3   5   9    0.22    0.34
  -3   5  -9    1.04    0.46
  -3  -5  -9    1.21    0.36
   3  -5   9    0.26    0.53
   3  -5   9    0.94    0.54
   3   5  10    1.13    0.47
   3   5  10    1.43    0.39
  -3   5 -10    2.08    0.58
   3  -5  10    0.86    0.87
  -3  -5 -10    0.85    0.37
   3  -5  10    0.91    0.51
   3   5  11    4.08    0.50
  -3   5 -11    4.79    0.74
   3   5  11    4.32    0.56
   3  -5  11    3.70    0.73
   3  -5  11    2.93    0.72
  -3  -5 -11    5.04    0.54
   3   5  12    4.60    0.62
  -3   5 -12    3.24    1.03
   3   5  12    5.16    0.75
   3  -5  12    4.33    0.84
   3  -5  12    3.06    0.77
   3   5  13    3.44    0.60
  -3   5 -13    4.21    1.11
   3   5  13    4.83    0.74
   3  -5  13    3.01    1.07
   3  -5  13    5.11    0.91
   3   5  14    1.30    0.49
   3   5  14    2.02    0.61
   3  -5  14    0.59    0.68
   3  -5  14    1.76    0.70
   3   5  15    2.53    0.78
   3   5  15    1.92    0.56
   3  -5  15    1.57    0.70
   3  -5  15    2.66    0.81
   3   5  16    0.13    0.48
   3   5  16   -0.12    0.51
   3  -5  16    0.23    0.73
   3  -5  16    0.83    0.58
   3   5  17   -0.29    0.51
  -3   6  17    2.76    0.73
  -3   6  16    0.96    0.57
  -3  -6  16    0.49    0.89
  -3   6  15    1.32    0.56
  -3   6  15    1.90    0.71
  -3  -6  15    1.10    0.70
  -3  -6  14    3.37    0.73
  -3  -6  14    1.87    0.71
  -3   6  13    2.58    0.58
  -3  -6  13    3.61    0.79
  -3  -6  13    3.42    0.80
   3   6 -12    0.81    0.67
  -3   6  12    0.56    0.43
  -3   6  12    0.91    0.43
  -3  -6  12    0.06    0.50
  -3  -6  12    0.10    0.52
  -3   6  11    0.08    0.33
   3   6 -11    0.05    0.53
  -3   6  11    1.05    0.43
  -3  -6  11    0.37    0.50
  -3  -6  11    0.36    0.53
  -3   6  10    3.19    0.42
   3   6 -10    3.11    0.69
  -3   6  10    2.81    0.53
  -3  -6  10    3.78    0.74
  -3  -6  10    2.01    0.64
  -3   6   9    7.85    0.63
   3   6  -9    9.86    1.47
   3  -6  -9    7.22    0.59
  -3  -6   9    6.42    0.79
  -3  -6   9    6.38    0.74
   3   6  -8    0.28    0.46
  -3   6   8    0.56    0.35
  -3  -6   8    0.71    0.45
  -3  -6   8    0.81    0.53
   3  -6  -8    1.42    0.36
   3   6  -7    0.71    0.47
  -3   6   7    0.27    0.32
  -3  -6   7    0.50    0.51
  -3  -6   7    0.48    0.41
   3  -6  -7    0.72    0.33
   3  -6  -7    0.41    0.33
   3   6  -6    0.34    0.44
   3   6  -6    0.57    0.38
   3  -6  -6    1.68    0.39
  -3  -6   6    1.72    0.47
   3  -6  -6    1.05    0.39
   3  -6  -6    1.18    0.37
  -3  -6   6    1.91    0.51
   3   6  -5    7.84    0.58
   3  -6  -5    7.67    0.54
  -3  -6   5    8.07    0.66
  -3  -6   5    8.43    0.64
   3  -6  -5    8.90    0.54
   3  -6  -5    8.48    0.63
   3   6  -4    0.29    0.35
   3   6  -4    0.03    0.27
   3  -6  -4    0.30    0.29
   3  -6  -4    0.45    0.28
  -3  -6   4    0.14    0.36
   3  -6  -4    0.06    0.23
  -3  -6   4   -0.02    0.30
   3   6  -3    1.34    0.34
   3   6  -3    1.92    0.44
  -3  -6   3    1.75    0.37
   3  -6  -3    1.66    0.41
   3  -6  -3    1.42    0.31
  -3  -6   3    2.01    0.44
   3  -6  -3    2.13    0.35
   3   6  -2    8.25    0.62
   3   6  -2   10.23    0.55
   3  -6  -2    9.99    0.56
   3  -6  -2    9.72    0.56
  -3  -6   2    8.81    0.90
   3  -6  -2   10.26    0.55
   3   6  -1    7.66    0.57
   3   6  -1    7.96    0.47
  -3  -6   1    8.09    0.52
   3  -6  -1    7.00    0.47
   3  -6  -1    7.29    0.48
   3  -6  -1    7.59    0.51
  -3   6   0    3.72    0.40
   3   6   0    3.79    0.35
  -3   6   0    4.04    0.46
   3   6   0    3.92    0.41
   3  -6   0    3.74    0.37
  -3  -6   0    3.80    0.27
   3  -6   0    4.05    0.42
  -3  -6   0    4.21    0.39
  -3   6  -1    7.90    0.54
  -3   6  -1    8.74    0.55
   3   6   1    7.93    0.53
   3  -6   1    8.54    0.55
  -3  -6  -1    9.03    0.49
  -3  -6  -1    8.75    0.45
  -3  -6  -1    8.51    0.47
  -3   6  -2   14.67    0.76
  -3   6  -2   16.01    0.70
  -3   6  -2   14.29    0.75
  -3  -6  -2   15.14    0.70
   3  -6   2   14.81    0.78
  -3  -6  -2   16.09    0.66
  -3  -6  -2   15.20    0.67
  -3   6  -3    2.81    0.35
  -3   6  -3    2.74    0.46
   3  -6   3    3.25    0.50
  -3  -6  -3    3.53    0.38
  -3  -6  -3    3.02    0.37
   3  -6   3    2.53    0.44
  -3   6  -4    1.53    0.29
  -3   6  -4    1.83    0.41
  -3   6  -4    1.72    0.44
  -3  -6  -4    2.08    0.33
   3  -6   4    1.71    0.41
  -3  -6  -4    1.87    0.31
   3  -6   4    1.28    0.45
  -3   6  -5    7.31    0.46
  -3  -6  -5    6.55    0.43
   3  -6   5    7.28    0.65
   3  -6   5    6.56    0.62
  -3  -6  -5    6.97    0.46
  -3   6  -6    0.26    0.39
  -3  -6  -6    0.41    0.26
   3  -6   6   -0.24    0.44
  -3  -6  -6    0.45    0.26
   3  -6   6    1.07    0.46
  -3   6  -7    7.23    0.70
  -3  -6  -7    7.85    0.54
   3  -6   7    7.20    0.68
  -3  -6  -7    8.54    0.52
   3  -6   7    5.89    0.69
  -3   6  -8    0.09    0.43
  -3  -6  -8    1.27    0.32
   3  -6   8    0.70    0.46
   3  -6   8   -0.18    0.43
   3   6   9    2.64    0.43
  -3   6  -9    4.51    0.77
   3  -6   9    2.77    0.68
  -3  -6  -9    3.85    0.46
   3  -6   9    2.72    0.63
   3   6  10    1.36    0.38
   3   6  10    1.17    0.40
  -3   6 -10    1.03    0.57
   3  -6  10    1.67    0.64
   3  -6  10    2.51    0.58
   3   6  11    1.02    0.37
  -3   6 -11    2.17    0.66
   3   6  11    1.92    0.46
   3  -6  11    1.92    0.55
   3  -6  11    1.86    0.63
  -3  -6 -11    1.68    0.41
  -3   6 -12    0.45    0.61
   3   6  12    0.30    0.35
   3   6  12    1.21    0.47
   3  -6  12    0.50    0.57
   3  -6  12    1.16    0.63
   3   6  13    0.81    0.41
   3   6  13    0.36    0.38
  -3   6 -13   -0.62    0.72
   3  -6  13    1.06    0.59
   3  -6  13    1.17    0.65
   3   6  14    0.17    0.56
   3   6  14    0.22    0.42
   3  -6  14    1.00    0.67
   3  -6  14    2.26    0.89
   3   6  15    0.74    0.50
   3   6  15    0.81    0.61
   3  -6  15    0.18    0.60
   3   6  16    0.63    0.51
  -3   7  16   -0.05    0.56
  -3   7  15    0.84    0.57
  -3   7  14    1.29    0.53
  -3   7  14    1.48    0.56
  -3  -7  14    1.37    0.69
  -3   7  13    0.84    0.47
  -3   7  13    0.86    0.51
  -3  -7  13    0.22    0.60
  -3  -7  13    0.88    0.68
   3   7 -12    0.04    0.68
  -3   7  12    1.88    0.60
  -3  -7  12    2.02    0.63
  -3  -7  12    1.57    0.68
  -3   7  11   -0.21    0.38
   3   7 -11    0.74    0.58
  -3  -7  11    0.75    0.61
  -3  -7  11   -0.23    0.44
   3   7 -10    0.38    0.55
  -3   7  10   -0.62    0.33
  -3  -7  10   -0.02    0.48
   3   7  -9    0.40    0.48
  -3  -7   9    0.13    0.35
   3  -7  -9    0.73    0.44
  -3  -7   9   -0.05    0.54
   3   7  -8    2.47    0.61
  -3  -7   8    1.65    0.60
  -3  -7   8    3.05    0.54
   3  -7  -8    1.56    0.49
   3  -7  -8    1.36    0.45
   3   7  -7    4.17    0.70
  -3  -7   7    4.42    0.74
   3  -7  -7    3.45    0.51
   3  -7  -7    3.54    0.58
   3  -7  -7    3.93    0.57
  -3  -7   7    4.67    0.59
   3   7  -6    6.69    0.67
   3  -7  -6    7.87    0.57
  -3  -7   6    6.63    0.70
  -3  -7   6    8.61    0.68
   3  -7  -6    7.01    0.66
   3  -7  -6    7.82    0.58
   3   7  -5    0.32    0.45
   3  -7  -5    0.63    0.32
  -3  -7   5    0.57    0.48
  -3  -7   5    1.06    0.41
   3  -7  -5    1.34    0.35
   3  -7  -5    0.70    0.36
   3   7  -4    3.26    0.58
   3   7  -4    2.60    0.48
   3  -7  -4    3.10    0.39
   3  -7  -4    2.39    0.43
  -3  -7   4    2.86    0.56
   3  -7  -4    3.12    0.47
   3   7  -3    1.84    0.38
   3   7  -3    1.09    0.48
   3  -7  -3    1.02    0.34
  -3  -7   3    0.90    0.44
   3  -7  -3    0.41    0.33
   3  -7  -3    1.11    0.29
  -3  -7   3    0.95    0.30
   3   7  -2    0.97    0.42
   3   7  -2    1.99    0.36
  -3  -7   2    1.89    0.45
   3  -7  -2    1.65    0.36
   3  -7  -2    1.65    0.39
   3   7  -1    0.03    0.25
   3   7  -1   -0.16    0.35
  -3   7   1   -0.23    0.27
   3  -7  -1    0.70    0.32
   3  -7  -1    0.18    0.27
  -3  -7   1    0.24    0.33
  -3   7   0    3.79    0.41
   3   7   0    4.31    0.48
   3  -7   0    4.30    0.49
   3  -7   0    4.84    0.44
  -3  -7   0    4.53    0.45
  -3  -7   0    4.53    0.39
  -3   7  -1    0.97    0.35
  -3   7  -1    1.30    0.36
  -3  -7  -1    1.07    0.24
   3  -7   1    1.03    0.40
  -3  -7  -1    1.83    0.33
  -3   7  -2    3.60    0.47
  -3  -7  -2    5.25    0.41
  -3  -7  -2    4.99    0.39
   3  -7   2    5.22    0.54
  -3  -7  -2    4.19    0.43
  -3   7  -3    4.20    0.54
  -3  -7  -3    4.32    0.50
  -3  -7  -3    3.21    0.36
  -3  -7  -3    3.46    0.38
   3  -7   3    4.53    0.62
  -3   7  -4   -0.15    0.34
  -3   7  -4    0.08    0.25
  -3  -7  -4    0.31    0.23
   3  -7   4   -0.46    0.36
  -3  -7  -4    0.28    0.26
   3  -7   4    0.83    0.36
  -3   7  -5    3.13    0.39
  -3   7  -5    2.59    0.57
  -3  -7  -5    3.43    0.43
   3  -7   5    3.77    0.65
  -3  -7  -5    3.41    0.43
   3  -7   5    3.22    0.54
  -3   7  -6    0.21    0.24
  -3   7  -6    0.23    0.41
   3  -7   6    0.93    0.45
   3  -7   6    0.35    0.47
  -3  -7  -6    0.73    0.26
  -3   7  -7    0.82    0.43
  -3   7  -7    0.24    0.25
   3  -7   7    0.81    0.43
  -3  -7  -7   -0.10    0.23
   3  -7   7   -0.15    0.51
  -3   7  -8    0.37    0.31
  -3   7  -8    0.48    0.45
   3  -7   8    0.69    0.55
   3  -7   8    1.39    0.48
  -3  -7  -8    0.79    0.29
  -3   7  -9    1.40    0.52
  -3  -7  -9    0.95    0.31
  -3  -7  -9    1.31    0.46
   3  -7   9    1.21    0.50
   3  -7   9    0.51    0.57
  -3   7 -10    0.13    0.53
  -3  -7 -10    0.32    0.35
   3  -7  10    0.78    0.57
   3   7  11    4.76    0.57
  -3  -7 -11    4.42    0.53
   3  -7  11    5.40    0.87
   3  -7  11    4.69    0.85
   3   7  12    0.86    0.39
   3   7  12    0.66    0.44
   3  -7  12    1.54    0.64
   3  -7  12    0.84    0.50
   3   7  13    1.45    0.43
   3   7  13    2.27    0.62
   3  -7  13    2.04    0.77
   3   7  14    0.33    0.41
   3   7  14    0.89    0.62
   3  -7  14    1.14    0.65
   3   7  15    0.46    0.48
  -3   8  15    1.67    0.68
   3  -8 -14    0.93    0.51
  -3  -8  13    0.64    0.65
   3  -8 -13    1.43    0.56
  -3  -8  12    1.72    0.91
   3  -8 -12    1.97    0.58
   3  -8 -11    1.20    0.56
   3  -8 -11    0.02    0.47
  -3  -8  11    0.29    0.63
   3   8 -10   -0.37    0.64
  -3  -8  10    0.91    0.61
   3  -8 -10    1.45    0.47
   3  -8 -10    0.40    0.43
  -3  -8  10    1.42    0.53
   3   8  -9    0.10    0.47
   3  -8  -9    0.57    0.43
   3  -8  -9    0.21    0.41
  -3  -8   9    1.05    0.64
  -3  -8   9    1.80    0.58
   3   8  -8   -0.23    0.48
  -3  -8   8    0.81    0.58
   3  -8  -8    0.59    0.38
   3  -8  -8    0.34    0.45
  -3  -8   8    1.73    0.48
   3   8  -7    0.66    0.42
   3  -8  -7    0.26    0.40
   3  -8  -7    0.55    0.39
  -3  -8   7    1.73    0.50
  -3  -8   7    1.40    0.60
  -3  -8   6    0.22    0.44
   3  -8  -6    0.23    0.34
   3  -8  -6    0.13    0.33
  -3  -8   6    0.99    0.38
   3   8  -5    6.74    0.69
  -3  -8   5    7.34    0.58
   3  -8  -5    7.12    0.65
  -3  -8   5    7.89    0.75
   3  -8  -5    7.88    0.62
   3   8  -4    2.57    0.60
   3  -8  -4    2.26    0.43
  -3  -8   4    2.74    0.61
   3  -8  -4    2.82    0.49
   3   8  -3    0.62    0.39
   3  -8  -3    0.67    0.36
  -3  -8   3   -0.42    0.39
   3  -8  -3    0.53    0.31
   3   8  -2    0.95    0.44
   3   8  -2    0.83    0.36
   3  -8  -2    1.49    0.39
   3  -8  -2    1.09    0.30
  -3  -8   2    1.13    0.46
  -3   8   1    0.28    0.29
   3   8  -1   -0.11    0.34
  -3  -8   1    0.83    0.30
  -3  -8   1    0.37    0.39
   3  -8  -1   -0.09    0.32
  -3   8   0    0.38    0.33
   3  -8   0    0.24    0.39
  -3  -8   0    0.14    0.26
  -3  -8   0    0.31    0.36
  -3   8  -1    1.93    0.42
   3  -8   1    2.56    0.54
  -3  -8  -1    2.57    0.46
  -3  -8  -1    1.86    0.42
  -3   8  -2    3.44    0.50
  -3  -8  -2    3.23    0.37
   3  -8   2    2.80    0.57
  -3  -8  -2    3.55    0.50
  -3  -8  -2    2.89    0.36
  -3   8  -3    0.82    0.41
   3  -8   3    1.20    0.48
  -3  -8  -3    0.02    0.33
  -3  -8  -3    0.86    0.31
  -3  -8  -3    2.00    0.41
  -3   8  -4    8.29    0.65
  -3  -8  -4    8.02    0.52
  -3  -8  -4    7.23    0.54
   3  -8   4    7.15    0.70
  -3  -8  -4    8.39    0.64
  -3   8  -5    3.56    0.41
  -3   8  -5    4.02    0.60
  -3  -8  -5    3.63    0.53
  -3  -8  -5    4.39    0.43
  -3  -8  -5    3.71    0.41
   3  -8   5    4.59    0.51
   3  -8   5    3.61    0.67
  -3   8  -6    0.25    0.36
  -3   8  -6    1.01    0.32
  -3  -8  -6    0.70    0.31
  -3  -8  -6    1.14    0.42
   3  -8   6    1.78    0.44
   3  -8   6    0.54    0.52
  -3   8  -7    1.50    0.48
  -3   8  -7    2.38    0.40
  -3  -8  -7    2.13    0.39
   3  -8   7    1.94    0.60
  -3   8  -8    0.35    0.44
  -3   8  -8    0.39    0.32
   3  -8   8   -0.04    0.52
   3  -8   8    0.53    0.44
  -3  -8  -8    0.34    0.30
  -3   8  -9   -0.49    0.46
  -3   8  -9   -0.57    0.36
   3  -8   9    0.71    0.62
  -3  -8  -9    0.21    0.33
   3  -8   9    1.35    0.53
  -3  -8 -10    0.09    0.32
   3  -8  10    0.82    0.64
  -3  -8 -11    0.54    0.35
   3   8  12    3.43    0.61
  -3  -8 -12    3.07    0.54
   3  -8  12    3.71    0.89
  -3  -8 -13    0.35    0.48
   3  -9 -13    0.82    0.54
   3  -9 -13    1.13    0.56
   3  -9 -12    0.98    0.50
  -3  -9  12    1.42    0.74
   3  -9 -12    0.91    0.74
  -3  -9  11    1.16    0.72
   3  -9 -11    0.98    0.50
   3  -9 -11    1.76    0.55
   3  -9 -10    0.78    0.46
  -3  -9  10   -0.21    0.61
   3  -9 -10    0.32    0.46
  -3  -9   9    3.76    0.87
   3  -9  -9    4.01    0.66
   3  -9  -9    4.17    0.76
   3  -9  -8    7.33    0.68
  -3  -9   8    7.71    1.10
   3  -9  -8    6.16    0.74
  -3  -9   7    1.17    0.49
   3  -9  -7    0.29    0.38
  -3  -9   7    0.95    0.64
   3  -9  -6    5.73    0.64
  -3  -9   6    6.20    0.58
   3  -9  -6    4.99    0.61
  -3  -9   6    6.66    0.95
   3  -9  -5    3.40    0.59
  -3  -9   5    2.25    0.64
   3  -9  -5    3.43    0.56
   3   9  -4    4.07    0.67
   3  -9  -4    5.18    0.67
   3  -9  -4    4.04    0.50
  -3  -9   4    6.55    0.83
   3   9  -3    1.67    0.48
   3  -9  -3    1.50    0.47
   3  -9  -3    1.77    0.40
  -3  -9   3    1.81    0.55
   3   9  -2   -0.40    0.39
   3  -9  -2    0.63    0.43
  -3  -9   2    0.63    0.46
   3   9  -1    1.73    0.49
  -3   9   1    1.45    0.44
   3  -9  -1    1.33    0.46
  -3  -9   1    1.73    0.51
  -3   9   0   -0.19    0.29
  -3  -9   0   -0.34    0.39
   3  -9   0   -0.11    0.39
   3  -9   1    4.32    0.80
  -3  -9  -1    4.20    0.59
  -3  -9  -1    3.44    0.46
  -3   9  -2    1.40    0.40
  -3  -9  -2    0.66    0.39
  -3  -9  -2    0.59    0.28
   3  -9   2    0.34    0.50
  -3   9  -3    0.63    0.34
  -3  -9  -3    0.45    0.28
  -3  -9  -3    1.06    0.36
  -3  -9  -3    1.66    0.38
   3  -9   3    0.99    0.53
  -3   9  -4    0.54    0.35
   3  -9   4    1.63    0.63
  -3  -9  -4   -0.23    0.25
  -3  -9  -4    0.30    0.32
  -3  -9  -4    0.08    0.31
  -3   9  -5   -0.02    0.32
  -3  -9  -5    0.77    0.31
  -3  -9  -5    0.45    0.33
  -3  -9  -5   -0.02    0.33
   3  -9   5    0.85    0.60
  -3   9  -6   -0.02    0.33
  -3  -9  -6   -0.09    0.34
  -3  -9  -6   -0.32    0.31
   3  -9   6   -0.43    0.50
  -3   9  -7    0.19    0.51
  -3  -9  -7    0.01    0.34
   3  -9   7    1.79    0.66
  -3  -9  -7    0.56    0.42
   3  -9   8    1.10    0.66
  -3  -9  -8    0.30    0.36
  -3  -9  -8    0.43    0.39
   3  -9   9    2.77    1.07
  -3  -9  -9    0.73    0.46
  -3  -9  -9    0.00    0.36
   3  -9  10    1.70    0.75
   3  -9  11   -0.55    0.67
   3 -10 -11    0.12    0.49
   3 -10 -11   -0.13    0.48
   3 -10 -10   -0.12    0.46
   3 -10 -10    0.06    0.52
  -3 -10  10    0.23    0.63
   3 -10  -9    0.72    0.51
   3 -10  -9    0.21    0.50
  -3 -10   9    1.63    0.82
   3 -10  -8    0.22    0.44
   3 -10  -8    0.51    0.47
  -3 -10   8    1.01    0.66
  -3 -10   7    0.40    0.66
   3 -10  -7    0.61    0.46
   3 -10  -7    0.04    0.43
  -3 -10   6   -0.04    0.55
   3 -10  -6    0.44    0.47
   3  10  -5   -0.05    0.45
   3 -10  -5    1.22    0.50
  -3 -10   5    1.27    0.65
   3  10  -4   -0.30    0.42
  -3 -10   4    0.87    0.59
   3 -10  -4   -0.17    0.40
   3  10  -3    0.17    0.40
  -3 -10   3    1.46    0.62
   3 -10  -3    1.03    0.50
   3 -10  -2    0.08    0.45
   3  10  -1    1.73    0.47
  -3  10   1    1.83    0.47
   3 -10  -1    2.04    0.63
  -3 -10   1    1.15    0.52
   3  10   0    1.21    0.50
  -3  10   0    1.60    0.54
   3 -10   0    1.98    0.57
  -3 -10   0    1.69    0.55
  -3  10  -1    1.72    0.53
  -3 -10  -1    1.70    0.51
   3 -10   1    1.41    0.63
  -3  10  -2    0.23    0.47
   3 -10   2    0.01    0.50
  -3 -10  -2    1.11    0.49
   3 -10   3    1.00    0.61
  -3 -10  -3    0.69    0.47
  -3  10  -4   -0.58    0.38
  -3 -10  -4   -0.24    0.28
   3 -10   4    0.83    0.63
  -3 -10  -4    0.40    0.42
  -3  10  -5   -0.46    0.52
  -3 -10  -5    0.89    0.45
  -3 -10  -5    1.03    0.41
   3 -10   5    0.95    0.63
  -3 -10  -6    0.96    0.43
   3 -10   6    0.38    0.59
  -3 -10  -6    0.30    0.41
  -3 -10  -7    0.54    0.40
  -3 -10  -7    1.24    0.53
   3 -10   8    0.19    0.60
  -3 -10  -8    0.05    0.49
   3 -10   9    0.31    0.72
  -3 -10  -9    0.67    0.45
  -3 -10 -10    0.34    0.47
  -3 -11   8    1.90    0.80
   3 -11  -8    0.06    0.53
   3 -11  -8    1.08    0.56
   3 -11  -7   -0.15    0.53
   3 -11  -7    0.46    0.49
  -3 -11   7    1.62    0.71
   3 -11  -6    0.02    0.50
   3 -11  -6   -0.65    0.43
  -3 -11   6    0.25    0.63
  -3 -11   5    0.58    0.62
   3 -11  -5    0.16    0.47
   3 -11  -4    0.10    0.49
  -3 -11   4    1.23    0.68
  -3 -11   3    0.36    0.60
   3 -11  -3   -0.21    0.50
  -3 -11   2    2.26    0.77
   3 -11  -2    2.78    0.69
   3 -11  -1    1.63    0.64
  -3 -11   1    1.73    0.62
  -3  11   0    0.06    0.44
  -3 -11   0   -0.23    0.52
   3 -11   0    1.06    0.63
   3 -11   1    2.06    0.72
  -3 -11  -1    1.42    0.76
  -3  11  -2   -0.42    0.50
  -3 -11  -2    0.85    0.61
   3 -11   2    1.25    0.67
  -3 -11  -3    1.24    0.62
   3 -11   3   -0.28    0.59
  -3 -11  -4    0.21    0.54
   3 -11   5    0.58    0.69
   3 -11   6    1.38    0.80
  -3 -12   1    1.66    0.72
  -3  12   0   -1.48    0.55
   3 -12   0    0.76    0.71
  -4   0  19   -0.01    0.55
  -4   0  18    0.76    0.52
  -4   0  18    0.06    0.66
  -4   0  17    0.02    0.57
  -4   0  17    0.15    0.44
  -4   0  16    2.86    0.74
  -4   0  16    1.96    0.60
  -4   0  15    0.55    0.43
  -4   0  14    0.22    0.57
  -4   0  13   -0.16    0.39
  -4   0  13   -0.19    0.48
  -4   0  12   -0.95    0.34
  -4   0  12   -0.39    0.42
   4   0 -11   -0.45    0.36
  -4   0  11   -0.68    0.37
  -4   0  11   -0.06    0.35
   4   0 -11   -0.17    0.35
  -4   0  10    0.15    0.34
   4   0 -10    0.50    0.37
  -4   0  10    0.10    0.38
  -4   0   9   -0.43    0.29
  -4   0   9    0.07    0.33
   4   0  -9    0.48    0.32
   4   0  -9    0.38    0.33
  -4   0   8    1.22    0.36
   4   0  -8    1.39    0.34
   4   0  -8    0.73    0.36
  -4   0   7   -0.31    0.28
  -4   0   7   -0.52    0.27
   4   0  -7    0.19    0.28
   4   0  -7   -0.18    0.30
  -4   0   6    4.16    0.48
  -4   0   6    3.96    0.47
   4   0  -6    3.97    0.48
   4   0  -6    3.27    0.38
   4   0  -5   -0.21    0.21
  -4   0   5    0.16    0.22
  -4   0   5   -0.18    0.23
   4   0  -5    0.01    0.23
  -4   0   4    4.17    0.34
   4   0  -4    4.65    0.34
  -4   0   4    4.28    0.33
   4   0  -4    4.22    0.33
  -4   0   3   -0.10    0.17
   4   0  -3    0.00    0.21
   4   0  -3   -0.09    0.19
  -4   0   3   -0.27    0.20
  -4   0   2    0.16    0.16
  -4   0   2   -0.09    0.18
   4   0  -2   -0.28    0.20
   4   0  -2    0.11    0.16
   4   0  -2   -0.11    0.18
  -4   0   1   -0.05    0.04
  -4   0   1    0.06    0.07
   4   0  -1    0.00    0.13
  -4   0   1    0.02    0.05
   4   0  -1    0.02    0.10
   4   0  -1    0.21    0.11
   4   0   0   52.18    1.55
   4   0   0   53.20    1.57
   4   0   0   51.79    1.55
   4   0   1    0.27    0.14
   4   0   1    0.23    0.14
  -4   0  -1    0.32    0.12
  -4   0  -2  394.94   11.19
   4   0   2  383.62   11.18
   4   0   2  391.43   11.20
  -4   0  -2  374.10   11.17
  -4   0  -3    0.23    0.16
   4   0   3    0.01    0.17
  -4   0  -3    0.02    0.17
   4   0   3    0.13    0.18
   4   0   4   25.69    0.96
  -4   0  -4   27.20    0.95
   4   0   4   27.14    0.97
  -4   0  -4   27.59    0.95
  -4   0  -5    0.23    0.31
   4   0   5    0.00    0.23
   4   0   5    0.15    0.26
  -4   0  -5    0.03    0.21
   4   0   6   -0.18    0.28
   4   0   6    0.34    0.29
  -4   0  -6    0.10    0.23
  -4   0  -6    0.18    0.29
   4   0   7   -0.13    0.27
  -4   0  -7    0.05    0.22
   4   0   7   -0.30    0.24
  -4   0  -7    0.04    0.29
   4   0   8   23.94    1.36
  -4   0  -8   21.95    0.95
   4   0   8   22.43    1.02
  -4   0  -8   22.78    0.99
   4   0   9    0.31    0.36
  -4   0  -9    0.44    0.39
   4   0   9   -0.04    0.32
  -4   0  -9    0.29    0.29
  -4   0 -10    4.18    0.48
  -4   0 -10    4.64    0.61
   4   0  10    4.92    0.60
   4   0  10    4.91    0.59
   4   0  11    0.45    0.44
  -4   0 -11    0.42    0.44
   4   0  12    1.95    0.63
   4   0  12    2.35    0.59
   4   0  13    0.38    0.50
   4   0  13    0.12    0.48
   4   0  14    0.45    0.59
   4   0  14    0.81    0.54
   4   0  15    1.05    0.62
   4   0  15    0.05    0.51
   4   0  16    1.76    0.59
   4   0  16    1.14    0.66
   4   0  17    0.13    0.62
   4   0  17    1.89    0.61
   4   0  18    1.10    0.85
   4   0  18    1.72    0.75
   4   0  19    0.74    0.75
   4   0  19    1.18    0.64
  -4  -1  20    1.14    0.89
  -4   1  19    0.37    0.76
  -4   1  19    0.48    0.52
  -4  -1  19    0.42    0.51
  -4  -1  19    1.09    0.88
  -4   1  18    1.63    0.79
  -4   1  18    1.28    0.56
  -4  -1  18    1.65    1.06
  -4  -1  18    0.93    0.81
  -4   1  17    1.07    0.55
  -4   1  17    1.91    0.79
  -4  -1  17    1.83    0.83
  -4  -1  17    1.65    0.62
  -4   1  16    1.69    0.58
  -4   1  16    1.24    0.64
  -4  -1  16    0.79    0.55
  -4  -1  16    0.47    0.59
  -4   1  15    1.51    0.59
  -4   1  15    1.53    0.58
  -4  -1  15    1.48    0.56
  -4  -1  15    1.09    0.63
  -4   1  14    0.75    0.53
  -4   1  14    0.55    0.48
  -4  -1  14    0.47    0.52
  -4  -1  14    0.14    0.44
  -4   1  13    2.11    0.61
  -4   1  13    0.73    0.44
  -4  -1  13    0.49    0.51
  -4  -1  13    0.69    0.53
  -4   1  12   -0.34    0.48
  -4   1  12    0.10    0.40
  -4  -1  12   -0.14    0.46
  -4  -1  12   -0.05    0.43
  -4   1  11    0.27    0.40
   4   1 -11    0.77    0.41
  -4   1  11    0.94    0.43
  -4  -1  11    0.75    0.45
   4  -1 -11    1.25    0.45
  -4  -1  11    0.72    0.52
  -4   1  10    1.37    0.43
  -4   1  10    1.60    0.46
   4   1 -10    1.39    0.44
   4   1 -10    1.22    0.49
  -4  -1  10    0.78    0.43
   4  -1 -10    1.63    0.35
   4  -1 -10    1.19    0.46
  -4  -1  10    1.44    0.45
  -4   1   9    0.45    0.33
   4   1  -9   -0.04    0.31
   4   1  -9    0.02    0.34
  -4   1   9    0.15    0.29
  -4  -1   9    0.56    0.35
   4  -1  -9    0.69    0.36
  -4  -1   9   -0.14    0.32
   4  -1  -9    0.53    0.28
  -4   1   8    4.95    0.76
   4   1  -8    3.92    0.55
   4   1  -8    3.63    0.45
  -4   1   8    3.24    0.55
   4  -1  -8    3.45    0.35
  -4  -1   8    3.57    0.47
   4  -1  -8    3.56    0.44
  -4  -1   8    2.98    0.48
   4   1  -7   22.01    0.99
  -4   1   7   22.94    0.97
   4   1  -7   22.74    0.99
  -4   1   7   22.70    0.94
   4  -1  -7   22.28    0.97
  -4  -1   7   21.63    1.00
  -4  -1   7   23.87    1.02
   4  -1  -7   23.64    0.90
  -4   1   6    0.98    0.31
   4   1  -6    0.67    0.34
  -4   1   6    1.45    0.32
   4   1  -6    0.95    0.58
   4  -1  -6    1.34    0.34
  -4  -1   6    1.36    0.36
  -4  -1   6    0.79    0.35
   4  -1  -6    1.59    0.32
  -4   1   5   39.46    1.31
  -4   1   5   39.20    1.34
   4   1  -5   37.86    1.36
   4   1  -5   38.88    1.37
  -4  -1   5   38.24    1.38
  -4  -1   5   38.99    1.38
   4  -1  -5   37.52    1.34
   4  -1  -5   39.88    1.28
   4   1  -4   -0.12    0.23
  -4   1   4   -0.03    0.18
   4   1  -4   -0.17    0.21
  -4   1   4    0.26    0.19
  -4  -1   4    0.17    0.25
  -4  -1   4   -0.17    0.21
   4  -1  -4    0.15    0.17
   4  -1  -4    0.20    0.18
   4   1  -3   10.14    0.51
  -4   1   3   11.21    0.47
   4   1  -3   10.53    0.50
  -4   1   3   11.02    0.44
  -4  -1   3   10.34    0.50
   4  -1  -3   10.82    0.43
   4  -1  -3   11.51    0.47
  -4  -1   3   10.06    0.51
   4   1  -2    6.51    0.28
   4   1  -2    6.87    0.37
   4   1  -2    6.51    0.39
  -4   1   2    6.54    0.31
  -4   1   2    7.04    0.34
   4  -1  -2    6.15    0.30
   4  -1  -2    6.91    0.33
  -4  -1   2    6.54    0.39
  -4  -1   2    6.69    0.36
   4  -1  -2    6.66    0.36
   4   1  -1    2.20    0.27
  -4   1   1    2.45    0.24
   4   1  -1    2.17    0.23
  -4   1   1    2.22    0.19
  -4   1   1    2.63    0.23
   4  -1  -1    2.09    0.19
  -4  -1   1    1.85    0.15
   4  -1  -1    2.23    0.23
  -4  -1   1    2.18    0.21
   4  -1  -1    2.25    0.21
  -4  -1   1    1.89    0.23
  -4   1   0   18.99    0.65
  -4   1   0   18.42    0.64
   4  -1   0   18.70    0.64
   4  -1   0   18.86    0.63
  -4   1  -1    8.97    0.37
   4  -1   1    8.38    0.39
   4  -1   1    8.85    0.38
  -4   1  -2    9.94    0.42
   4   1   2    9.25    0.36
  -4   1  -2    9.92    0.43
  -4  -1  -2    9.87    0.36
   4  -1   2    8.38    0.45
   4   1   3    4.28    0.28
  -4   1  -3    4.38    0.32
  -4   1  -3    4.18    0.30
   4   1   3    3.65    0.26
   4  -1   3    3.58    0.31
  -4  -1  -3    4.01    0.27
   4  -1   3    3.99    0.33
   4   1   4    1.26    0.23
  -4   1  -4    0.89    0.28
   4   1   4    0.85    0.24
  -4   1  -4    1.15    0.28
   4  -1   4    0.80    0.27
   4  -1   4    0.97    0.27
  -4  -1  -4    1.03    0.24
  -4  -1  -4    1.44    0.23
  -4   1  -5    1.61    0.32
   4   1   5    1.92    0.32
  -4   1  -5    2.29    0.35
   4   1   5    1.99    0.32
   4  -1   5    1.34    0.34
  -4  -1  -5    1.44    0.30
  -4  -1  -5    1.69    0.27
   4  -1   5    1.60    0.35
  -4   1  -6    0.79    0.31
   4   1   6    0.22    0.25
  -4   1  -6    0.16    0.27
   4   1   6    0.09    0.28
  -4  -1  -6    0.13    0.27
   4  -1   6    0.33    0.31
   4  -1   6   -0.24    0.29
  -4  -1  -6    0.22    0.21
   4   1   7    1.99    0.37
  -4   1  -7    2.10    0.39
  -4   1  -7    2.36    0.40
   4   1   7    1.82    0.37
  -4  -1  -7    2.19    0.39
   4  -1   7    1.70    0.39
  -4  -1  -7    1.78    0.32
   4  -1   7    2.39    0.40
  -4   1  -8    6.82    0.53
   4   1   8    6.42    0.52
  -4   1  -8    7.27    0.55
   4   1   8    6.75    0.53
   4  -1   8    6.54    0.58
  -4  -1  -8    6.53    0.46
   4  -1   8    5.96    0.54
  -4  -1  -8    6.84    0.52
   4   1   9    3.75    0.48
   4   1   9    3.88    0.49
  -4   1  -9    3.68    0.48
  -4   1  -9    4.09    0.86
   4  -1   9    4.18    0.61
  -4  -1  -9    3.10    0.40
  -4  -1  -9    3.74    0.53
   4  -1   9    5.00    0.70
   4   1  10    3.50    0.58
   4   1  10    3.56    0.60
  -4   1 -10    3.34    0.59
   4  -1  10    2.75    0.62
  -4  -1 -10    3.17    0.50
  -4  -1 -10    3.53    0.66
   4  -1  10    2.45    0.55
   4   1  11    6.09    0.67
   4   1  11    7.04    0.69
  -4   1 -11    6.14    0.61
   4  -1  11    6.17    0.69
   4  -1  11    7.71    0.75
  -4  -1 -11    7.26    0.64
   4   1  12    3.94    0.68
   4   1  12    4.24    0.75
   4  -1  12    3.32    0.68
   4  -1  12    4.10    0.76
   4   1  13    2.96    0.70
   4   1  13    1.86    0.61
   4  -1  13    3.80    0.74
   4  -1  13    3.39    0.70
   4   1  14    0.69    0.50
   4   1  14    0.33    0.51
   4  -1  14    0.38    0.48
   4  -1  14    0.66    0.53
   4   1  15    0.42    0.49
   4   1  15    0.65    0.62
   4  -1  15    0.46    0.53
   4   1  16    0.74    0.61
   4   1  16    1.61    0.60
   4  -1  16    0.83    0.69
   4  -1  16    0.82    0.55
   4   1  17    0.86    0.73
   4   1  17    0.59    0.52
   4  -1  17    0.99    0.65
   4  -1  17    0.33    0.52
   4   1  18    1.81    0.74
   4   1  18    0.95    0.70
   4  -1  18    1.12    0.59
   4  -1  18    0.76    0.68
   4   1  19    0.01    0.61
   4  -1  19    1.85    0.78
  -4  -2  20    0.58    0.69
  -4   2  19    1.42    0.64
  -4   2  19    0.84    0.88
  -4  -2  19    1.18    0.77
  -4   2  18    0.66    0.80
  -4   2  18    2.12    0.65
  -4  -2  18    1.08    0.64
  -4  -2  18    0.58    0.57
  -4   2  17    2.04    0.65
  -4   2  17    2.25    0.76
  -4  -2  17    1.66    0.63
  -4  -2  17    2.08    0.82
  -4   2  16    6.97    0.82
  -4   2  16    6.52    0.92
  -4  -2  16    6.92    1.00
  -4  -2  16    8.64    1.29
  -4   2  15   -0.04    0.44
  -4   2  15    2.14    0.73
  -4  -2  15    0.41    0.49
  -4  -2  15    0.98    0.57
  -4   2  14    1.00    0.56
  -4   2  14    0.33    0.43
  -4  -2  14    1.44    0.55
  -4  -2  14    0.93    0.64
  -4   2  13   -0.09    0.42
  -4   2  13    1.03    0.48
  -4  -2  13    0.31    0.50
  -4  -2  13   -0.52    0.42
   4   2 -12    0.05    0.45
  -4   2  12    0.03    0.39
  -4   2  12   -0.18    0.44
  -4  -2  12   -0.21    0.51
  -4  -2  12   -0.32    0.40
  -4   2  11    0.20    0.40
   4   2 -11    0.64    0.73
  -4   2  11    0.58    0.42
  -4  -2  11   -0.17    0.42
   4  -2 -11    0.90    0.43
  -4  -2  11   -0.34    0.42
  -4   2  10   -0.28    0.32
   4   2 -10   -0.14    0.34
  -4   2  10    0.18    0.33
   4   2 -10   -0.09    0.38
  -4  -2  10   -0.28    0.36
   4  -2 -10    0.11    0.26
   4  -2 -10    0.31    0.32
  -4  -2  10   -0.69    0.34
   4   2  -9   -0.07    0.35
  -4   2   9   -0.40    0.27
  -4   2   9    0.13    0.30
   4   2  -9   -0.16    0.31
  -4  -2   9   -0.26    0.34
   4  -2  -9   -0.02    0.23
   4  -2  -9   -0.25    0.27
  -4  -2   9   -0.15    0.34
   4   2  -8    4.21    0.49
   4   2  -8    5.04    0.51
  -4   2   8    6.85    1.01
  -4   2   8    5.15    0.44
  -4  -2   8    4.78    0.52
  -4  -2   8    4.47    0.52
   4  -2  -8    4.28    0.45
   4  -2  -8    5.19    0.35
  -4   2   7    0.80    0.31
  -4   2   7    1.19    0.38
   4   2  -7    1.59    0.39
   4   2  -7    1.56    0.42
  -4  -2   7    0.66    0.37
   4  -2  -7    1.75    0.36
  -4  -2   7    2.09    0.43
  -4   2   6   14.40    0.68
  -4   2   6   13.81    0.62
   4   2  -6   14.21    0.74
   4   2  -6   13.86    0.75
  -4  -2   6   13.89    0.76
   4  -2  -6   15.05    0.69
  -4  -2   6   13.58    0.74
  -4   2   5   35.07    1.17
   4   2  -5   36.08    1.30
  -4   2   5   34.65    1.24
   4   2  -5   36.52    1.32
  -4  -2   5   35.38    1.30
   4  -2  -5   36.05    1.26
  -4  -2   5   34.22    1.32
   4   2  -4   11.01    0.73
  -4   2   4   10.09    0.47
   4   2  -4    9.20    0.53
  -4  -2   4    9.63    0.55
  -4  -2   4    9.62    0.52
   4  -2  -4    7.67    0.61
  -4   2   3    2.68    0.24
   4   2  -3    2.60    0.28
   4   2  -3    3.05    0.32
   4  -2  -3    2.98    0.25
  -4  -2   3    3.30    0.53
  -4  -2   3    2.70    0.30
   4   2  -2    7.13    0.42
  -4   2   2    8.86    0.39
   4   2  -2    8.38    0.39
   4  -2  -2    8.80    0.39
   4  -2  -2    8.44    0.42
  -4  -2   2    8.24    0.43
  -4  -2   2    8.41    0.41
   4   2  -1    0.13    0.13
  -4   2   1    0.18    0.15
   4  -2  -1   -0.03    0.12
   4  -2  -1    0.10    0.14
   4  -2  -1    0.09    0.13
  -4  -2   1    0.09    0.15
  -4   2   0    1.92    0.22
   4   2   0    1.30    0.12
  -4   2   0    1.76    0.23
   4   2   0    1.34    0.20
  -4   2   0    1.60    0.20
  -4  -2   0    1.37    0.15
  -4  -2   0    1.45    0.18
   4  -2   0    1.73    0.21
   4   2   1  412.80   11.91
  -4   2  -1  415.09   11.96
   4  -2   1  404.89   11.95
   4  -2   1  413.42   11.96
   4   2   2   16.83    0.57
  -4   2  -2   18.11    0.68
  -4  -2  -2   17.05    0.56
   4  -2   2   16.49    0.69
   4  -2   2   16.90    0.66
   4   2   3    0.28    0.13
  -4   2  -3    0.41    0.21
  -4   2  -3    0.50    0.22
   4  -2   3    0.53    0.23
  -4  -2  -3    0.14    0.16
   4  -2   3    0.28    0.39
  -4   2  -4   12.69    0.63
  -4   2  -4   13.31    0.61
   4   2   4   13.23    0.53
   4   2   4   13.28    0.53
   4  -2   4   13.11    0.64
  -4  -2  -4   12.60    0.54
   4  -2   4   12.43    0.65
  -4   2  -5    9.92    0.54
   4   2   5    8.55    0.45
   4   2   5    9.04    0.46
  -4   2  -5    8.46    0.54
  -4  -2  -5    8.09    0.47
   4  -2   5    8.58    0.56
   4  -2   5    8.25    0.57
  -4   2  -6    3.76    0.38
   4   2   6    3.85    0.34
   4   2   6    3.87    0.35
  -4   2  -6    3.85    0.40
   4  -2   6    3.86    0.45
  -4  -2  -6    4.39    0.44
   4  -2   6    3.69    0.43
   4   2   7    0.42    0.25
  -4   2  -7    0.26    0.27
   4   2   7   -0.08    0.23
  -4   2  -7    0.19    0.26
   4  -2   7    0.20    0.32
  -4  -2  -7    0.56    0.29
   4  -2   7    0.10    0.32
  -4   2  -8    3.15    0.48
   4   2   8    2.67    0.43
  -4   2  -8    2.22    0.60
   4   2   8    3.02    0.45
   4  -2   8    2.74    0.50
   4  -2   8    3.10    0.60
  -4  -2  -8    3.07    0.46
  -4   2  -9    0.31    0.31
  -4   2  -9    0.74    0.38
   4   2   9    0.52    0.34
   4  -2   9    0.34    0.42
   4  -2   9   -0.57    0.35
  -4  -2  -9    0.12    0.32
   4   2  10    1.48    0.45
  -4   2 -10    1.88    0.46
   4   2  10    2.32    0.51
   4  -2  10    1.85    0.54
  -4  -2 -10    2.41    0.49
   4  -2  10    2.09    0.56
   4   2  11    0.51    0.38
   4   2  11    0.69    0.45
  -4   2 -11    0.51    0.41
  -4  -2 -11    1.07    0.46
   4  -2  11   -0.28    0.46
   4  -2  11    0.67    0.46
   4   2  12    1.20    0.46
   4   2  12    1.22    0.52
   4  -2  12    1.30    0.55
   4  -2  12    0.31    0.48
   4   2  13    1.84    0.59
   4   2  13    1.69    0.55
   4  -2  13    2.03    0.61
   4  -2  13    1.66    0.60
   4   2  14    0.27    0.40
   4   2  14   -0.11    0.54
   4  -2  14   -0.26    0.47
   4  -2  14    0.19    0.57
   4   2  15   -0.22    0.54
   4   2  15    0.13    0.43
   4  -2  15    0.74    0.57
   4  -2  15    0.88    0.60
   4   2  16   -0.19    0.53
   4   2  16    0.64    0.49
   4  -2  16    0.24    0.57
   4  -2  16    1.24    0.53
   4   2  17    0.57    0.56
   4   2  17    2.04    1.08
   4  -2  17    0.31    0.56
   4   2  18    0.28    0.56
   4   2  18    0.15    0.68
   4  -2  18    2.13    0.74
   4  -2  18    1.63    0.81
   4  -2  19    3.32    1.42
  -4   3  19    0.03    0.62
  -4  -3  19    1.54    0.85
  -4   3  18    0.79    0.65
  -4   3  18    0.77    0.54
  -4  -3  18    0.61    0.59
  -4  -3  18    0.45    0.73
  -4   3  17    0.44    0.55
  -4   3  17    0.85    0.69
  -4  -3  17    1.76    0.72
  -4   3  16    1.00    0.57
  -4   3  16    0.95    0.55
  -4  -3  16    1.75    0.60
  -4  -3  16    1.39    0.66
  -4   3  15    1.43    0.54
  -4   3  15    1.59    0.67
  -4  -3  15    1.13    0.59
  -4  -3  15    1.96    0.66
  -4   3  14    0.14    0.40
  -4   3  14    0.87    0.60
  -4  -3  14    1.06    0.54
  -4  -3  14    0.96    0.58
  -4   3  13    0.58    0.46
  -4  -3  13    0.53    0.50
  -4  -3  13    0.69    0.54
   4   3 -12    3.84    0.70
  -4   3  12    5.84    0.74
  -4   3  12    3.39    0.62
  -4  -3  12    4.22    0.75
  -4  -3  12    4.05    0.76
  -4   3  11    0.33    0.41
  -4   3  11    0.07    0.37
   4   3 -11    0.23    0.46
   4  -3 -11    0.24    0.35
  -4  -3  11   -0.77    0.44
  -4  -3  11    0.00    0.44
  -4   3  10    4.22    0.59
  -4   3  10    3.74    0.47
  -4  -3  10    3.57    0.70
   4  -3 -10    5.35    0.66
  -4  -3  10    4.38    0.67
  -4   3   9   -0.34    0.28
  -4   3   9   -0.49    0.28
   4   3  -9    0.18    0.39
   4   3  -9   -0.32    0.35
   4  -3  -9    0.34    0.32
  -4  -3   9    0.21    0.41
  -4  -3   9   -0.11    0.36
  -4   3   8   11.23    0.67
  -4   3   8   12.19    0.63
   4   3  -8   14.96    1.08
   4   3  -8   13.54    0.80
  -4  -3   8   12.32    0.78
   4  -3  -8   11.65    0.70
  -4  -3   8   12.89    0.81
  -4   3   7   38.29    1.32
   4   3  -7   40.84    1.55
   4   3  -7   38.16    1.46
  -4   3   7   37.23    1.40
   4  -3  -7   39.32    1.43
  -4  -3   7   37.52    1.48
  -4  -3   7   38.88    1.52
  -4   3   6   26.28    1.01
   4   3  -6   27.51    1.13
   4  -3  -6   26.34    1.03
  -4  -3   6   23.96    1.10
  -4  -3   6   25.94    1.09
   4   3  -5    0.10    0.29
  -4   3   5    0.09    0.22
   4   3  -5    0.46    0.30
  -4  -3   5    0.34    0.34
   4  -3  -5    0.53    0.24
  -4  -3   5    0.35    0.33
   4   3  -4    3.20    0.40
  -4   3   4    2.41    0.30
   4   3  -4    2.98    0.44
   4  -3  -4    2.17    0.28
  -4  -3   4    3.35    0.57
  -4   3   3   17.40    0.68
  -4  -3   3   16.69    0.70
  -4  -3   3   15.41    0.72
   4  -3  -3   16.83    0.73
   4  -3  -3   16.68    0.66
   4   3  -2    0.11    0.17
   4  -3  -2    0.23    0.19
  -4  -3   2   -0.20    0.20
   4  -3  -2   -0.03    0.17
  -4  -3   2    0.47    0.22
   4  -3  -2    0.19    0.17
  -4   3   1    6.74    0.40
   4   3  -1    6.95    0.41
   4   3  -1    7.20    0.33
  -4  -3   1    7.39    0.37
  -4  -3   1    7.02    0.36
   4  -3  -1    7.24    0.38
   4  -3  -1    7.04    0.39
   4  -3  -1    7.42    0.38
  -4   3   0    0.84    0.20
   4   3   0    0.96    0.22
  -4   3   0    1.01    0.22
   4   3   0    1.24    0.15
  -4   3   0    1.10    0.20
   4  -3   0    0.78    0.20
  -4  -3   0    1.25    0.19
  -4  -3   0    1.22    0.19
  -4   3  -1    7.22    0.38
   4   3   1    7.61    0.36
  -4   3  -1    7.80    0.40
  -4   3  -1    6.89    0.45
  -4  -3  -1    7.27    0.30
  -4  -3  -1    7.08    0.30
   4  -3   1    7.27    0.40
   4  -3   1    7.25    0.41
   4   3   2   14.28    0.55
  -4   3  -2   14.64    0.63
  -4  -3  -2   15.16    0.51
   4  -3   2   15.61    0.64
  -4  -3  -2   15.43    0.52
   4  -3   2   13.94    0.65
  -4   3  -3    0.47    0.25
   4   3   3    0.37    0.15
  -4   3  -3    0.54    0.25
   4  -3   3    0.14    0.29
  -4  -3  -3    0.53    0.17
   4  -3   3    0.69    0.28
  -4   3  -4   14.80    0.72
   4   3   4   14.83    0.56
  -4   3  -4   15.78    0.69
   4  -3   4   15.24    0.75
  -4  -3  -4   15.50    0.60
   4  -3   4   14.87    0.70
  -4   3  -5   15.62    0.71
  -4   3  -5   15.86    0.74
   4   3   5   14.81    0.58
   4   3   5   12.64    0.70
  -4  -3  -5   13.80    0.60
   4  -3   5   13.68    0.74
   4   3   6    0.59    0.22
  -4   3  -6    0.66    0.34
  -4   3  -6    0.38    0.28
   4   3   6    0.86    0.23
   4  -3   6    0.19    0.30
   4  -3   6    0.67    0.34
  -4  -3  -6    0.29    0.38
  -4   3  -7    5.42    0.95
   4   3   7    3.92    0.36
   4   3   7    3.59    0.37
  -4  -3  -7    3.53    0.38
   4  -3   7    3.98    0.51
   4  -3   7    4.53    0.51
  -4   3  -8    7.58    0.64
   4   3   8    6.76    0.52
  -4   3  -8    8.27    0.60
   4   3   8    8.57    0.54
   4  -3   8    8.27    0.70
   4  -3   8    7.78    0.68
  -4  -3  -8    8.32    0.55
  -4   3  -9    0.35    0.36
   4   3   9    0.08    0.30
   4   3   9   -0.02    0.31
   4  -3   9    0.02    0.44
   4  -3   9   -0.02    0.42
  -4  -3  -9   -0.07    0.34
  -4   3 -10    1.24    0.49
   4   3  10    1.59    0.47
   4   3  10    1.43    0.41
  -4  -3 -10    1.58    0.41
   4  -3  10    1.64    0.57
   4  -3  10    1.71    0.58
  -4   3 -11   38.45    2.29
   4   3  11   42.41    1.70
   4   3  11   38.84    1.63
   4  -3  11   43.35    1.84
  -4  -3 -11   44.49    1.69
   4  -3  11   43.07    2.00
   4   3  12    3.16    0.82
  -4   3 -12    2.34    0.61
   4   3  12    1.70    0.48
  -4  -3 -12    1.42    0.47
   4  -3  12    1.25    0.68
   4  -3  12    2.36    0.64
   4   3  13    0.74    0.40
   4   3  13   -0.40    0.43
   4  -3  13    0.29    0.52
   4  -3  13   -0.05    0.50
   4   3  14    0.25    0.50
   4   3  14    1.36    0.49
   4  -3  14    0.16    0.48
   4  -3  14    1.77    0.66
   4   3  15    0.62    0.60
   4   3  15    0.39    0.48
   4  -3  15    0.96    0.71
   4  -3  15    1.02    0.60
   4   3  16    1.27    0.59
   4   3  16    3.04    0.82
   4  -3  16    1.86    0.65
   4  -3  16    3.09    0.94
   4   3  17    1.90    0.61
   4  -3  17    1.80    0.60
   4  -3  17    1.88    0.72
   4  -3  18    4.09    1.01
  -4   4  19    0.21    0.66
  -4  -4  19    0.96    0.87
  -4   4  18    0.93    1.03
  -4  -4  18    0.40    0.65
  -4   4  17    1.36    0.56
  -4   4  17    0.71    0.68
  -4  -4  17    0.88    0.75
  -4  -4  17    0.83    0.63
  -4   4  16    8.65    0.85
  -4   4  16   10.26    1.00
  -4  -4  16    9.65    1.05
  -4  -4  16    9.58    0.95
  -4   4  15    0.85    0.54
  -4   4  15    1.16    0.53
  -4  -4  15    0.68    0.57
  -4  -4  15    1.18    0.63
  -4   4  14    0.27    0.39
  -4   4  14   -0.62    0.45
  -4  -4  14    0.89    0.57
  -4  -4  14    0.14    0.51
  -4   4  13    0.22    0.40
   4   4 -13   -0.03    0.57
  -4   4  13    0.48    0.43
  -4  -4  13    0.32    0.49
  -4  -4  13    0.00    0.45
  -4   4  12    0.76    0.45
  -4   4  12    0.27    0.40
   4   4 -12    0.20    0.55
  -4  -4  12   -0.07    0.53
  -4  -4  12    0.18    0.59
  -4   4  11    0.24    0.40
  -4   4  11   -0.05    0.36
   4   4 -11    0.13    0.48
  -4  -4  11    0.16    0.48
  -4  -4  11   -0.08    0.48
  -4   4  10    1.47    0.42
   4   4 -10    2.89    0.62
  -4   4  10    2.19    0.49
   4  -4 -10    2.16    0.48
  -4  -4  10    2.27    0.58
  -4  -4  10    2.19    0.60
   4   4  -9    5.64    0.75
  -4   4   9    5.08    0.51
  -4   4   9    4.13    0.43
  -4  -4   9    5.71    0.74
   4  -4  -9    5.41    0.59
  -4  -4   9    4.61    0.69
   4   4  -8    0.40    0.44
   4   4  -8    0.21    0.35
  -4   4   8    0.49    0.30
  -4   4   8    0.15    0.27
  -4  -4   8    0.02    0.40
  -4  -4   8    0.46    0.41
   4  -4  -8    0.43    0.29
   4   4  -7    4.64    0.64
  -4   4   7    3.54    0.47
   4   4  -7    3.94    0.56
   4  -4  -7    3.35    0.39
  -4  -4   7    3.86    0.59
  -4  -4   7    4.94    0.63
   4   4  -6    3.24    0.40
  -4   4   6    3.31    0.37
   4   4  -6    4.01    0.50
   4  -4  -6    3.62    0.36
  -4  -4   6    4.22    0.56
  -4  -4   6    3.84    0.46
  -4   4   5    1.21    0.29
   4   4  -5    1.74    0.34
   4   4  -5    1.14    0.38
  -4  -4   5    0.83    0.36
  -4  -4   5    2.28    0.43
   4  -4  -5    1.43    0.29
   4   4  -4   24.75    1.06
   4   4  -4   24.68    0.96
  -4   4   4   26.93    0.98
   4  -4  -4   25.42    1.04
   4  -4  -4   24.83    0.95
  -4  -4   4   23.46    1.01
  -4  -4   4   26.85    1.02
   4   4  -3   -0.12    0.19
   4  -4  -3    0.00    0.18
  -4  -4   3    0.30    0.26
  -4  -4   3   -0.25    0.23
   4  -4  -3    0.43    0.20
   4  -4  -3    0.19    0.20
   4   4  -2   16.49    0.75
   4   4  -2   16.98    0.67
  -4  -4   2   17.12    0.70
   4  -4  -2   16.69    0.70
  -4  -4   2   17.52    0.72
   4  -4  -2   17.33    0.70
   4  -4  -2   16.99    0.72
   4   4  -1    2.78    0.34
   4   4  -1    2.61    0.24
  -4  -4   1    2.93    0.28
   4  -4  -1    2.61    0.29
  -4  -4   1    2.72    0.28
   4  -4  -1    2.96    0.29
   4  -4  -1    2.25    0.27
   4   4   0   -0.07    0.13
  -4   4   0    0.10    0.20
   4   4   0    0.03    0.22
  -4   4   0   -0.22    0.19
   4  -4   0    0.23    0.21
  -4  -4   0    0.02    0.18
   4   4   1   16.39    0.67
  -4   4  -1   18.97    0.77
  -4   4  -1   15.99    0.70
  -4   4  -1   17.89    0.74
  -4  -4  -1   18.51    0.64
  -4  -4  -1   17.97    0.63
   4  -4   1   17.98    0.74
   4  -4   1   16.62    0.70
   4   4   2  191.01    5.76
  -4   4  -2  199.37    5.89
   4  -4   2  193.82    5.86
   4  -4   2  198.36    5.88
  -4  -4  -2  198.57    5.74
  -4  -4  -2  195.60    5.74
   4   4   3   13.85    0.57
  -4   4  -3   16.17    0.70
  -4  -4  -3   14.10    0.54
  -4  -4  -3   15.02    0.56
   4  -4   3   13.92    0.79
   4  -4   3   13.60    0.69
   4   4   4   48.53    1.49
  -4   4  -4   47.49    1.65
  -4   4  -4   46.46    1.65
  -4  -4  -4   46.83    1.51
   4  -4   4   46.37    1.66
   4  -4   4   45.42    1.67
  -4   4  -5  123.33    3.87
   4   4   5  124.88    3.67
  -4   4  -5  123.06    3.83
   4   4   5  123.38    3.66
   4  -4   5  118.98    3.86
  -4  -4  -5  122.81    3.71
   4  -4   5  118.22    3.88
   4   4   6    1.98    0.30
   4   4   6    2.05    0.27
  -4   4  -6    2.42    0.45
  -4   4  -6    2.37    0.40
   4  -4   6    1.91    0.44
   4  -4   6    1.52    0.42
  -4  -4  -6    2.42    0.34
   4   4   7    9.17    0.51
  -4   4  -7    9.64    0.68
  -4   4  -7    8.73    0.62
   4   4   7    8.13    0.48
  -4  -4  -7    9.31    0.54
   4  -4   7    8.25    0.68
   4  -4   7    8.97    0.71
   4   4   8    0.45    0.27
   4   4   8    0.45    0.29
  -4   4  -8    1.48    0.46
   4  -4   8   -0.02    0.42
  -4  -4  -8    0.83    0.31
   4  -4   8    0.35    0.42
   4   4   9   -0.22    0.31
  -4   4  -9    0.62    0.44
   4   4   9    0.31    0.37
   4  -4   9   -0.13    0.46
  -4  -4  -9    0.58    0.34
   4  -4   9    0.14    0.49
   4   4  10    1.82    0.48
  -4   4 -10    1.76    0.55
   4   4  10    1.22    0.43
  -4  -4 -10    2.46    0.49
   4  -4  10    1.83    0.62
   4  -4  10    1.90    0.60
   4   4  11    1.28    0.50
  -4   4 -11    1.66    0.54
   4   4  11    1.77    0.43
  -4  -4 -11    2.25    0.47
   4  -4  11    1.86    0.82
   4   4  12    3.05    0.56
   4   4  12    1.37    0.45
  -4   4 -12    2.31    0.65
   4  -4  12    2.98    0.87
   4  -4  12    1.66    0.62
  -4  -4 -12    1.79    0.49
   4   4  13    0.47    0.42
   4   4  13    1.29    0.48
   4  -4  13    1.17    0.60
   4  -4  13    0.28    0.56
   4   4  14    0.85    0.50
   4   4  14    0.09    0.44
   4  -4  14    1.80    0.64
   4  -4  14    0.19    0.52
   4   4  15    0.49    0.51
   4   4  15    0.91    0.49
   4  -4  15    1.34    0.71
   4  -4  15    0.79    0.56
   4   4  16    0.94    0.64
   4   4  16    0.90    0.49
   4  -4  16   -0.06    0.54
   4  -4  16    0.47    0.69
   4   4  17    0.80    0.58
   4  -4  17   -0.29    0.80
   4   4  18    1.76    0.64
  -4   5  18    3.40    0.84
  -4   5  17    0.45    0.59
  -4  -5  17    0.92    0.80
  -4  -5  17    3.32    1.03
  -4   5  16    0.67    0.51
  -4   5  16    0.25    0.57
  -4  -5  16   -0.06    0.55
  -4  -5  16    0.46    0.70
  -4   5  15    0.33    0.47
  -4   5  15   -0.43    0.43
  -4  -5  15    0.52    0.60
  -4  -5  15    1.37    0.64
  -4   5  14   -0.38    0.43
  -4   5  14   -0.08    0.40
  -4  -5  14    1.23    0.69
  -4  -5  14    0.02    0.43
  -4   5  13    0.79    0.45
   4   5 -13   -0.23    0.58
  -4   5  13    0.12    0.37
  -4  -5  13    0.42    0.48
  -4  -5  13    0.50    0.64
  -4   5  12    0.98    0.40
  -4   5  12    0.68    0.45
   4   5 -12    2.09    0.68
  -4  -5  12    1.37    0.60
  -4  -5  12    0.90    0.55
  -4   5  11    0.36    0.38
  -4   5  11    0.05    0.37
   4   5 -11    0.52    0.49
  -4  -5  11    0.22    0.50
  -4   5  10    6.32    0.50
  -4   5  10    5.94    0.60
   4   5 -10    6.75    0.77
  -4  -5  10    6.86    0.77
  -4  -5  10    6.25    0.77
   4  -5 -10    7.43    0.73
  -4   5   9    0.24    0.36
  -4   5   9    0.42    0.32
   4   5  -9    0.76    0.53
  -4  -5   9    0.49    0.51
   4  -5  -9    0.58    0.36
  -4  -5   9    0.04    0.47
   4   5  -8   -0.28    0.42
  -4   5   8    0.39    0.34
  -4  -5   8    0.53    0.47
   4  -5  -8    0.78    0.36
  -4  -5   8    1.03    0.48
  -4   5   7    2.84    0.45
   4   5  -7    2.80    0.57
   4   5  -7    2.15    0.47
   4  -5  -7    3.52    0.48
  -4  -5   7    3.06    0.60
  -4  -5   7    3.59    0.59
  -4   5   6    0.63    0.31
   4   5  -6    1.50    0.47
   4  -5  -6    1.88    0.36
  -4  -5   6    0.98    0.40
  -4  -5   6    1.38    0.46
   4   5  -5    0.06    0.28
   4   5  -5   -0.45    0.28
  -4   5   5    0.28    0.25
  -4  -5   5   -0.37    0.28
  -4  -5   5    0.86    0.38
   4  -5  -5   -0.20    0.26
   4  -5  -5   -0.16    0.20
   4  -5  -5    0.12    0.23
   4   5  -4    2.60    0.33
   4  -5  -4    3.79    0.43
  -4  -5   4    3.00    0.75
  -4  -5   4    2.55    0.45
   4  -5  -4    2.29    0.44
   4   5  -3    0.41    0.25
   4   5  -3    0.56    0.32
  -4  -5   3    0.18    0.29
   4  -5  -3    0.47    0.22
   4  -5  -3    0.38    0.23
  -4  -5   3    0.29    0.28
   4  -5  -3    0.68    0.23
   4   5  -2    1.12    0.33
   4   5  -2    0.75    0.24
   4  -5  -2    1.51    0.30
  -4  -5   2    1.59    0.33
   4  -5  -2    1.69    0.30
   4  -5  -2    1.05    0.26
  -4  -5   2    1.21    0.26
   4   5  -1    3.26    0.42
   4   5  -1    3.24    0.28
   4  -5  -1    3.13    0.32
   4  -5  -1    2.46    0.31
  -4  -5   1    2.97    0.28
   4  -5  -1    2.96    0.32
  -4  -5   1    2.67    0.32
  -4   5   0   -0.17    0.19
  -4   5   0    0.21    0.22
   4   5   0    0.27    0.25
   4   5   0    0.42    0.19
  -4  -5   0    0.07    0.12
  -4  -5   0    0.34    0.23
   4   5   1    0.16    0.25
  -4   5  -1    0.19    0.20
  -4   5  -1    0.18    0.23
  -4   5  -1    0.11    0.19
  -4  -5  -1    0.52    0.19
   4  -5   1   -0.17    0.22
  -4   5  -2   28.44    1.04
   4   5   2   27.19    1.00
  -4   5  -2   27.65    1.08
  -4   5  -2   28.20    1.11
   4  -5   2   28.91    1.07
  -4  -5  -2   28.97    0.98
   4  -5   2   29.54    1.12
  -4  -5  -2   29.04    0.97
  -4   5  -3    2.06    0.41
  -4   5  -3    2.29    0.31
  -4   5  -3    1.47    0.34
  -4  -5  -3    2.28    0.27
  -4  -5  -3    2.06    0.26
   4  -5   3    1.97    0.39
   4  -5   3    1.75    0.37
  -4   5  -4    0.95    0.32
  -4  -5  -4    1.57    0.35
   4  -5   4    1.03    0.37
  -4  -5  -4    1.33    0.23
   4  -5   4    1.38    0.37
  -4   5  -5    1.48    0.37
  -4   5  -5    1.81    0.37
   4  -5   5    2.05    0.46
  -4  -5  -5    1.66    0.26
  -4  -5  -5    2.36    0.33
   4  -5   5    1.17    0.42
  -4   5  -6    9.85    0.68
  -4   5  -6    9.54    0.77
   4   5   6    9.09    0.50
   4  -5   6   10.45    0.73
   4  -5   6    9.18    0.71
  -4  -5  -6   10.39    0.55
   4   5   7    6.59    0.44
   4   5   7    5.82    0.45
  -4   5  -7    6.84    0.63
   4  -5   7    5.43    0.65
   4  -5   7    7.17    1.02
  -4  -5  -7    6.48    0.47
  -4   5  -8    7.94    0.69
   4   5   8    7.29    0.51
   4   5   8    8.10    0.52
   4  -5   8    7.15    0.72
  -4  -5  -8    8.44    0.57
   4  -5   8    6.84    0.73
  -4   5  -9    3.24    0.64
   4   5   9    3.87    0.50
   4  -5   9    2.35    0.66
  -4  -5  -9    3.03    0.47
   4  -5   9    2.72    0.65
   4   5  10    0.68    0.32
   4   5  10    0.11    0.37
  -4   5 -10    0.14    0.47
   4  -5  10    0.39    0.47
  -4  -5 -10    0.65    0.37
   4  -5  10    0.63    0.55
  -4   5 -11    3.41    0.66
   4   5  11    1.93    0.49
   4   5  11    2.51    0.47
   4  -5  11    1.72    0.59
  -4  -5 -11    2.48    0.49
   4  -5  11    1.05    0.58
  -4   5 -12    1.69    0.68
   4   5  12    2.09    0.56
   4   5  12    1.44    0.41
   4  -5  12    1.28    0.63
  -4  -5 -12    2.78    0.53
   4  -5  12    2.65    0.66
   4   5  13    3.93    0.72
   4   5  13    2.62    0.53
   4  -5  13    2.05    0.68
   4   5  14    0.33    0.49
   4   5  14    0.81    0.46
   4  -5  14    1.62    0.78
   4  -5  14    0.67    0.61
   4   5  15    2.09    0.62
   4   5  15    2.96    0.74
   4  -5  15    2.16    0.77
   4  -5  15    3.09    0.77
   4   5  16    0.18    0.50
   4  -5  16    0.66    0.88
   4  -5  16   -0.20    0.59
   4   5  17    0.36    0.54
  -4   6  17   -0.15    0.58
  -4   6  16    2.86    0.70
  -4  -6  16    2.19    0.83
  -4   6  15    0.06    0.48
  -4   6  15    0.70    0.52
  -4  -6  15    1.03    0.65
  -4  -6  15    1.91    0.69
  -4   6  14    1.18    0.54
  -4   6  14   -0.20    0.46
  -4  -6  14    0.14    0.56
  -4  -6  14    1.47    0.61
   4   6 -13   -0.76    0.64
  -4   6  13    0.26    0.45
  -4   6  13    0.33    0.44
  -4  -6  13    1.19    0.72
  -4  -6  13   -0.08    0.49
  -4   6  12    0.77    0.37
   4   6 -12   -0.18    0.56
  -4   6  12    0.17    0.40
  -4  -6  12    0.10    0.51
  -4  -6  12    0.23    0.50
  -4   6  11    0.27    0.41
   4   6 -11    0.87    0.61
  -4   6  11    0.42    0.38
  -4  -6  11    1.23    0.60
  -4  -6  11    0.16    0.50
   4   6 -10   -0.22    0.52
  -4   6  10    0.19    0.39
  -4  -6  10    0.56    0.53
  -4  -6  10    0.27    0.62
   4   6  -9   11.04    1.05
  -4   6   9    9.28    0.67
  -4  -6   9    7.02    0.78
  -4  -6   9    7.84    0.79
   4   6  -8   -0.04    0.44
  -4   6   8    0.38    0.33
  -4  -6   8    0.44    0.43
  -4  -6   8    0.56    0.51
   4  -6  -8    0.30    0.30
  -4   6   7    4.13    0.46
   4   6  -7    4.60    0.72
   4   6  -7    3.60    0.27
   4  -6  -7    4.64    0.52
  -4  -6   7    4.95    0.64
   4  -6  -7    3.80    0.44
  -4  -6   7    5.88    0.75
   4   6  -6    4.66    0.61
   4   6  -6    4.44    0.57
  -4  -6   6    5.53    0.71
  -4  -6   6    5.55    0.71
   4  -6  -6    4.95    0.49
   4  -6  -6    4.76    0.60
   4  -6  -6    4.68    0.57
   4   6  -5    0.86    0.43
   4   6  -5    0.81    0.35
  -4  -6   5    1.16    0.43
   4  -6  -5    1.15    0.33
   4  -6  -5    0.51    0.31
   4  -6  -5    0.67    0.34
  -4  -6   5    0.47    0.35
   4   6  -4    0.52    0.34
   4   6  -4    0.49    0.30
   4  -6  -4    0.31    0.31
  -4  -6   4    0.84    0.35
   4  -6  -4    0.92    0.29
  -4  -6   4    0.57    0.39
   4   6  -3    1.92    0.43
   4   6  -3    2.10    0.36
   4  -6  -3    1.85    0.35
   4  -6  -3    2.00    0.35
   4  -6  -3    1.65    0.39
  -4  -6   3    1.61    0.35
  -4  -6   3    2.14    0.44
   4   6  -2   10.83    0.57
   4   6  -2   10.55    0.69
   4  -6  -2   11.70    0.60
   4  -6  -2   11.47    0.62
  -4  -6   2   11.24    0.64
   4  -6  -2   11.13    0.61
   4   6  -1    1.52    0.41
   4   6  -1    2.06    0.32
  -4   6   1    1.14    0.29
   4  -6  -1    1.41    0.32
  -4  -6   1    1.87    0.38
   4  -6  -1    1.99    0.38
   4  -6  -1    2.07    0.33
  -4   6   0   -0.19    0.27
   4   6   0   -0.26    0.28
   4   6   0   -0.10    0.21
  -4   6   0   -0.14    0.23
  -4  -6   0    0.21    0.15
   4  -6   0    0.29    0.24
  -4  -6   0   -0.30    0.23
   4  -6   0    0.11    0.26
  -4   6  -1    5.12    0.46
  -4   6  -1    5.97    0.60
   4   6   1    5.60    0.46
  -4  -6  -1    6.04    0.38
   4  -6   1    6.14    0.50
  -4  -6  -1    6.05    0.40
  -4  -6  -1    6.06    0.39
  -4   6  -2   18.49    0.86
  -4   6  -2   17.74    0.87
  -4   6  -2   19.24    0.81
  -4  -6  -2   18.92    0.74
  -4  -6  -2   19.29    0.76
   4  -6   2   19.51    0.90
  -4   6  -3    1.54    0.37
  -4   6  -3    2.34    0.43
  -4   6  -3    1.87    0.32
   4  -6   3    2.27    0.44
   4  -6   3    1.65    0.39
  -4  -6  -3    2.78    0.34
  -4  -6  -3    2.65    0.33
  -4   6  -4    1.31    0.41
  -4   6  -4    0.50    0.38
  -4   6  -4    0.71    0.26
  -4  -6  -4    0.83    0.26
   4  -6   4    0.39    0.36
  -4  -6  -4    0.79    0.26
   4  -6   4    1.04    0.39
  -4   6  -5    9.79    0.55
  -4  -6  -5    9.25    0.52
   4  -6   5    8.52    0.69
  -4  -6  -5    9.01    0.49
   4  -6   5    8.83    0.68
  -4   6  -6    3.92    0.59
  -4  -6  -6    2.41    0.34
   4  -6   6    3.45    0.60
  -4  -6  -6    2.92    0.36
  -4   6  -7   11.67    0.84
  -4  -6  -7   12.35    0.67
  -4  -6  -7   12.47    0.63
   4  -6   7   12.77    0.87
   4  -6   7   12.81    0.90
  -4   6  -8   -0.03    0.42
   4   6   8    0.02    0.28
   4  -6   8    0.56    0.43
   4  -6   8   -0.19    0.50
  -4  -6  -8    0.86    0.32
   4   6   9    0.18    0.29
  -4   6  -9    1.11    0.53
   4  -6   9    0.39    0.44
   4  -6   9   -0.84    0.39
  -4  -6  -9    0.62    0.32
  -4   6 -10    0.90    0.51
   4   6  10    0.83    0.34
   4   6  10    1.21    0.45
  -4  -6 -10    1.54    0.41
   4  -6  10    0.82    0.49
   4  -6  10    1.74    0.63
   4   6  11    2.47    0.57
   4   6  11    1.53    0.41
  -4   6 -11    2.20    0.63
  -4  -6 -11    2.92    0.54
   4  -6  11    2.41    0.59
   4  -6  11    2.14    0.67
   4   6  12    0.72    0.47
  -4   6 -12   -0.50    0.65
   4   6  12    0.69    0.36
   4  -6  12    1.69    0.63
   4  -6  12    0.14    0.57
   4   6  13    1.48    0.53
   4   6  13    0.87    0.40
   4  -6  13    1.80    0.73
   4  -6  13    2.04    0.72
   4   6  14    0.21    0.40
   4   6  14    0.21    0.56
   4  -6  14    0.91    0.86
   4  -6  14    0.16    0.59
   4   6  15    0.33    0.44
   4   6  15    0.55    0.71
   4  -6  15    0.77    0.73
   4   6  16   -0.38    0.46
  -4   7  16    0.68    0.66
  -4   7  15   -0.25    0.50
  -4  -7  15    0.54    0.68
  -4   7  14    0.52    0.49
  -4   7  14    1.11    0.55
  -4  -7  14    1.35    0.63
  -4   7  13   -0.34    0.44
  -4  -7  13    0.24    0.64
  -4  -7  13   -0.35    0.52
  -4   7  12    1.17    0.60
   4   7 -12    0.11    0.66
  -4  -7  12    1.96    0.57
  -4  -7  12    0.58    0.59
  -4   7  11    0.47    0.41
   4   7 -11    0.24    0.56
  -4  -7  11    1.33    0.56
  -4  -7  11    0.54    0.60
  -4   7  10    2.06    0.51
   4   7 -10    0.97    0.61
  -4  -7  10    2.48    0.68
  -4  -7  10    1.86    0.66
   4   7  -9    0.55    0.55
   4  -7  -9    0.28    0.36
   4  -7  -9    0.63    0.50
  -4  -7   9    0.98    0.46
  -4  -7   9   -0.21    0.42
   4   7  -8    2.28    0.59
   4  -7  -8    1.54    0.46
   4  -7  -8    1.65    0.46
  -4  -7   8    2.41    0.52
  -4  -7   8    1.67    0.62
   4   7  -7    8.81    0.82
  -4  -7   7    9.63    0.75
   4  -7  -7   10.40    0.79
   4  -7  -7    9.74    0.69
  -4  -7   7   10.12    0.84
   4   7  -6    4.74    0.70
   4  -7  -6    3.84    0.53
  -4  -7   6    5.05    0.74
   4  -7  -6    4.16    0.62
  -4  -7   6    4.51    0.65
   4  -7  -6    4.21    0.55
   4   7  -5    1.33    0.47
   4  -7  -5    1.63    0.42
  -4  -7   5    0.48    0.36
  -4  -7   5    1.66    0.52
   4  -7  -5    1.08    0.37
   4  -7  -5    1.46    0.37
   4   7  -4    0.85    0.34
   4   7  -4    0.80    0.42
  -4  -7   4    0.41    0.41
   4  -7  -4    0.40    0.33
   4  -7  -4    0.23    0.31
   4  -7  -4    0.78    0.31
   4   7  -3    0.54    0.43
   4   7  -3    0.07    0.27
   4  -7  -3    0.40    0.31
   4  -7  -3    0.19    0.27
   4  -7  -3    0.31    0.30
  -4  -7   3    0.25    0.38
   4   7  -2    0.31    0.27
   4   7  -2    0.03    0.36
   4  -7  -2    0.27    0.26
   4  -7  -2    0.00    0.28
   4  -7  -2    0.53    0.28
  -4  -7   2    0.10    0.34
   4   7  -1    3.45    0.43
   4   7  -1    2.38    0.50
  -4   7   1    2.62    0.38
   4  -7  -1    2.67    0.44
   4  -7  -1    3.32    0.50
  -4  -7   1    3.81    0.51
  -4   7   0    0.16    0.27
   4   7   0   -0.36    0.32
  -4  -7   0   -0.15    0.21
   4  -7   0   -0.27    0.32
   4  -7   0    0.26    0.26
  -4   7  -1    0.24    0.31
  -4   7  -1    0.61    0.35
   4   7   1    0.18    0.33
   4  -7   1    0.45    0.36
  -4  -7  -1    0.56    0.25
  -4  -7  -1    0.45    0.31
  -4  -7  -1    0.20    0.19
  -4   7  -2    3.62    0.45
   4  -7   2    5.28    0.64
  -4  -7  -2    4.54    0.40
  -4  -7  -2    3.45    0.36
  -4  -7  -2    4.25    0.40
  -4   7  -3    2.76    0.46
  -4   7  -3    2.81    0.40
  -4  -7  -3    3.45    0.42
  -4  -7  -3    2.66    0.42
   4  -7   3    4.20    0.59
  -4  -7  -3    3.17    0.33
  -4   7  -4    4.02    0.59
  -4   7  -4    3.40    0.40
   4  -7   4    4.14    0.66
  -4  -7  -4    3.22    0.38
   4  -7   4    4.10    0.49
  -4  -7  -4    3.31    0.35
  -4   7  -5    6.21    0.60
  -4   7  -5    6.65    0.50
   4  -7   5    6.22    0.61
  -4  -7  -5    6.87    0.45
   4  -7   5    6.51    0.69
  -4  -7  -5    6.05    0.46
  -4   7  -6    0.31    0.37
  -4   7  -6    0.12    0.26
   4  -7   6    0.44    0.45
  -4  -7  -6    0.77    0.27
  -4  -7  -6   -0.13    0.23
   4  -7   6   -0.17    0.47
  -4   7  -7    0.03    0.29
  -4   7  -7    0.78    0.43
  -4  -7  -7    0.85    0.32
   4  -7   7    0.55    0.40
   4  -7   7    0.38    0.51
  -4   7  -8    0.56    0.47
   4  -7   8    1.01    0.44
  -4  -7  -8    0.29    0.24
   4  -7   8    0.24    0.50
  -4  -7  -8    0.71    0.30
  -4   7  -9    1.17    0.49
  -4  -7  -9    1.44    0.35
   4  -7   9    0.49    0.51
   4  -7   9    1.29    0.49
  -4  -7  -9    2.41    0.39
  -4   7 -10    0.93    0.56
   4  -7  10    1.32    0.54
   4  -7  10    1.59    0.65
  -4  -7 -10    1.30    0.39
   4   7  11    5.72    0.63
  -4  -7 -11    6.74    0.63
   4  -7  11    7.01    1.04
   4  -7  11    7.24    0.84
   4   7  12    1.06    0.49
   4   7  12    0.82    0.38
   4  -7  12    2.27    0.78
   4  -7  12    0.49    0.59
   4   7  13    0.55    0.35
   4   7  13    1.36    0.52
   4  -7  13    1.02    0.62
   4   7  14   -0.01    0.40
   4   7  15   -0.23    0.57
  -4   8  15    0.84    0.60
   4  -8 -14    0.16    0.51
  -4  -8  13    0.86    0.67
   4  -8 -13    1.23    0.52
  -4  -8  12    1.49    0.75
   4  -8 -12    1.57    0.56
   4  -8 -12    2.60    0.63
  -4  -8  11    0.39    0.56
   4  -8 -11    0.86    0.53
   4  -8 -11    0.25    0.44
  -4  -8  10    1.66    0.65
  -4  -8  10    2.57    0.60
   4   8  -9    0.14    0.49
  -4  -8   9    1.43    0.49
   4  -8  -9    1.55    0.49
   4  -8  -9    0.96    0.45
  -4  -8   9    1.52    0.65
   4   8  -8   -0.16    0.49
  -4  -8   8    1.44    0.49
   4  -8  -8    0.15    0.36
  -4  -8   8    0.85    0.60
   4   8  -7    0.15    0.41
  -4  -8   7   -0.15    0.68
   4  -8  -7    0.78    0.43
   4  -8  -7   -0.13    0.35
  -4  -8   6    1.83    0.57
  -4  -8   6    2.22    0.47
   4  -8  -6    2.10    0.46
   4  -8  -6    1.05    0.39
   4   8  -5    1.29    0.59
  -4  -8   5    2.38    0.44
  -4  -8   5    1.59    0.54
   4  -8  -5    1.07    0.38
   4  -8  -5    1.89    0.44
   4   8  -4    1.96    0.53
   4  -8  -4    1.69    0.44
  -4  -8   4    1.43    0.48
  -4  -8   4    2.53    0.40
   4  -8  -4    1.31    0.41
   4   8  -3    1.20    0.45
   4  -8  -3    0.72    0.37
  -4  -8   3    0.74    0.43
   4  -8  -3    0.68    0.29
   4   8  -2    1.08    0.46
   4   8  -2    0.83    0.33
  -4  -8   2    0.77    0.46
   4  -8  -2    0.90    0.37
   4   8  -1   -0.20    0.34
  -4   8   1   -0.22    0.25
   4  -8  -1   -0.24    0.33
  -4  -8   1   -0.23    0.33
  -4  -8   1    0.20    0.26
  -4   8   0   -0.08    0.31
   4   8   0    0.10    0.37
  -4  -8   0    0.53    0.34
   4  -8   0    0.38    0.38
  -4  -8   0    0.40    0.35
  -4   8  -1    3.85    0.55
  -4  -8  -1    4.38    0.40
  -4  -8  -1    4.31    0.55
   4  -8   1    3.85    0.59
  -4   8  -2    2.64    0.48
  -4  -8  -2    2.48    0.46
   4  -8   2    2.88    0.58
  -4  -8  -2    2.80    0.40
  -4   8  -3    1.02    0.38
  -4  -8  -3    1.25    0.34
  -4  -8  -3    0.71    0.30
   4  -8   3    0.37    0.42
  -4   8  -4    1.61    0.44
  -4  -8  -4    1.63    0.31
  -4  -8  -4    1.94    0.42
  -4  -8  -4    2.20    0.39
  -4   8  -5    2.10    0.44
  -4   8  -5    2.12    0.37
   4  -8   5    2.55    0.64
  -4  -8  -5    2.92    0.42
  -4  -8  -5    2.85    0.49
  -4  -8  -5    2.31    0.37
  -4   8  -6    0.28    0.28
  -4   8  -6    0.61    0.34
   4  -8   6    0.65    0.39
  -4  -8  -6    0.81    0.29
   4  -8   6    0.28    0.50
  -4  -8  -6    0.51    0.27
  -4   8  -7    2.35    0.43
  -4   8  -7    1.49    0.50
  -4  -8  -7    2.36    0.40
   4  -8   7    2.06    0.64
  -4   8  -8    0.10    0.41
  -4   8  -8   -0.20    0.45
  -4  -8  -8    0.39    0.31
   4  -8   8    0.79    0.51
   4  -8   8    1.15    0.58
  -4   8  -9   -0.24    0.51
  -4   8  -9   -0.14    0.36
   4  -8   9   -0.30    0.56
  -4  -8  -9    0.48    0.31
   4  -8   9    1.70    0.55
  -4  -8 -10    1.36    0.39
   4  -8  10    1.78    0.69
   4  -8  11    0.98    0.75
  -4  -8 -11    0.34    0.34
   4   8  12    3.10    0.63
  -4  -8 -12    2.83    0.50
   4  -8  12    2.38    0.80
   4  -9 -13    1.03    0.56
   4  -9 -13   -0.09    0.43
   4  -9 -12   -0.34    0.42
   4  -9 -12    0.30    0.60
  -4  -9  12    0.56    0.65
  -4  -9  11    0.87    0.84
   4  -9 -11    1.11    0.50
   4  -9 -11    2.01    0.62
  -4  -9  10    1.45    0.74
   4  -9 -10   -0.12    0.44
   4  -9 -10    0.60    0.51
   4  -9  -9   -0.02    0.46
  -4  -9   9    0.56    0.61
   4  -9  -9    0.64    0.41
   4   9  -8   -0.34    0.50
   4  -9  -8    0.67    0.47
   4  -9  -8    0.84    0.45
  -4  -9   8    1.66    0.71
  -4  -9   7    1.29    0.52
   4  -9  -7    0.50    0.51
  -4  -9   7    0.63    0.56
   4  -9  -7    0.68    0.56
   4  -9  -6    0.72    0.42
  -4  -9   6    1.37    0.58
   4  -9  -6    0.38    0.37
   4   9  -5    0.61    0.42
   4  -9  -5    3.02    0.54
   4  -9  -5    1.71    0.49
   4   9  -4    0.50    0.44
   4  -9  -4    0.01    0.33
  -4  -9   4    1.19    0.53
   4  -9  -4   -0.06    0.29
   4   9  -3    0.89    0.47
  -4  -9   3    2.67    0.63
   4  -9  -3    1.75    0.47
   4   9  -2    1.26    0.45
  -4  -9   2    0.67    0.48
   4  -9  -2    1.52    0.49
   4   9  -1    1.02    0.45
  -4   9   1    0.02    0.32
  -4  -9   1    0.31    0.41
   4  -9  -1    0.56    0.42
  -4   9   0    0.39    0.35
  -4  -9   0    0.01    0.27
   4  -9   0    0.67    0.55
  -4  -9   0    0.20    0.36
  -4  -9  -1    3.16    0.44
   4  -9   1    2.97    0.68
  -4  -9  -1    3.51    0.57
  -4   9  -2    4.51    0.62
  -4  -9  -2    5.35    0.53
   4  -9   2    6.52    0.81
  -4  -9  -2    4.99    0.40
  -4  -9  -2    5.68    0.47
  -4   9  -3    1.46    0.42
  -4  -9  -3    1.46    0.39
   4  -9   3    1.02    0.57
  -4  -9  -3    0.85    0.36
  -4  -9  -3    1.46    0.34
  -4   9  -4    1.16    0.42
  -4  -9  -4    1.15    0.37
  -4  -9  -4    1.31    0.39
   4  -9   4    1.54    0.62
  -4   9  -5   -0.07    0.34
   4  -9   5    1.17    0.60
  -4  -9  -5    0.36    0.32
  -4  -9  -5    0.79    0.40
  -4   9  -6   -0.77    0.34
  -4  -9  -6    0.91    0.37
  -4  -9  -6    0.25    0.34
   4  -9   6   -0.08    0.50
  -4   9  -7   -0.78    0.45
  -4  -9  -7    0.67    0.42
   4  -9   7    0.53    0.58
  -4  -9  -7    0.37    0.36
  -4  -9  -8    0.84    0.41
   4  -9   8    0.39    0.63
  -4  -9  -8    0.74    0.44
  -4  -9  -9   -0.06    0.34
  -4  -9 -10    0.62    0.45
   4  -9  10    1.21    0.73
   4 -10 -11   -0.25    0.49
   4 -10 -11   -0.17    0.50
   4 -10 -10   -0.29    0.48
   4 -10 -10   -0.31    0.47
  -4 -10  10    0.76    0.75
   4 -10  -9    0.12    0.50
   4 -10  -9    0.37    0.46
  -4 -10   8    0.62    0.63
   4 -10  -8   -0.05    0.48
   4 -10  -8    0.97    0.51
   4 -10  -7   -0.70    0.41
   4 -10  -7   -0.19    0.42
  -4 -10   7   -0.03    0.62
  -4 -10   6    0.79    0.67
   4 -10  -6    0.77    0.44
   4  10  -5    0.65    0.48
   4 -10  -5    0.14    0.38
  -4 -10   5    0.90    0.59
   4 -10  -5    0.30    0.45
   4  10  -4   -0.05    0.40
  -4 -10   4   -0.06    0.52
   4 -10  -4    0.87    0.48
   4  10  -3    0.23    0.43
   4 -10  -3    0.61    0.44
  -4 -10   3    0.72    0.56
   4  10  -2    0.96    0.59
  -4 -10   2    0.96    0.54
   4 -10  -2    1.09    0.53
   4  10  -1    1.47    0.59
  -4  10   1    0.66    0.43
   4 -10  -1    1.98    0.58
  -4 -10   1    0.35    0.49
   4  10   0    2.80    0.59
  -4  10   0    3.08    0.61
   4 -10   0    2.57    0.67
  -4 -10   0    3.77    0.67
  -4 -10  -1    4.18    0.67
   4 -10   1    5.56    0.81
  -4  10  -2    1.41    0.53
   4 -10   2    2.10    0.67
  -4 -10  -2    2.18    0.54
  -4  10  -3   -0.34    0.42
   4 -10   3   -0.12    0.52
  -4 -10  -3    0.58    0.43
  -4  10  -4   -0.45    0.37
  -4 -10  -4    0.36    0.32
  -4 -10  -4    0.02    0.39
   4 -10   4    0.69    0.60
  -4  10  -5   -0.51    0.46
   4 -10   5    0.83    0.66
  -4 -10  -5    0.67    0.43
  -4 -10  -5    0.03    0.34
   4 -10   6    0.29    0.63
  -4 -10  -6    0.14    0.39
  -4 -10  -6   -0.06    0.38
  -4 -10  -7    0.42    0.50
  -4 -10  -7    0.45    0.45
   4 -10   7    0.32    0.64
  -4 -10  -8    0.24    0.49
   4 -10   8    0.81    0.63
  -4 -10  -9    1.19    0.49
  -4 -10 -10    0.64    0.55
   4 -11  -8   -0.15    0.50
  -4 -11   8    1.18    0.77
   4 -11  -8   -0.18    0.55
   4 -11  -7    0.52    0.46
   4 -11  -7   -0.44    0.49
  -4 -11   6    1.18    0.68
   4 -11  -6   -0.58    0.43
   4 -11  -6    0.46    0.52
  -4 -11   5    0.51    0.66
   4 -11  -5   -0.19    0.44
  -4 -11   4    1.49    0.69
   4 -11  -4   -0.47    0.45
  -4 -11   3    1.97    0.70
   4 -11  -3    0.17    0.50
   4  11  -2    0.74    0.56
   4 -11  -2    1.53    0.58
  -4 -11   2    2.32    0.82
   4 -11  -1    2.29    0.68
  -4 -11   1    2.33    0.66
  -4  11   0   -0.60    0.42
   4  11   0    0.54    0.65
  -4 -11   0   -0.61    0.59
   4 -11   0    0.26    0.56
  -4  11  -1   -0.06    0.50
   4 -11   1    1.15    0.67
  -4 -11  -1    0.28    0.59
  -4  11  -2   -1.08    0.50
   4 -11   2   -0.25    0.57
  -4 -11  -2    0.13    0.56
  -4 -11  -3   -0.02    0.56
   4 -11   3    0.89    0.74
   4 -11   4    1.45    0.85
   4 -11   5    0.21    0.62
   4 -11   6    1.42    0.80
  -5   0  20    0.16    0.79
  -5   0  19    0.39    0.54
  -5   0  18    1.17    0.73
  -5   0  18    1.48    0.78
  -5   0  17    0.76    0.63
  -5   0  17    0.71    0.51
  -5   0  16    8.77    0.89
  -5   0  16    5.53    0.85
  -5   0  15    0.07    0.48
  -5   0  14    0.57    0.57
  -5   0  14    0.34    0.81
  -5   0  13    0.04    0.44
  -5   0  13   -0.35    0.48
  -5   0  12   -0.20    0.42
  -5   0  12   -0.13    0.40
  -5   0  11   -0.19    0.36
  -5   0  11   -0.05    0.45
   5   0 -11   -0.16    0.38
   5   0 -11   -0.33    0.33
  -5   0  10   13.68    0.82
   5   0 -10   11.09    1.04
   5   0 -10   13.08    0.80
  -5   0  10   12.72    0.80
   5   0  -9    0.03    0.29
  -5   0   9   -0.07    0.31
  -5   0   9   -0.30    0.27
   5   0  -9    0.20    0.29
   5   0  -8   31.43    1.31
  -5   0   8   32.33    1.30
  -5   0   8   36.39    1.69
   5   0  -8   33.64    1.28
   5   0  -7   -0.23    0.27
  -5   0   7   -0.47    0.28
   5   0  -7   -0.02    0.30
  -5   0   7   -0.58    0.25
   5   0  -6  126.49    3.99
   5   0  -6  129.61    3.97
  -5   0   6  130.12    3.99
  -5   0   6  131.12    4.00
   5   0  -5   -0.09    0.21
   5   0  -5    0.11    0.28
  -5   0   5   -0.09    0.24
  -5   0   5   -0.09    0.20
   5   0  -4    4.65    0.35
  -5   0   4    4.88    0.36
  -5   0   4    5.04    0.34
   5   0  -4    4.98    0.36
  -5   0   3   -0.25    0.15
   5   0  -3   -0.06    0.18
  -5   0   3   -0.22    0.19
   5   0  -3    0.15    0.20
   5   0  -2   25.56    0.84
  -5   0   2   22.35    0.84
  -5   0   2   25.99    0.84
   5   0  -2   26.08    0.84
   5   0  -2   24.66    0.85
  -5   0   2   24.14    0.83
   5   0  -1    0.06    0.15
   5   0  -1   -0.10    0.18
  -5   0   1    0.25    0.14
   5   0  -1    0.24    0.14
  -5   0   1    0.09    0.11
  -5   0   1   -0.18    0.13
   5   0   0    0.19    0.17
   5   0   0    0.18    0.12
   5   0   0    0.10    0.12
   5   0   1    0.27    0.13
  -5   0  -1    0.17    0.12
   5   0   1    0.51    0.17
  -5   0  -2  112.13    3.39
  -5   0  -2  119.46    3.42
   5   0   2  110.41    3.39
   5   0   2  117.47    3.43
   5   0   3    0.02    0.16
   5   0   3   -0.10    0.17
  -5   0  -3    0.11    0.17
  -5   0  -3    0.10    0.15
  -5   0  -4   23.55    0.85
   5   0   4   23.25    0.87
   5   0   4   21.40    0.85
  -5   0  -4   23.52    0.83
   5   0   5    0.21    0.25
  -5   0  -5   -0.24    0.20
   5   0   5   -0.27    0.25
  -5   0  -5    0.20    0.25
   5   0   6   -0.18    0.26
  -5   0  -6    0.07    0.23
  -5   0  -6   -0.11    0.25
   5   0   6   -0.14    0.28
   5   0   7    0.35    0.29
  -5   0  -7    0.17    0.24
   5   0   7    0.17    0.30
  -5   0  -7    0.16    0.29
   5   0   8    6.96    0.60
  -5   0  -8    7.74    0.55
  -5   0  -8    7.75    0.53
  -5   0  -9    0.11    0.35
   5   0   9   -0.08    0.34
  -5   0  -9    0.05    0.27
   5   0   9    0.01    0.37
   5   0  10    9.72    0.73
  -5   0 -10    9.30    0.66
   5   0  10    8.00    0.73
  -5   0 -10    9.48    0.68
   5   0  11    0.89    0.51
   5   0  11    0.02    0.41
  -5   0 -11   -0.15    0.40
   5   0  12    1.92    0.58
   5   0  12    1.53    0.57
   5   0  13    0.44    0.47
   5   0  13    0.42    0.49
   5   0  14    0.84    0.53
   5   0  14    1.15    0.64
   5   0  15   -0.19    0.44
   5   0  15    0.00    0.52
   5   0  16    3.05    0.79
   5   0  16    2.27    0.65
   5   0  17    0.06    0.65
   5   0  17    0.91    0.57
   5   0  18    1.64    0.62
   5   0  19    1.46    0.73
  -5  -1  20    1.28    0.89
  -5   1  19    0.58    0.58
  -5   1  19    0.88    0.81
  -5  -1  19   -0.03    0.56
  -5  -1  19    0.94    0.81
  -5   1  18    0.34    0.62
  -5   1  18    0.91    0.60
  -5  -1  18    0.80    0.76
  -5  -1  18    0.31    0.68
  -5   1  17    0.20    0.53
  -5   1  17    1.86    0.77
  -5  -1  17   -0.82    0.58
  -5  -1  17   -0.42    0.44
  -5   1  16    2.36    0.72
  -5   1  16    1.73    0.60
  -5  -1  16    0.96    0.54
  -5  -1  16    1.72    0.75
  -5   1  15    0.54    0.49
  -5   1  15    0.25    0.45
  -5  -1  15    0.81    0.57
  -5  -1  15    0.14    0.46
  -5   1  14    0.56    0.58
  -5   1  14    0.17    0.73
  -5  -1  14   -0.18    0.49
  -5  -1  14   -0.07    0.43
  -5   1  13    1.11    0.49
  -5   1  13    0.65    0.48
  -5  -1  13    0.38    0.53
  -5  -1  13   -0.28    0.40
  -5   1  12    1.07    0.47
  -5   1  12   -0.03    0.52
  -5  -1  12    1.18    0.50
  -5  -1  12    1.02    0.54
  -5   1  11   -0.17    0.36
   5   1 -11   -0.03    0.39
  -5   1  11    0.72    0.40
   5  -1 -11   -0.01    0.38
  -5  -1  11    0.31    0.40
  -5  -1  11   -0.08    0.41
  -5   1  10    0.47    0.38
   5   1 -10    0.10    0.36
   5   1 -10    1.12    0.44
  -5   1  10    0.44    0.36
   5  -1 -10    0.59    0.37
   5  -1 -10    1.02    0.31
  -5  -1  10    0.09    0.39
  -5  -1  10    0.59    0.38
   5   1  -9    6.13    0.59
  -5   1   9    6.98    0.56
  -5   1   9    5.80    0.55
   5   1  -9    7.03    0.57
  -5  -1   9    6.11    0.57
   5  -1  -9    6.62    0.47
   5  -1  -9    6.31    0.55
  -5  -1   9    6.63    0.59
   5   1  -8    0.43    0.32
  -5   1   8    0.09    0.43
   5   1  -8    0.00    0.29
  -5   1   8   -0.41    0.46
  -5  -1   8    0.02    0.30
  -5  -1   8   -0.09    0.29
   5  -1  -8   -0.41    0.23
   5  -1  -8   -0.17    0.25
  -5   1   7  111.69    3.48
   5   1  -7  110.75    3.49
   5   1  -7  104.64    3.47
  -5   1   7  110.95    3.43
  -5  -1   7  113.58    3.51
   5  -1  -7  105.87    3.46
   5  -1  -7  109.89    3.38
  -5  -1   7  109.66    3.50
  -5   1   6  256.18    7.53
   5   1  -6  257.11    7.70
  -5   1   6  252.90    7.48
   5   1  -6  246.51    7.54
   5  -1  -6  254.05    7.45
  -5  -1   6  253.88    7.55
  -5  -1   6  252.73    7.56
   5  -1  -6  246.39    7.53
   5   1  -5   36.89    1.31
  -5   1   5   37.28    1.28
  -5   1   5   36.02    1.24
   5   1  -5   36.58    1.30
  -5  -1   5   36.55    1.32
  -5  -1   5   36.39    1.30
   5  -1  -5   35.83    1.27
   5  -1  -5   35.39    1.21
   5   1  -4    2.66    0.34
   5   1  -4    1.99    0.34
  -5   1   4    2.08    0.27
  -5   1   4    1.72    0.26
   5  -1  -4    2.02    0.25
  -5  -1   4    1.37    0.28
   5  -1  -4    1.69    0.26
  -5  -1   4    1.88    0.31
  -5   1   3   27.75    0.93
  -5   1   3   28.85    0.96
   5   1  -3   26.62    0.99
   5   1  -3   28.89    0.99
   5  -1  -3   28.37    0.97
   5  -1  -3   28.88    0.93
  -5  -1   3   28.10    0.98
  -5  -1   3   27.98    1.00
  -5   1   2    4.51    0.27
   5   1  -2    4.65    0.34
   5   1  -2    4.99    0.32
  -5   1   2    4.89    0.31
  -5   1   2    5.03    0.28
   5   1  -2    4.99    0.24
  -5  -1   2    4.97    0.34
   5  -1  -2    4.95    0.27
   5  -1  -2    5.05    0.31
  -5  -1   2    4.62    0.29
   5  -1  -2    5.16    0.29
  -5   1   1    1.17    0.17
  -5   1   1    1.40    0.21
   5   1  -1    1.07    0.22
   5   1  -1    0.73    0.18
  -5   1   1    0.92    0.19
   5  -1  -1    1.15    0.19
  -5  -1   1    1.02    0.16
  -5  -1   1    1.02    0.13
   5  -1  -1    1.09    0.20
   5  -1  -1    1.14    0.17
  -5  -1   1    0.86    0.21
   5   1   0   20.46    0.70
  -5   1   0   20.40    0.70
   5  -1   0   20.34    0.70
  -5  -1   0   20.52    0.70
   5  -1   0   21.37    0.69
  -5   1  -1    6.46    0.32
  -5   1  -1    6.47    0.31
   5  -1   1    6.79    0.34
   5  -1   1    6.16    0.31
   5   1   2    1.11    0.16
  -5   1  -2    0.99    0.19
  -5   1  -2    0.87    0.19
  -5  -1  -2    1.21    0.14
   5  -1   2    1.02    0.20
   5  -1   2    0.70    0.20
  -5   1  -3   72.78    2.18
   5   1   3   69.41    2.15
  -5   1  -3   69.80    2.19
   5   1   3   71.25    2.14
   5  -1   3   68.51    2.18
   5  -1   3   69.20    2.21
  -5  -1  -3   70.62    2.12
   5   1   4   22.51    0.82
  -5   1  -4   23.38    0.86
  -5   1  -4   21.52    0.83
   5   1   4   22.23    0.81
   5  -1   4   21.39    0.85
  -5  -1  -4   22.25    0.79
   5  -1   4   21.37    0.87
  -5   1  -5   18.04    0.78
   5   1   5   18.23    0.75
   5   1   5   18.26    0.76
  -5   1  -5   18.07    0.76
  -5  -1  -5   18.95    0.73
   5  -1   5   17.71    0.80
  -5  -1  -5   18.51    0.73
   5  -1   5   18.82    0.83
   5   1   6   -0.07    0.26
   5   1   6    0.10    0.23
  -5   1  -6    0.59    0.28
  -5   1  -6   -0.11    0.22
   5  -1   6   -0.15    0.28
   5  -1   6    0.03    0.28
  -5  -1  -6    0.10    0.25
  -5  -1  -6    0.26    0.22
  -5   1  -7    5.00    0.44
   5   1   7    4.67    0.44
  -5   1  -7    3.90    0.41
   5   1   7    4.75    0.45
   5  -1   7    5.49    0.50
   5  -1   7    4.22    0.48
  -5  -1  -7    4.59    0.41
  -5  -1  -7    4.13    0.36
   5   1   8    0.81    0.35
  -5   1  -8    1.06    0.33
  -5   1  -8    1.02    0.36
   5   1   8    1.12    0.38
   5  -1   8    1.36    0.42
   5  -1   8    1.26    0.41
  -5  -1  -8    0.79    0.31
  -5  -1  -8    1.26    0.37
  -5   1  -9    1.21    0.40
  -5   1  -9    1.66    0.48
   5   1   9    1.15    0.41
   5   1   9    0.70    0.38
   5  -1   9    1.77    0.56
   5  -1   9    0.87    0.43
  -5  -1  -9    1.29    0.39
  -5  -1  -9    1.03    0.34
   5   1  10   23.50    1.13
  -5   1 -10   22.62    1.19
   5   1  10   21.50    1.08
  -5   1 -10   21.11    1.07
   5  -1  10   21.68    1.15
  -5  -1 -10   22.66    1.21
   5  -1  10   22.97    1.14
  -5  -1 -10   22.94    1.23
  -5   1 -11    1.74    0.47
   5   1  11    2.56    0.59
   5   1  11    1.92    0.56
   5  -1  11    2.12    0.59
  -5  -1 -11    1.64    0.51
   5  -1  11    1.71    0.56
   5   1  12    6.11    0.82
   5   1  12    5.09    0.77
   5  -1  12    5.64    0.82
   5  -1  12    6.88    0.89
   5   1  13    1.01    0.51
   5   1  13    0.15    0.44
   5  -1  13    0.89    0.52
   5  -1  13    0.99    0.54
   5   1  14    0.12    0.53
   5   1  14    1.10    0.58
   5  -1  14    1.00    0.53
   5  -1  14    0.08    0.52
   5   1  15    1.24    0.59
   5   1  15    0.60    0.53
   5  -1  15    1.22    0.54
   5  -1  15    0.24    0.75
   5   1  16    1.33    0.68
   5   1  16    0.66    0.47
   5  -1  16    0.66    0.56
   5  -1  16    0.84    0.66
   5   1  17    1.66    0.61
   5   1  17    0.36    0.61
   5  -1  17    0.62    0.69
   5  -1  17    1.56    0.56
   5   1  18    1.49    1.11
   5   1  18    0.38    0.69
   5  -1  18    0.63    0.57
   5  -1  18    0.88    0.70
   5   1  19    0.54    0.69
   5  -1  19    0.89    0.73
  -5  -2  20   -0.22    0.67
  -5   2  19    1.19    0.96
  -5   2  19    1.89    0.70
  -5  -2  19    0.36    0.75
  -5   2  18    1.01    0.79
  -5   2  18    0.37    0.57
  -5  -2  18    2.17    0.88
  -5  -2  18    0.40    0.61
  -5   2  17    0.98    0.60
  -5   2  17    0.74    0.63
  -5  -2  17    1.20    0.58
  -5  -2  17    2.19    0.73
  -5   2  16    4.16    0.81
  -5   2  16    5.77    0.88
  -5  -2  16    5.40    0.85
  -5   2  15    0.37    0.55
  -5   2  15    0.91    0.50
  -5  -2  15    0.27    0.46
  -5  -2  15    0.38    0.53
  -5   2  14    1.48    0.58
  -5   2  14    0.89    0.63
  -5  -2  14    0.20    0.61
  -5  -2  14    0.42    0.47
  -5   2  13    1.09    0.51
  -5   2  13    0.33    0.45
  -5  -2  13   -0.06    0.46
  -5  -2  13    1.30    0.60
  -5   2  12    0.85    0.51
   5   2 -12    0.94    0.56
  -5   2  12    0.72    0.45
  -5  -2  12    0.94    0.59
  -5  -2  12    2.24    0.58
  -5   2  11   -0.03    0.40
  -5   2  11   -0.02    0.32
   5  -2 -11    0.04    0.36
  -5  -2  11   -0.56    0.42
  -5  -2  11    0.05    0.41
  -5   2  10    0.31    0.36
  -5   2  10    0.10    0.34
   5   2 -10   -0.60    0.38
   5   2 -10    0.78    0.39
   5  -2 -10    0.51    0.36
  -5  -2  10    0.02    0.36
   5  -2 -10    0.00    0.26
  -5  -2  10   -0.40    0.35
  -5   2   9    0.46    0.31
   5   2  -9   -0.23    0.38
   5   2  -9    0.53    0.37
  -5   2   9    0.06    0.29
  -5  -2   9   -0.10    0.32
   5  -2  -9    0.20    0.21
  -5  -2   9   -0.13    0.34
   5  -2  -9    0.28    0.33
   5   2  -8    1.48    0.42
   5   2  -8    1.83    0.40
  -5   2   8    1.70    0.40
  -5   2   8    1.27    0.32
  -5  -2   8    1.48    0.44
   5  -2  -8    0.81    0.31
  -5  -2   8    1.03    0.39
   5  -2  -8    1.52    0.26
  -5   2   7   11.37    0.77
   5   2  -7   10.85    0.68
  -5   2   7   11.47    0.61
   5   2  -7   10.44    0.65
  -5  -2   7   10.39    0.68
   5  -2  -7   10.82    0.48
  -5  -2   7   10.76    0.69
   5  -2  -7   11.08    0.62
   5   2  -6    0.46    0.31
   5   2  -6   -0.47    0.28
  -5   2   6    0.35    0.24
  -5   2   6   -0.01    0.25
  -5  -2   6   -0.14    0.31
  -5  -2   6   -0.12    0.30
   5  -2  -6    0.13    0.24
   5   2  -5    1.85    0.38
  -5   2   5    1.81    0.31
  -5   2   5    2.00    0.30
   5   2  -5    2.13    0.39
  -5  -2   5    1.83    0.37
   5  -2  -5    2.29    0.33
  -5  -2   5    1.18    0.38
  -5   2   4    2.12    0.28
   5   2  -4    2.00    0.37
  -5  -2   4    1.84    0.34
   5  -2  -4    2.49    0.33
  -5  -2   4    2.09    0.37
  -5   2   3    0.15    0.16
   5   2  -3   -0.04    0.23
   5   2  -3    0.15    0.22
  -5  -2   3   -0.03    0.20
   5  -2  -3    0.14    0.16
  -5  -2   3    0.09    0.24
   5  -2  -3    0.07    0.18
   5   2  -2    2.09    0.28
   5   2  -2    2.10    0.23
  -5   2   2    2.12    0.22
  -5  -2   2    2.83    0.31
   5  -2  -2    2.04    0.22
   5  -2  -2    2.50    0.26
  -5  -2   2    2.05    0.25
  -5   2   1   17.83    0.68
   5   2  -1   18.08    0.61
  -5   2   1   18.36    0.60
  -5  -2   1   19.28    0.63
   5  -2  -1   18.57    0.67
   5  -2  -1   18.64    0.68
   5  -2  -1   17.51    0.66
  -5  -2   1   17.52    0.65
   5   2   0    0.09    0.08
  -5   2   0    0.22    0.16
  -5   2   0    0.30    0.14
  -5   2   0    0.20    0.15
   5  -2   0    0.08    0.15
  -5  -2   0    0.12    0.13
  -5  -2   0    0.14    0.13
   5  -2   0   -0.09    0.15
   5   2   1   70.22    2.20
  -5   2  -1   75.25    2.24
   5  -2   1   73.60    2.24
   5  -2   1   71.75    2.23
  -5   2  -2   39.02    1.41
  -5   2  -2   44.08    1.49
   5  -2   2   45.65    1.43
   5  -2   2   46.05    1.46
  -5   2  -3   93.20    2.89
  -5   2  -3   96.38    2.89
   5   2   3   94.71    2.78
  -5  -2  -3   93.16    2.78
   5  -2   3   92.55    2.89
   5  -2   3   92.18    3.06
   5   2   4   57.37    1.84
  -5   2  -4   58.75    1.93
   5   2   4   60.60    1.83
  -5   2  -4   59.52    1.92
   5  -2   4   57.17    1.96
  -5  -2  -4   58.53    1.82
   5  -2   4   59.02    1.93
   5   2   5   -0.14    0.20
  -5   2  -5    0.52    0.29
  -5   2  -5    0.67    0.26
   5  -2   5    0.34    0.29
   5  -2   5    0.79    0.33
  -5  -2  -5    0.36    0.24
   5   2   6   10.15    0.71
  -5   2  -6   11.94    0.60
  -5   2  -6   10.78    0.61
   5   2   6   11.45    0.55
   5  -2   6   10.08    0.78
   5  -2   6   10.77    0.66
  -5   2  -7    3.50    0.50
  -5   2  -7    3.33    0.39
   5   2   7    3.22    0.37
   5   2   7    3.03    0.35
   5  -2   7    3.71    0.47
   5  -2   7    3.89    0.52
  -5  -2  -7    3.37    0.39
  -5   2  -8    3.74    0.72
   5   2   8    3.19    0.47
  -5   2  -8    2.17    0.43
   5   2   8    2.50    0.42
   5  -2   8    2.68    0.52
  -5  -2  -8    3.12    0.44
   5  -2   8    4.53    0.62
  -5   2  -9   17.84    0.94
   5   2   9   17.86    0.90
  -5   2  -9   18.63    0.93
   5   2   9   21.76    1.31
   5  -2   9   18.11    1.02
   5  -2   9   18.29    0.99
  -5  -2  -9   16.94    0.85
  -5   2 -10    6.30    0.61
   5   2  10    6.23    0.60
   5   2  10    6.53    0.61
   5  -2  10    5.41    0.68
   5  -2  10    7.02    0.90
  -5  -2 -10    6.05    0.60
  -5   2 -11    5.87    0.63
   5   2  11    5.76    0.62
   5   2  11    7.50    0.68
   5  -2  11    6.24    0.86
  -5  -2 -11    7.38    0.63
   5  -2  11    5.45    0.72
   5   2  12   -0.01    0.39
   5   2  12    0.25    0.46
   5  -2  12    0.62    0.49
   5  -2  12    0.46    0.49
   5   2  13    0.26    0.43
   5   2  13    1.43    0.53
   5  -2  13    1.28    0.58
   5  -2  13    1.49    0.56
   5   2  14    0.81    0.55
   5   2  14   -0.59    0.42
   5  -2  14    0.55    0.50
   5  -2  14    0.09    0.58
   5   2  15   -0.53    0.58
   5   2  15    0.48    0.47
   5  -2  15   -0.49    0.55
   5  -2  15    0.23    0.52
   5   2  16   -0.01    0.64
   5   2  16    1.55    0.58
   5  -2  16    0.85    0.57
   5  -2  16    0.46    0.61
   5   2  17    1.45    0.57
   5  -2  17    1.08    0.68
   5  -2  17    0.89    0.69
   5   2  18   -0.53    0.65
   5   2  18   -0.04    0.56
   5  -2  18    0.34    0.69
   5  -2  18    1.73    0.78
  -5   3  19   -0.18    0.56
  -5  -3  19    1.43    0.69
  -5   3  18    1.36    0.73
  -5   3  18    0.28    0.60
  -5  -3  18    0.44    0.73
  -5  -3  18    1.47    0.65
  -5   3  17    1.22    0.59
  -5   3  17    2.51    0.87
  -5  -3  17    1.22    0.70
  -5   3  16    2.39    0.67
  -5   3  16    2.14    0.61
  -5  -3  16    2.31    0.67
  -5  -3  16    4.24    0.88
  -5   3  15    0.54    0.49
  -5   3  15    0.86    0.56
  -5  -3  15    2.42    0.70
  -5  -3  15    1.68    0.58
  -5   3  14    2.01    0.55
  -5  -3  14    1.77    0.60
  -5  -3  14    0.78    0.58
  -5   3  13    0.33    0.41
  -5   3  13   -0.04    0.40
  -5  -3  13    0.26    0.52
  -5  -3  13    0.61    0.49
   5   3 -12    4.44    0.78
  -5   3  12    2.83    0.56
  -5  -3  12    3.57    0.71
  -5  -3  12    2.76    0.70
   5   3 -11    1.30    0.52
  -5   3  11    0.97    0.43
  -5   3  11    1.08    0.44
  -5  -3  11    0.78    0.60
  -5  -3  11    2.51    0.62
   5   3 -10    0.97    0.46
  -5   3  10    1.10    0.42
  -5   3  10    1.26    0.41
  -5  -3  10    1.83    0.52
  -5  -3  10    0.48    0.52
   5  -3 -10    2.01    0.50
  -5   3   9    1.35    0.39
  -5   3   9    1.01    0.35
   5   3  -9    0.55    0.43
   5   3  -9    0.98    0.44
  -5  -3   9    2.04    0.54
  -5  -3   9    0.21    0.44
   5  -3  -9    0.99    0.46
  -5   3   8    0.69    0.30
   5   3  -8    0.66    0.43
  -5   3   8    0.69    0.30
   5   3  -8    1.11    0.43
   5  -3  -8    0.73    0.33
  -5  -3   8    1.52    0.46
  -5  -3   8    0.99    0.41
  -5   3   7   21.09    0.82
   5   3  -7   21.07    0.97
   5   3  -7   21.62    1.03
  -5   3   7   21.86    1.00
   5  -3  -7   20.31    0.91
  -5  -3   7   20.33    1.01
  -5  -3   7   20.54    0.98
   5   3  -6   -0.18    0.28
   5   3  -6    0.20    0.30
  -5   3   6   -0.07    0.22
   5  -3  -6    0.15    0.21
  -5  -3   6   -0.18    0.27
  -5  -3   6   -0.30    0.28
  -5   3   5    1.98    0.32
   5   3  -5    1.92    0.41
   5   3  -5    1.64    0.36
  -5  -3   5    2.32    0.43
   5  -3  -5    3.01    0.38
  -5  -3   5    2.08    0.40
   5   3  -4    8.63    0.57
  -5   3   4    8.72    0.47
   5   3  -4    8.87    0.50
   5  -3  -4    8.28    0.46
  -5  -3   4    9.22    0.86
  -5  -3   4    8.45    0.53
   5   3  -3   39.85    1.44
   5   3  -3   38.10    1.37
  -5   3   3   44.50    1.39
  -5  -3   3   40.22    1.39
   5  -3  -3   42.26    1.37
   5  -3  -3   40.30    1.42
  -5  -3   3   40.98    1.42
   5   3  -2    0.47    0.20
  -5  -3   2    0.52    0.24
  -5  -3   2    0.24    0.22
   5  -3  -2    0.54    0.20
   5  -3  -2    0.80    0.22
   5  -3  -2    0.80    0.22
  -5   3   1    9.48    0.49
   5   3  -1    9.33    0.39
   5  -3  -1    9.94    0.46
   5  -3  -1    9.46    0.47
  -5  -3   1    9.18    0.42
  -5  -3   1    9.66    0.44
   5  -3  -1    9.85    0.46
  -5   3   0   13.75    0.54
   5   3   0   12.28    0.61
   5   3   0   14.59    0.49
  -5   3   0   14.48    0.59
  -5   3   0   14.43    0.60
   5  -3   0   14.23    0.59
  -5  -3   0   14.04    0.53
  -5  -3   0   14.78    0.51
   5   3   1    7.10    0.37
  -5   3  -1    6.36    0.52
  -5   3  -1    7.49    0.41
  -5   3  -1    7.36    0.40
   5  -3   1    6.89    0.41
  -5  -3  -1    7.49    0.29
  -5  -3  -1    7.05    0.28
   5  -3   1    7.22    0.42
  -5   3  -2    7.46    0.44
   5   3   2    7.80    0.39
   5  -3   2    8.64    0.45
   5  -3   2    7.50    0.48
  -5  -3  -2    7.88    0.31
  -5  -3  -2    7.71    0.30
   5   3   3   18.64    0.61
  -5   3  -3   19.71    0.78
  -5   3  -3   17.00    0.76
  -5  -3  -3   18.08    0.63
   5  -3   3   17.14    0.80
   5  -3   3   17.97    0.76
  -5   3  -4    0.35    0.24
  -5   3  -4    0.34    0.26
   5   3   4    0.53    0.15
  -5  -3  -4    0.52    0.20
   5  -3   4    0.61    0.29
   5  -3   4    0.27    0.31
   5   3   5    6.68    0.36
   5   3   5    6.67    0.38
  -5   3  -5    7.80    0.52
  -5   3  -5    7.32    0.47
   5  -3   5    7.08    0.52
  -5  -3  -5    6.71    0.39
   5  -3   5    5.52    0.52
   5   3   6    7.84    0.44
  -5   3  -6    8.26    0.57
  -5   3  -6    7.66    0.53
   5   3   6    8.95    0.46
   5  -3   6    7.48    0.60
  -5  -3  -6    8.15    0.47
   5  -3   6    8.39    0.58
  -5   3  -7    5.61    0.90
   5   3   7    4.57    0.40
  -5   3  -7    5.21    0.49
   5   3   7    4.76    0.40
   5  -3   7    5.49    0.68
  -5  -3  -7    4.27    0.40
   5  -3   7    5.02    0.55
  -5   3  -8   -0.35    0.32
   5   3   8   -0.11    0.25
  -5   3  -8    0.68    0.35
   5   3   8    0.42    0.29
   5  -3   8    0.23    0.38
  -5  -3  -8    0.56    0.33
   5  -3   8    0.34    0.43
  -5   3  -9    0.34    0.37
   5   3   9   -0.16    0.26
   5   3   9    0.50    0.33
   5  -3   9    0.55    0.48
   5  -3   9   -0.20    0.42
  -5  -3  -9    0.38    0.33
  -5   3 -10   14.15    0.90
   5   3  10   14.10    0.81
   5   3  10   15.36    0.87
  -5  -3 -10   14.36    0.82
   5  -3  10   12.18    0.93
   5  -3  10   14.91    1.00
  -5   3 -11    0.03    0.72
   5   3  11    0.67    0.39
   5   3  11    0.30    0.42
  -5  -3 -11    1.33    0.45
   5  -3  11    1.23    0.81
   5  -3  11   -0.10    0.48
   5   3  12   15.92    0.93
   5   3  12   17.24    1.02
  -5   3 -12   18.58    1.08
  -5  -3 -12   15.20    0.94
   5  -3  12   18.22    1.17
   5  -3  12   15.51    1.11
   5   3  13    0.89    0.54
   5   3  13    0.27    0.42
   5  -3  13    0.34    0.56
   5  -3  13    0.33    0.50
   5   3  14    0.44    0.53
   5   3  14    0.11    0.40
   5  -3  14    0.49    0.46
   5  -3  14    0.33    0.51
   5   3  15    1.49    0.60
   5   3  15    0.68    0.59
   5  -3  15    0.92    0.67
   5  -3  15    0.25    0.49
   5   3  16    1.60    0.60
   5   3  16    1.73    0.78
   5  -3  16    3.87    1.19
   5  -3  16    1.75    0.77
   5   3  17    1.02    0.73
   5   3  17    0.74    0.55
   5  -3  17    2.66    0.83
   5  -3  17    1.10    0.61
   5   3  18    2.18    0.71
   5  -3  18    1.47    0.81
  -5   4  19    0.54    0.66
  -5  -4  19    0.81    0.92
  -5  -4  18    1.24    0.73
  -5   4  17    4.52    0.84
  -5   4  17    7.01    1.13
  -5  -4  17    5.24    0.93
  -5  -4  17    6.41    1.07
  -5   4  16    1.46    0.64
  -5   4  16    1.91    0.61
  -5  -4  16    1.55    0.69
  -5  -4  16    0.79    0.60
  -5   4  15    0.76    0.52
  -5   4  15    1.14    0.54
  -5  -4  15    0.76    0.62
  -5  -4  15    1.22    0.56
  -5   4  14    0.45    0.46
  -5   4  14    1.27    0.48
  -5  -4  14    1.64    0.61
  -5  -4  14    2.08    0.61
  -5   4  13    0.49    0.48
   5   4 -13    0.42    0.68
  -5   4  13    0.71    0.45
  -5  -4  13    0.05    0.47
  -5  -4  13    0.50    0.51
  -5   4  12    0.87    0.48
   5   4 -12    1.41    0.66
  -5   4  12    1.09    0.47
  -5  -4  12    1.07    0.71
  -5  -4  12    1.26    0.66
  -5   4  11    0.06    0.39
   5   4 -11    0.69    0.50
  -5   4  11   -0.04    0.38
  -5  -4  11   -0.04    0.50
  -5  -4  11   -0.32    0.43
   5   4 -10   -0.39    0.37
  -5   4  10    0.41    0.36
  -5   4  10   -0.57    0.31
  -5  -4  10    0.30    0.46
  -5  -4  10   -0.26    0.44
   5  -4 -10    0.61    0.35
  -5   4   9    1.18    0.36
   5   4  -9    0.76    0.47
  -5   4   9    1.01    0.39
  -5  -4   9    0.75    0.44
  -5  -4   9    1.37    0.50
   5  -4  -9    1.03    0.38
   5   4  -8    1.19    0.45
  -5   4   8    0.79    0.34
  -5   4   8    0.86    0.29
   5   4  -8    1.32    0.46
  -5  -4   8    0.61    0.42
   5  -4  -8    1.50    0.37
  -5  -4   8    0.84    0.44
   5   4  -7    2.80    0.53
   5   4  -7    3.38    0.51
  -5   4   7    2.98    0.44
  -5  -4   7    2.93    0.55
  -5  -4   7    4.23    0.61
   5  -4  -7    4.17    0.50
   5   4  -6    7.30    0.59
   5   4  -6    7.39    0.52
  -5  -4   6    7.10    0.60
  -5  -4   6    6.90    0.57
   5  -4  -6    6.64    0.47
   5   4  -5   24.92    1.02
   5   4  -5   24.47    1.10
  -5   4   5   27.65    1.02
  -5  -4   5   27.07    1.08
   5  -4  -5   25.37    1.00
  -5  -4   5   26.46    1.12
  -5   4   4    6.84    0.43
   5   4  -4    5.86    0.42
   5   4  -4    6.11    0.49
   5  -4  -4    6.96    0.42
  -5  -4   4    6.23    0.49
  -5  -4   4    6.10    0.47
   5  -4  -4    7.45    0.49
   5   4  -3    0.17    0.20
   5  -4  -3    0.20    0.19
  -5  -4   3    0.21    0.24
   5  -4  -3   -0.03    0.18
   5  -4  -3   -0.18    0.17
  -5  -4   3    0.22    0.26
   5   4  -2   -0.03    0.25
   5   4  -2   -0.15    0.28
  -5  -4   2    0.06    0.20
   5  -4  -2    0.23    0.20
   5  -4  -2    0.26    0.19
   5  -4  -2    0.14    0.19
  -5  -4   2    0.23    0.24
   5   4  -1    4.44    0.43
   5   4  -1    4.82    0.29
   5  -4  -1    4.79    0.35
   5  -4  -1    5.15    0.36
  -5  -4   1    4.63    0.34
  -5  -4   1    5.22    0.33
   5  -4  -1    5.10    0.37
   5   4   0    2.41    0.35
   5   4   0    1.88    0.19
  -5   4   0    1.81    0.30
  -5   4   0    2.08    0.28
  -5   4   0    2.62    0.31
  -5  -4   0    2.18    0.25
   5  -4   0    2.22    0.33
  -5  -4   0    1.62    0.22
  -5   4  -1    3.96    0.32
  -5   4  -1    3.99    0.32
  -5   4  -1    3.61    0.34
   5   4   1    3.56    0.31
  -5  -4  -1    3.11    0.24
   5  -4   1    3.88    0.35
  -5  -4  -1    3.73    0.24
  -5   4  -2   45.85    1.55
  -5   4  -2   46.28    1.50
   5   4   2   43.92    1.44
  -5   4  -2   39.84    1.57
  -5  -4  -2   44.72    1.39
   5  -4   2   46.44    1.55
   5  -4   2   44.78    1.53
  -5  -4  -2   46.26    1.39
   5   4   3   17.50    0.69
  -5   4  -3   17.84    0.78
   5  -4   3   18.22    0.81
   5  -4   3   17.79    0.80
  -5  -4  -3   17.57    0.63
  -5  -4  -3   18.86    0.65
  -5   4  -4  155.89    4.74
  -5   4  -4  155.44    4.74
   5  -4   4  151.69    4.74
  -5  -4  -4  155.49    4.58
   5  -4   4  153.20    4.77
  -5   4  -5   13.25    0.68
  -5   4  -5   11.71    0.68
   5   4   5   10.88    0.48
   5   4   5   10.46    0.50
   5  -4   5   11.19    0.68
   5  -4   5   10.39    0.69
  -5  -4  -5   10.87    0.51
   5   4   6   11.28    0.52
  -5   4  -6   12.44    0.73
   5   4   6   11.34    0.54
  -5   4  -6   12.17    0.68
   5  -4   6   11.55    0.75
   5  -4   6   11.18    0.73
   5   4   7    7.78    0.47
  -5   4  -7    7.82    0.61
  -5   4  -7    8.70    0.65
   5   4   7    7.79    0.48
   5  -4   7    8.73    0.70
   5  -4   7    6.70    0.61
  -5  -4  -7    7.65    0.50
   5   4   8    0.45    0.29
  -5   4  -8   -0.03    0.35
   5   4   8    0.36    0.28
   5  -4   8    0.23    0.45
   5  -4   8    0.56    0.47
  -5  -4  -8    0.09    0.28
   5   4   9   12.38    0.70
  -5   4  -9   11.78    0.83
   5   4   9   10.82    0.66
  -5  -4  -9   11.92    0.70
   5  -4   9   12.55    0.89
   5  -4   9   11.61    0.90
   5   4  10    2.25    0.46
   5   4  10    3.12    0.52
  -5   4 -10    2.77    0.58
  -5  -4 -10    3.75    0.54
   5  -4  10    1.68    0.61
   5  -4  10    2.91    0.65
   5   4  11    1.08    0.46
  -5   4 -11    0.64    0.44
   5   4  11    1.11    0.38
   5  -4  11    0.58    0.52
   5  -4  11    0.49    0.52
  -5   4 -12    0.07    0.48
   5   4  12    0.53    0.39
   5   4  12    0.56    0.40
  -5  -4 -12   -0.35    0.36
   5  -4  12    0.87    0.56
   5   4  13    3.59    0.58
   5   4  13    3.88    0.73
   5  -4  13    3.99    0.81
   5  -4  13    3.20    0.71
   5   4  14    0.65    0.58
   5   4  14    0.45    0.41
   5  -4  14    0.16    0.54
   5  -4  14   -0.18    0.52
   5   4  15    1.69    0.62
   5  -4  15    0.37    0.58
   5  -4  15    0.79    0.56
   5   4  16   -0.17    0.46
   5  -4  16    2.27    0.74
   5  -4  16    1.09    0.64
   5  -4  17    3.71    1.01
   5   4  18    0.24    0.60
  -5   5  18    0.18    0.59
  -5   5  17    1.59    0.68
  -5   5  17    0.37    0.67
  -5  -5  17    1.28    0.65
  -5  -5  17    2.18    0.84
  -5   5  16    0.64    0.56
  -5   5  16    0.02    0.55
  -5  -5  16    2.10    0.74
  -5  -5  16    1.01    0.73
  -5   5  15    0.08    0.50
  -5   5  15   -0.05    0.44
  -5  -5  15    0.70    0.57
  -5  -5  15    2.24    0.71
  -5   5  14    0.27    0.42
  -5   5  14   -0.45    0.43
  -5  -5  14    1.44    0.64
  -5  -5  14    1.01    0.53
  -5   5  13    0.42    0.49
   5   5 -13   -0.69    0.58
  -5   5  13    0.07    0.39
  -5  -5  13    1.48    0.68
  -5  -5  13   -0.52    0.47
  -5   5  12    2.21    0.48
   5   5 -12    1.81    0.77
  -5   5  12    1.03    0.49
  -5  -5  12    2.13    0.70
  -5  -5  12    0.76    0.51
  -5   5  11    0.76    0.42
  -5   5  11    0.93    0.49
   5   5 -11    1.45    0.54
  -5  -5  11    0.69    0.56
  -5   5  10    3.81    0.50
   5   5 -10    5.40    0.79
  -5   5  10    3.04    0.55
  -5  -5  10    3.02    0.70
  -5  -5  10    2.26    0.61
   5   5  -9    0.00    0.44
  -5   5   9    0.38    0.38
  -5   5   9    0.52    0.31
  -5  -5   9   -0.49    0.45
  -5  -5   9    0.23    0.46
   5  -5  -9    0.42    0.36
  -5   5   8    0.84    0.37
   5   5  -8    1.38    0.55
  -5  -5   8    1.90    0.53
  -5  -5   8    1.27    0.51
   5  -5  -8    2.04    0.40
   5   5  -7   12.63    0.86
  -5   5   7   13.64    0.74
   5   5  -7   11.62    0.76
   5  -5  -7   14.82    0.84
  -5  -5   7   12.92    0.84
  -5  -5   7   12.93    0.84
  -5   5   6    0.84    0.31
   5   5  -6    1.13    0.38
   5   5  -6    0.84    0.40
   5  -5  -6    0.95    0.31
  -5  -5   6    0.38    0.39
  -5  -5   6    1.44    0.39
   5   5  -5    1.10    0.40
  -5   5   5    1.20    0.33
   5   5  -5    1.17    0.33
  -5  -5   5    1.38    0.41
   5  -5  -5    1.31    0.36
   5  -5  -5    1.26    0.33
  -5  -5   5    0.97    0.40
   5  -5  -5    2.11    0.35
   5   5  -4   12.89    1.03
   5   5  -4   13.79    0.67
   5  -5  -4   14.59    0.68
  -5  -5   4   13.10    0.70
   5  -5  -4   13.64    0.66
  -5  -5   4   14.08    0.72
   5  -5  -4   12.29    0.80
   5   5  -3    0.52    0.32
   5   5  -3    0.31    0.23
   5  -5  -3    0.48    0.24
  -5  -5   3    0.27    0.28
   5  -5  -3    0.12    0.20
   5  -5  -3    0.16    0.21
  -5  -5   3    0.36    0.27
   5   5  -2    6.56    0.50
   5   5  -2    6.74    0.41
   5  -5  -2    6.44    0.44
  -5  -5   2    7.41    0.46
  -5  -5   2    6.91    0.42
   5  -5  -2    7.41    0.46
   5  -5  -2    7.08    0.52
   5   5  -1   13.99    0.59
   5   5  -1   14.62    0.70
   5  -5  -1   15.26    0.69
  -5  -5   1   13.58    0.58
   5  -5  -1   14.70    0.67
   5  -5  -1   14.06    0.65
  -5  -5   1   14.47    0.63
  -5   5   0    7.62    0.47
   5   5   0    7.29    0.49
  -5   5   0    7.14    0.47
  -5   5   0    7.18    0.42
  -5  -5   0    7.69    0.41
   5  -5   0    7.57    0.48
  -5  -5   0    7.04    0.34
  -5   5  -1   14.34    0.67
  -5   5  -1   14.76    0.68
  -5   5  -1   14.90    0.71
   5   5   1   15.56    0.68
   5  -5   1   16.44    0.73
  -5  -5  -1   15.89    0.61
  -5  -5  -1   15.54    0.59
  -5   5  -2   28.35    1.06
   5   5   2   26.76    1.01
  -5   5  -2   29.64    1.13
  -5   5  -2   27.55    1.08
   5  -5   2   29.77    1.13
  -5  -5  -2   29.31    0.96
  -5  -5  -2   28.64    0.97
   5  -5   2   28.34    1.08
  -5   5  -3    1.40    0.34
  -5   5  -3    1.13    0.26
  -5   5  -3    1.12    0.37
   5  -5   3    0.95    0.33
   5  -5   3    0.44    0.31
  -5  -5  -3    0.94    0.20
  -5  -5  -3    1.04    0.22
  -5   5  -4    4.31    0.41
   5  -5   4    3.91    0.52
   5  -5   4    3.40    0.44
  -5  -5  -4    3.39    0.26
  -5  -5  -4    3.14    0.28
  -5   5  -5    0.71    0.32
  -5   5  -5    0.86    0.34
  -5  -5  -5    0.46    0.26
   5  -5   5    0.66    0.39
  -5  -5  -5    0.26    0.19
   5  -5   5    1.06    0.40
   5   5   6    1.20    0.29
   5   5   6    1.15    0.27
  -5   5  -6    2.01    0.46
   5  -5   6    1.52    0.49
  -5  -5  -6    1.65    0.33
   5  -5   6    1.39    0.46
   5   5   7    3.45    0.36
  -5   5  -7    5.34    0.67
   5   5   7    3.30    0.35
   5  -5   7    3.34    0.75
  -5  -5  -7    4.12    0.49
   5  -5   7    4.70    0.70
   5   5   8    2.45    0.38
   5   5   8    2.23    0.39
  -5   5  -8    2.40    0.54
   5  -5   8    1.39    0.52
   5  -5   8    1.14    0.55
  -5  -5  -8    2.52    0.43
  -5   5  -9    0.51    0.42
   5   5   9    0.39    0.33
   5   5   9    0.46    0.31
   5  -5   9    1.62    0.54
   5  -5   9    0.51    0.50
  -5  -5  -9    0.84    0.32
   5   5  10    0.63    0.40
   5   5  10    0.53    0.32
  -5   5 -10    0.39    0.42
   5  -5  10   -0.54    0.49
  -5  -5 -10    0.50    0.38
   5  -5  10    0.72    0.52
  -5   5 -11    6.62    0.90
   5   5  11    5.51    0.58
   5   5  11    4.35    0.48
   5  -5  11    6.11    0.74
   5  -5  11    6.80    0.89
  -5   5 -12    5.31    0.90
   5   5  12    6.13    0.66
   5   5  12    5.69    0.54
   5  -5  12    6.47    0.80
   5  -5  12    6.04    0.94
  -5  -5 -12    5.57    0.60
   5   5  13    0.55    0.45
   5   5  13    0.98    0.40
   5  -5  13   -0.43    0.42
   5   5  14    0.48    0.42
   5   5  14    0.75    0.53
   5  -5  14    0.99    0.64
   5  -5  14   -0.42    0.56
   5   5  15    3.01    0.80
   5  -5  15    1.97    0.87
   5  -5  15    2.08    0.70
   5   5  16    0.07    0.49
   5  -5  16    0.42    1.02
   5   5  17   -0.58    0.55
  -5   6  17    0.88    0.74
  -5   6  16    0.36    0.63
  -5   6  16   -0.35    0.52
  -5  -6  16    0.95    0.67
  -5   6  15    0.72    0.54
  -5   6  15    1.32    0.60
  -5  -6  15    1.60    0.76
  -5  -6  15    1.14    0.76
  -5   6  14    1.12    0.55
  -5   6  14    0.82    0.49
  -5  -6  14   -0.37    0.54
   5   6 -13    0.31    0.67
  -5   6  13    0.90    0.46
  -5   6  13   -0.02    0.41
  -5  -6  13    0.45    0.55
  -5  -6  13    1.36    0.66
  -5   6  12    0.45    0.40
   5   6 -12   -0.68    0.61
  -5   6  12    1.03    0.45
  -5  -6  12   -0.10    0.45
  -5  -6  12    0.86    0.62
   5   6 -11    0.92    0.61
  -5   6  11    0.93    0.41
  -5   6  11    0.25    0.37
  -5  -6  11    0.92    0.60
  -5  -6  11    0.64    0.55
   5   6 -10    1.06    0.58
  -5   6  10    0.62    0.45
  -5  -6  10    0.72    0.55
   5   6  -9    1.76    0.62
  -5   6   9    1.17    0.41
  -5  -6   9    0.91    0.56
  -5  -6   9    1.18    0.54
   5   6  -8    1.20    0.55
  -5   6   8    1.08    0.40
  -5  -6   8    1.60    0.57
   5  -6  -8    0.61    0.35
   5   6  -7    1.07    0.49
  -5   6   7    0.97    0.38
  -5  -6   7    0.79    0.46
   5  -6  -7    0.58    0.31
   5  -6  -7    0.61    0.37
  -5  -6   7    1.45    0.54
   5  -6  -7    0.62    0.38
   5   6  -6    3.73    0.48
   5   6  -6    3.68    0.64
  -5  -6   6    4.20    0.65
  -5  -6   6    4.15    0.60
   5  -6  -6    3.47    0.39
   5  -6  -6    4.25    0.47
   5  -6  -6    3.56    0.55
   5   6  -5    1.25    0.42
   5   6  -5    1.86    0.49
  -5  -6   5    2.26    0.52
   5  -6  -5    2.13    0.47
  -5  -6   5    2.21    0.49
   5  -6  -5    2.24    0.40
   5  -6  -5    2.64    0.47
   5   6  -4    1.93    0.44
   5   6  -4    2.81    0.42
   5  -6  -4    2.03    0.38
  -5  -6   4    3.66    0.56
  -5  -6   4    2.94    0.47
   5  -6  -4    2.80    0.43
   5  -6  -4    3.11    0.51
   5   6  -3    6.24    0.45
   5   6  -3    6.69    0.62
   5  -6  -3    7.29    0.52
  -5  -6   3    5.95    0.55
   5  -6  -3    7.00    0.48
   5  -6  -3    5.93    0.47
  -5  -6   3    6.28    0.47
   5   6  -2    1.25    0.30
   5   6  -2    1.30    0.42
  -5  -6   2    1.50    0.31
   5  -6  -2    1.22    0.33
   5  -6  -2    0.53    0.30
  -5  -6   2    0.88    0.35
   5  -6  -2    1.10    0.33
   5   6  -1   11.24    0.56
  -5   6   1   11.02    0.53
   5   6  -1   10.70    0.67
   5  -6  -1   11.37    0.70
   5  -6  -1   10.91    0.63
  -5  -6   1   12.17    0.61
  -5   6   0    3.01    0.48
   5   6   0    2.59    0.43
  -5   6   0    2.13    0.35
   5  -6   0    2.73    0.44
   5  -6   0    3.29    0.53
  -5  -6   0    1.81    0.21
  -5   6  -1    0.48    0.30
   5   6   1    0.32    0.31
  -5   6  -1    0.37    0.24
  -5   6  -1    0.51    0.31
   5  -6   1    0.87    0.35
  -5  -6  -1    0.60    0.23
  -5  -6  -1    0.56    0.21
  -5  -6  -1    0.35    0.25
  -5   6  -2    0.12    0.23
  -5   6  -2    0.63    0.31
  -5   6  -2    0.36    0.27
   5  -6   2    0.66    0.34
  -5  -6  -2    0.22    0.19
  -5  -6  -2    0.54    0.24
  -5   6  -3   16.19    0.87
  -5   6  -3   19.24    0.81
  -5   6  -3   19.73    0.89
   5  -6   3   18.36    0.87
  -5  -6  -3   17.78    0.72
  -5  -6  -3   18.88    0.73
   5  -6   3   19.05    0.93
  -5   6  -4   17.87    0.80
  -5   6  -4   17.98    0.90
  -5  -6  -4   18.12    0.73
   5  -6   4   17.23    0.92
  -5  -6  -4   17.65    0.71
   5  -6   4   17.92    0.93
  -5   6  -5    7.07    0.50
   5  -6   5    5.81    0.63
   5  -6   5    6.01    0.62
  -5  -6  -5    5.32    0.38
  -5  -6  -5    5.98    0.42
  -5   6  -6   14.25    0.86
   5  -6   6   13.52    0.86
  -5  -6  -6   14.89    0.70
   5  -6   6   12.60    0.88
  -5  -6  -6   14.69    0.63
  -5   6  -7   30.14    1.33
   5  -6   7   24.89    1.28
   5  -6   7   26.63    1.32
  -5  -6  -7   26.92    1.07
  -5  -6  -7   25.67    1.01
  -5   6  -8    0.39    0.41
  -5  -6  -8    0.33    0.30
   5  -6   8    0.99    0.50
  -5   6  -9    0.40    0.48
   5   6   9    1.17    0.36
  -5  -6  -9    2.04    0.41
   5  -6   9    1.28    0.57
   5  -6   9    2.18    0.59
   5   6  10    0.53    0.31
  -5   6 -10    0.90    0.54
  -5  -6 -10    1.21    0.34
   5  -6  10    0.86    0.47
   5  -6  10    1.20    0.63
   5   6  11    0.63    0.36
  -5   6 -11   -0.24    0.51
   5   6  11   -0.05    0.34
  -5  -6 -11    0.48    0.44
   5  -6  11    1.11    0.59
   5  -6  11    1.04    0.54
   5   6  12    1.84    0.51
   5   6  12    1.46    0.38
   5  -6  12    1.18    0.63
  -5  -6 -12    1.20    0.45
   5  -6  12    1.30    0.66
   5   6  13    0.48    0.48
   5   6  13    1.32    0.40
   5  -6  13    0.62    0.56
   5  -6  13    1.93    0.71
   5   6  14    0.55    0.40
   5   6  14    0.28    0.47
   5  -6  14    0.52    0.61
   5   6  16   -0.55    0.45
  -5   7  16    2.02    0.72
  -5   7  15    0.96    0.59
  -5   7  15    0.54    0.58
  -5  -7  15    0.37    0.61
  -5   7  14    1.21    0.54
  -5  -7  14    0.58    0.64
  -5   7  13    0.92    0.53
  -5  -7  13    0.96    0.61
  -5  -7  13    0.57    0.62
  -5   7  12    1.50    0.53
   5   7 -12    0.41    0.66
  -5  -7  12    0.99    0.59
  -5  -7  12    2.30    0.56
   5   7 -11    1.30    0.62
  -5   7  11    1.67    0.51
  -5  -7  11    2.02    0.60
  -5  -7  11    1.37    0.62
  -5   7  10    1.60    0.46
   5   7 -10    1.23    0.66
  -5  -7  10    1.49    0.56
  -5  -7  10    1.38    0.60
   5  -7 -10    1.64    0.54
   5   7  -9    2.15    0.69
  -5  -7   9    2.04    0.53
  -5  -7   9    1.62    0.59
   5  -7  -9    2.28    0.54
   5  -7  -9    1.40    0.81
   5   7  -8    0.31    0.47
  -5  -7   8    0.11    0.48
   5  -7  -8    0.45    0.40
  -5  -7   8    1.07    0.45
   5  -7  -8   -0.11    0.36
   5   7  -7    6.62    0.75
  -5  -7   7    6.75    0.68
   5  -7  -7    7.53    0.61
   5  -7  -7    6.46    0.66
  -5  -7   7    6.12    0.73
   5   7  -6    0.36    0.42
   5  -7  -6    0.58    0.39
  -5  -7   6    0.37    0.46
   5  -7  -6    0.22    0.32
  -5  -7   6    0.20    0.36
   5   7  -5    5.14    0.53
   5  -7  -5    6.55    0.60
  -5  -7   5    6.12    0.57
  -5  -7   5    5.47    0.63
   5  -7  -5    5.24    0.52
   5  -7  -5    5.20    0.49
   5   7  -4    0.48    0.30
   5   7  -4    0.78    0.67
   5  -7  -4    0.41    0.32
   5  -7  -4    0.33    0.30
  -5  -7   4    0.67    0.44
   5  -7  -4    0.45    0.31
  -5  -7   4    0.33    0.36
   5   7  -3    0.75    0.34
   5   7  -3    0.14    0.38
  -5  -7   3    0.54    0.30
  -5  -7   3    0.91    0.43
   5  -7  -3    0.72    0.32
   5  -7  -3    0.80    0.31
   5  -7  -3    0.97    0.34
   5   7  -2    2.57    0.40
   5   7  -2    2.01    0.48
   5  -7  -2    2.17    0.40
   5  -7  -2    2.75    0.47
  -5  -7   2    2.82    0.49
   5  -7  -2    3.80    0.50
  -5   7   1    6.45    0.43
   5   7  -1    6.30    0.45
   5   7  -1    6.73    0.60
  -5  -7   1    6.25    0.56
   5  -7  -1    6.27    0.49
   5  -7  -1    5.59    0.51
   5   7   0    1.56    0.44
  -5   7   0    1.41    0.34
  -5  -7   0    1.92    0.32
   5  -7   0    2.06    0.47
   5  -7   0    1.29    0.41
  -5  -7   0    1.51    0.38
   5   7   1    0.07    0.37
  -5   7  -1    0.11    0.31
  -5  -7  -1    0.33    0.20
   5  -7   1    0.70    0.37
  -5  -7  -1    0.22    0.25
  -5  -7  -1    0.32    0.31
  -5   7  -2    0.67    0.31
  -5  -7  -2    0.34    0.28
  -5  -7  -2    0.76    0.26
  -5  -7  -2    1.13    0.27
   5  -7   2    1.15    0.44
  -5   7  -3    1.42    0.34
  -5   7  -3    2.05    0.42
  -5  -7  -3    1.27    0.31
   5  -7   3    1.84    0.49
  -5  -7  -3    1.71    0.31
  -5   7  -4    3.70    0.42
  -5   7  -4    4.41    0.52
  -5  -7  -4    3.37    0.35
   5  -7   4    4.49    0.67
  -5  -7  -4    3.46    0.37
   5  -7   4    3.99    0.47
  -5   7  -5   11.30    0.75
  -5   7  -5   11.65    0.66
  -5  -7  -5   10.36    0.56
   5  -7   5   10.90    0.78
  -5  -7  -5   12.57    0.60
   5  -7   5   10.18    0.80
  -5   7  -6    0.39    0.29
  -5   7  -6   -0.10    0.33
  -5  -7  -6    0.19    0.24
  -5  -7  -6    0.86    0.28
   5  -7   6   -0.01    0.80
   5  -7   6    0.59    0.44
  -5   7  -7    0.93    0.44
   5  -7   7    0.13    0.45
   5  -7   7    0.93    0.46
  -5  -7  -7    0.58    0.28
  -5  -7  -7    0.60    0.24
  -5   7  -8    0.53    0.42
   5  -7   8    1.27    0.57
   5  -7   8    0.53    0.39
  -5   7  -9    0.16    0.44
  -5  -7  -9    1.06    0.31
  -5  -7  -9    0.35    0.26
   5  -7   9    1.23    0.45
   5  -7   9    0.02    0.50
   5   7  10    1.71    0.47
  -5   7 -10    0.93    0.53
  -5  -7 -10    2.97    0.49
  -5  -7 -10    1.64    0.39
   5  -7  10    1.82    0.64
   5  -7  10    2.13    0.60
   5   7  11    2.56    0.57
  -5   7 -11    0.49    0.65
   5  -7  11    2.14    0.72
  -5  -7 -11    2.14    0.43
   5  -7  11    3.33    0.70
   5   7  12    0.41    0.32
   5   7  13    0.89    0.58
   5   7  13    0.90    0.37
   5   7  14    0.54    0.42
  -5   8  15    0.95    0.58
  -5   8  14    0.77    0.53
   5  -8 -14    0.86    0.54
   5  -8 -14    1.05    0.66
  -5  -8  13    2.09    0.77
   5  -8 -13    2.44    0.93
   5  -8 -13    2.49    0.63
   5  -8 -12    0.92    0.53
  -5  -8  12    0.33    0.72
   5  -8 -12    1.13    0.53
   5  -8 -11   -0.27    0.44
   5  -8 -11    0.12    0.45
  -5  -8  11    0.21    0.55
   5   8 -10   -0.77    0.58
   5  -8 -10    0.35    0.44
   5  -8 -10    0.58    0.48
  -5  -8  10   -0.30    0.53
  -5  -8  10    1.41    0.49
   5   8  -9   -0.58    0.48
   5  -8  -9    0.06    0.39
   5  -8  -9    0.01    0.41
  -5  -8   9    0.38    0.61
   5   8  -8    0.85    0.53
  -5  -8   8    1.21    0.45
  -5  -8   8    0.56    0.52
   5  -8  -8    0.76    0.42
   5   8  -7    0.17    0.40
   5  -8  -7    0.87    0.42
  -5  -8   7    0.10    0.58
  -5  -8   7    0.04    0.40
   5  -8  -7   -0.70    0.34
   5  -8  -6    3.51    0.55
   5  -8  -6    3.62    0.57
  -5  -8   6    4.24    0.75
  -5  -8   5    0.94    0.53
   5  -8  -5    0.94    0.38
  -5  -8   5    1.95    0.39
   5  -8  -5    0.71    0.39
   5   8  -4    0.16    0.43
   5  -8  -4    0.71    0.35
  -5  -8   4    0.22    0.44
   5  -8  -4    0.24    0.31
  -5  -8   4    0.59    0.31
   5   8  -3    5.11    0.49
   5   8  -3    6.30    0.64
   5  -8  -3    5.49    0.52
   5  -8  -3    4.75    0.51
  -5  -8   3    6.43    0.63
   5   8  -2    0.54    0.29
   5   8  -2    0.68    0.42
  -5  -8   2    0.45    0.39
   5  -8  -2    0.57    0.35
   5   8  -1    0.56    0.39
  -5   8   1    1.02    0.34
  -5  -8   1    0.92    0.42
   5  -8  -1    1.17    0.43
  -5   8   0   -0.68    0.26
   5   8   0    0.43    0.38
  -5  -8   0    0.20    0.25
   5  -8   0   -0.10    0.35
  -5  -8   0   -0.13    0.32
  -5   8  -1    3.19    0.45
  -5  -8  -1    2.08    0.25
  -5  -8  -1    2.63    0.34
  -5  -8  -1    2.96    0.48
   5  -8   1    3.07    0.57
  -5   8  -2    0.78    0.39
  -5  -8  -2    1.07    0.26
   5  -8   2    1.34    0.45
  -5  -8  -2    0.48    0.34
  -5   8  -3    7.79    0.62
   5  -8   3    6.87    0.67
  -5  -8  -3    7.80    0.68
  -5  -8  -3    7.42    0.48
  -5   8  -4    0.30    0.29
  -5   8  -4    0.75    0.36
   5  -8   4   -0.39    0.46
  -5  -8  -4    0.29    0.30
  -5  -8  -4    0.39    0.28
  -5  -8  -4    0.05    0.28
  -5   8  -5    2.66    0.39
  -5   8  -5    1.96    0.46
   5  -8   5    2.47    0.62
   5  -8   5    2.49    0.47
  -5  -8  -5    3.09    0.33
  -5  -8  -5    2.47    0.42
  -5   8  -6   -0.02    0.34
  -5   8  -6    0.50    0.32
  -5  -8  -6    1.10    0.29
   5  -8   6    0.50    0.38
   5  -8   6   -0.05    0.48
  -5  -8  -7    5.30    0.47
   5  -8   7    4.44    0.79
  -5   8  -8   -0.14    0.41
  -5   8  -8   -0.45    0.34
  -5  -8  -8    1.28    0.36
   5  -8   8    0.70    0.52
  -5  -8  -8    0.38    0.29
   5  -8   8    0.93    0.48
  -5   8  -9   -0.23    0.40
  -5   8  -9   -0.03    0.47
   5  -8   9    1.95    0.71
   5  -8   9    0.43    0.58
  -5  -8  -9    0.26    0.30
   5  -8  10    1.99    0.77
  -5  -8 -10    3.41    0.44
   5  -8  11    0.74    0.66
   5   8  12    1.26    0.53
   5  -8  12    0.41    0.59
   5  -9 -13    0.73    0.51
   5  -9 -13    0.27    0.53
  -5  -9  12   -0.44    0.66
   5  -9 -12    0.21    0.45
   5  -9 -12    0.37    0.57
   5  -9 -11   -0.10    0.48
   5  -9 -11   -0.42    0.40
   5  -9 -10    1.50    0.50
  -5  -9  10    2.57    0.77
   5  -9 -10    1.14    0.59
   5  -9  -9    0.42    0.43
  -5  -9   9    0.44    0.60
   5  -9  -9    0.31    0.43
   5   9  -8   -0.39    0.51
   5  -9  -8    0.37    0.44
   5  -9  -8   -0.01    0.42
  -5  -9   8    0.19    0.55
   5  -9  -7    0.27    0.41
   5  -9  -7    0.06    0.43
  -5  -9   7    0.61    0.51
  -5  -9   7    0.17    0.51
   5  -9  -6    0.65    0.41
  -5  -9   6    1.11    0.38
  -5  -9   6    0.54    0.50
   5   9  -5    0.06    0.43
   5  -9  -5   -0.08    0.42
  -5  -9   5    0.64    0.58
   5  -9  -5    0.17    0.36
   5   9  -4    0.41    0.44
   5  -9  -4    0.66    0.43
  -5  -9   4    0.56    0.51
   5  -9  -4    0.89    0.37
   5   9  -3    1.35    0.48
   5  -9  -3   -0.09    0.39
  -5  -9   3    0.40    0.48
   5   9  -2    1.08    0.45
  -5  -9   2    1.53    0.51
   5  -9  -2    1.56    0.51
  -5   9   1   -0.23    0.32
   5   9  -1    0.84    0.45
  -5  -9   1    0.08    0.36
  -5  -9   1   -0.58    0.28
  -5   9   0    1.45    0.38
   5   9   0    1.06    0.48
  -5  -9   0    0.67    0.29
   5  -9   0    0.93    0.51
  -5  -9   0    0.62    0.41
  -5  -9  -1    0.43    0.28
   5  -9   1    0.51    0.46
  -5  -9  -1    0.51    0.35
  -5   9  -2    4.14    0.55
  -5  -9  -2    4.18    0.56
   5  -9   2    4.22    0.71
  -5  -9  -2    3.73    0.35
  -5   9  -3   -0.01    0.34
  -5  -9  -3    0.28    0.37
  -5  -9  -3    0.49    0.28
   5  -9   3   -0.71    0.43
  -5  -9  -4    1.92    0.41
  -5  -9  -4    1.62    0.38
   5  -9   4    2.33    0.64
  -5  -9  -4    1.42    0.33
  -5   9  -5   -0.01    0.31
  -5  -9  -5    0.92    0.30
   5  -9   5    0.38    0.56
  -5  -9  -5    0.66    0.38
  -5   9  -6   -0.14    0.36
  -5   9  -6    0.53    0.36
  -5  -9  -6    0.70    0.35
   5  -9   6   -0.22    0.52
  -5   9  -7   -0.64    0.49
  -5  -9  -7   -0.21    0.31
  -5  -9  -7   -0.23    0.35
   5  -9   7    0.40    0.57
  -5  -9  -8    0.03    0.32
   5  -9   8    0.15    0.60
   5  -9   9    1.76    0.75
  -5  -9  -9    0.97    0.40
   5  -9  10    0.89    0.74
   5 -10 -11   -0.01    0.45
   5 -10 -11    0.56    0.54
   5 -10 -10   -0.61    0.46
   5 -10 -10   -0.66    0.47
  -5 -10  10    0.65    0.72
   5 -10  -9    0.65    0.50
   5 -10  -9    0.46    0.49
   5 -10  -8    0.03    0.43
  -5 -10   8    0.86    0.64
   5 -10  -8    0.18    0.45
   5 -10  -7    0.79    0.45
   5 -10  -7    1.31    0.51
  -5 -10   7    1.11    0.66
  -5 -10   6    2.14    0.62
   5 -10  -6    0.14    0.44
   5 -10  -6    0.62    0.45
   5  10  -5   -0.34    0.42
   5 -10  -5    0.54    0.48
   5 -10  -5   -0.13    0.37
  -5 -10   5   -0.64    0.53
   5  10  -4    0.06    0.40
  -5 -10   4    0.62    0.59
   5 -10  -4   -0.11    0.43
   5  10  -3   -0.05    0.45
   5 -10  -3    0.32    0.45
   5  10  -2    0.09    0.49
  -5 -10   2   -0.02    0.46
   5 -10  -2   -0.32    0.43
  -5  10   1    0.34    0.38
   5  10  -1    0.98    0.47
   5 -10  -1    0.21    0.49
  -5 -10   1   -0.53    0.45
  -5  10   0    0.17    0.41
   5 -10   0    0.60    0.48
  -5 -10   0    0.30    0.46
  -5  10  -1    1.04    0.48
  -5 -10  -1    2.20    0.54
   5 -10   1    1.78    0.62
  -5  10  -2    0.41    0.49
  -5 -10  -2    1.24    0.44
   5 -10   2    1.22    0.65
  -5  10  -3   -0.25    0.38
   5 -10   3    0.54    0.57
  -5 -10  -3    0.36    0.44
  -5 -10  -4    0.58    0.33
  -5 -10  -4    0.80    0.43
   5 -10   4    0.78    0.59
  -5  10  -5   -1.00    0.45
  -5 -10  -5   -0.28    0.40
   5 -10   5   -0.11    0.60
  -5 -10  -5    0.00    0.36
  -5 -10  -6   -0.04    0.39
  -5 -10  -6    0.00    0.40
   5 -10   6    1.52    1.00
   5 -10   7    0.65    0.68
  -5 -10  -8   -0.36    0.42
   5 -10   8   -0.19    0.60
  -5 -10  -9    0.79    0.47
  -5 -10 -10    0.55    0.51
   5 -11  -8   -0.43    0.48
   5 -11  -8    0.07    0.48
  -5 -11   8   -0.49    0.63
   5 -11  -7    0.61    0.51
   5 -11  -7    0.99    0.52
   5 -11  -6   -0.53    0.45
  -5 -11   6    0.62    0.68
   5 -11  -5    0.64    0.54
  -5 -11   5    2.00    0.72
  -5 -11   4    2.76    0.75
  -5 -11   3    0.06    0.66
   5 -11  -3    0.59    0.53
   5  11  -2   -0.60    0.60
  -5 -11   2    1.73    0.71
   5 -11  -2    0.22    0.56
   5  11  -1    0.29    0.59
  -5 -11   1    0.89    0.64
   5 -11  -1    0.38    0.61
  -5  11   0   -1.02    0.43
   5  11   0   -0.21    0.63
  -5 -11   0    1.34    0.59
   5 -11   0   -0.01    0.59
  -5  11  -1   -1.16    0.44
   5 -11   1    0.69    0.63
  -5 -11  -1   -0.60    0.47
   5 -11   2    0.30    0.59
  -5 -11  -2   -0.79    0.50
   5 -11   3    0.93    1.19
   5 -11   4   -0.08    0.57
   5 -11   5    1.10    0.68
  -6   0  20   -0.62    0.71
  -6   0  19    0.12    0.56
  -6   0  19    0.41    0.98
  -6   0  18    0.11    0.59
  -6   0  18    1.24    0.67
  -6   0  17    0.05    0.46
  -6   0  17   -0.20    0.62
  -6   0  16    1.61    0.57
  -6   0  16    0.27    0.57
  -6   0  15   -0.26    0.40
  -6   0  14   19.95    1.20
  -6   0  14   18.18    1.46
  -6   0  13   -0.37    0.47
  -6   0  13   -0.19    0.39
  -6   0  12    7.24    0.74
  -6   0  12    6.87    0.71
   6   0 -11   -0.65    0.31
   6   0 -11    0.44    0.42
  -6   0  11   -0.37    0.38
  -6   0  11    0.01    0.37
  -6   0  10   13.71    0.83
   6   0 -10   13.89    0.82
  -6   0  10   13.34    0.81
   6   0 -10   13.13    1.07
  -6   0   9    0.06    0.29
   6   0  -9   -0.15    0.27
   6   0  -9   -0.08    0.31
  -6   0   9   -0.08    0.33
   6   0  -8    4.96    0.48
   6   0  -8    5.95    0.48
  -6   0   8    4.42    0.47
  -6   0   8    5.76    0.50
  -6   0   7   -0.39    0.29
   6   0  -7    0.03    0.30
   6   0  -7   -0.15    0.28
  -6   0   7   -0.01    0.26
   6   0  -6    5.75    0.47
  -6   0   6    4.71    0.47
  -6   0   6    5.65    0.46
   6   0  -6    5.72    0.46
  -6   0   5   -0.22    0.23
   6   0  -5   -0.47    0.20
  -6   0   5   -0.34    0.18
   6   0  -5   -0.23    0.37
  -6   0   4   28.07    1.00
   6   0  -4   26.82    0.99
  -6   0   4   28.03    0.99
   6   0  -4   27.41    0.99
   6   0  -3    0.13    0.16
   6   0  -3    0.10    0.17
  -6   0   3   -0.14    0.15
   6   0  -3    0.36    0.20
  -6   0   3    0.11    0.21
   6   0  -2   15.70    0.58
  -6   0   2   16.59    0.58
   6   0  -2   15.29    0.60
  -6   0   2   15.73    0.59
   6   0  -2   15.46    0.58
  -6   0   2   14.95    0.59
   6   0  -1    0.25    0.15
  -6   0   1   -0.06    0.13
   6   0  -1    0.00    0.17
  -6   0   1    0.19    0.14
  -6   0   1    0.05    0.17
   6   0   0    8.71    0.35
   6   0   0    8.62    0.35
   6   0   0    9.65    0.40
   6   0   1    0.00    0.12
   6   0   1    0.11    0.14
  -6   0  -1   -0.09    0.10
   6   0   2   79.34    2.36
   6   0   2   76.19    2.32
  -6   0  -2   76.66    2.32
   6   0   3    0.07    0.17
  -6   0  -3   -0.04    0.16
  -6   0  -3   -0.10    0.14
   6   0   3    0.15    0.19
  -6   0  -4    0.22    0.21
  -6   0  -4    0.31    0.21
   6   0   4    0.20    0.22
   6   0   4    0.04    0.21
  -6   0  -5    0.08    0.22
   6   0   5   -0.08    0.27
   6   0   5   -0.16    0.24
  -6   0  -5    0.30    0.24
  -6   0  -6    0.27    0.25
  -6   0  -6    0.22    0.22
   6   0   6   -0.10    0.26
   6   0   6    0.05    0.24
  -6   0  -7    0.35    0.27
  -6   0  -7   -0.10    0.21
   6   0   7   -0.05    0.25
   6   0   7    0.15    0.29
   6   0   8    1.44    0.51
   6   0   8    2.14    0.69
  -6   0  -8    2.14    0.41
  -6   0  -8    2.04    0.41
  -6   0  -9    0.25    0.33
   6   0   9    0.32    0.38
  -6   0  -9    0.52    0.59
   6   0   9   -0.39    0.32
  -6   0 -10    0.27    0.39
  -6   0 -10   -0.35    0.31
   6   0  10    0.08    0.39
   6   0  10   -0.47    0.35
   6   0  11   -0.37    0.39
   6   0  11    0.28    0.42
   6   0  12   16.08    1.02
   6   0  12   16.05    1.05
   6   0  13    0.96    0.48
   6   0  13    0.41    0.51
   6   0  14    0.84    0.50
   6   0  15    0.98    0.59
   6   0  15    0.59    0.55
   6   0  16    3.26    0.73
   6   0  16    4.47    0.96
   6   0  17    1.06    0.53
   6   0  17    0.01    0.61
   6   0  18    1.25    0.60
   6   0  18    1.08    0.93
  -6  -1  20    0.41    0.76
  -6   1  19    0.00    0.63
  -6   1  19    0.56    0.57
  -6  -1  19    0.93    0.77
  -6  -1  19    1.19    0.66
  -6   1  18    0.55    0.64
  -6   1  18    0.53    0.50
  -6  -1  18    0.58    0.69
  -6  -1  18    0.09    0.63
  -6   1  17   -0.10    0.48
  -6   1  17    1.56    0.65
  -6  -1  17    0.34    0.50
  -6  -1  17    0.95    0.75
  -6   1  16    3.20    0.83
  -6   1  16    2.40    0.67
  -6  -1  16    4.14    0.85
  -6  -1  16    1.52    0.62
  -6   1  15    0.29    0.47
  -6   1  15    1.02    0.58
  -6  -1  15    0.85    0.57
  -6  -1  15    1.77    0.59
  -6   1  14    1.29    0.61
  -6  -1  14    1.95    0.66
  -6  -1  14    1.20    0.54
  -6   1  13    4.50    0.74
  -6   1  13    3.92    0.69
  -6  -1  13    3.26    0.67
  -6  -1  13    4.11    0.81
  -6   1  12   -0.20    0.37
  -6   1  12   -0.16    0.48
  -6  -1  12    0.31    0.47
  -6  -1  12    0.18    0.41
  -6   1  11    0.12    0.42
  -6   1  11   -0.11    0.33
   6   1 -11   -0.09    0.36
  -6  -1  11    0.20    0.40
  -6  -1  11   -0.08    0.40
   6  -1 -11    0.66    0.41
  -6   1  10   -0.66    0.34
  -6   1  10    0.11    0.32
   6   1 -10    0.31    0.38
   6   1 -10    0.14    0.39
   6  -1 -10    0.00    0.32
  -6  -1  10   -0.08    0.40
  -6  -1  10   -0.71    0.28
   6  -1 -10   -0.01    0.26
  -6   1   9    2.98    0.49
  -6   1   9    2.16    0.44
   6   1  -9    2.95    0.50
   6   1  -9    2.35    0.45
   6  -1  -9    3.09    0.42
  -6  -1   9    3.75    0.56
  -6  -1   9    2.20    0.48
   6  -1  -9    2.48    0.47
   6   1  -8   10.60    0.65
   6   1  -8    9.67    0.63
  -6   1   8    8.18    0.59
  -6   1   8    9.99    0.66
   6  -1  -8    9.06    0.53
   6  -1  -8    8.73    0.60
  -6  -1   8    9.67    0.65
  -6  -1   8    9.85    0.66
   6   1  -7    5.62    0.50
  -6   1   7    6.06    0.48
   6   1  -7    5.45    0.52
  -6   1   7    5.25    0.46
  -6  -1   7    5.04    0.52
  -6  -1   7    5.40    0.50
   6  -1  -7    5.03    0.45
   6  -1  -7    5.02    0.42
  -6   1   6   26.26    1.01
   6   1  -6   25.68    1.04
   6   1  -6   24.46    1.03
  -6   1   6   25.60    0.99
   6  -1  -6   25.24    0.95
  -6  -1   6   25.54    1.06
  -6  -1   6   25.93    1.05
   6  -1  -6   24.15    1.01
   6   1  -5    2.31    0.42
   6   1  -5    2.86    0.38
  -6   1   5    2.29    0.34
  -6   1   5    2.16    0.32
   6  -1  -5    2.52    0.33
   6  -1  -5    2.76    0.37
  -6  -1   5    2.51    0.40
  -6  -1   5    2.97    0.41
   6   1  -4    2.72    0.35
  -6   1   4    1.65    0.27
  -6   1   4    1.44    0.25
   6   1  -4    2.10    0.33
  -6  -1   4    2.14    0.31
  -6  -1   4    2.08    0.33
   6  -1  -4    2.31    0.44
   6  -1  -4    2.53    0.51
   6   1  -3   22.10    0.84
  -6   1   3   23.35    0.80
   6   1  -3   22.19    0.76
   6   1  -3   22.86    0.82
  -6   1   3   22.39    0.78
   6  -1  -3   21.99    0.80
  -6  -1   3   22.11    0.81
   6  -1  -3   22.27    0.78
  -6  -1   3   22.33    0.84
   6  -1  -3   22.39    0.83
  -6   1   2   12.59    0.53
  -6   1   2   11.81    0.46
   6   1  -2   12.01    0.50
   6   1  -2   11.99    0.44
   6   1  -2   12.24    0.53
  -6   1   2   12.44    0.49
   6  -1  -2   12.21    0.51
  -6  -1   2   12.47    0.45
  -6  -1   2   12.34    0.48
   6  -1  -2   12.15    0.49
  -6  -1   2   12.19    0.52
   6  -1  -2   12.41    0.47
  -6   1   1    1.61    0.19
   6   1  -1    1.67    0.20
  -6   1   1    1.84    0.20
   6   1  -1    2.17    0.24
  -6   1   1    1.90    0.23
  -6  -1   1    1.71    0.23
   6  -1  -1    1.86    0.23
   6  -1  -1    1.82    0.21
   6  -1  -1    1.51    0.19
  -6  -1   1    1.54    0.16
  -6   1   0    0.37    0.14
   6   1   0    0.37    0.09
   6   1   0    0.26    0.16
  -6  -1   0    0.73    0.17
  -6  -1   0    0.47    0.09
   6  -1   0    0.64    0.17
   6  -1   0    0.48    0.15
   6   1   1   31.67    0.93
  -6   1  -1   32.60    1.03
  -6   1  -1   30.84    1.02
  -6  -1  -1   30.14    0.93
   6  -1   1   32.77    1.04
   6  -1   1   29.64    1.01
  -6   1  -2   16.29    0.62
   6   1   2   17.46    0.57
  -6   1  -2   17.88    0.65
  -6  -1  -2   16.85    0.55
   6  -1   2   16.34    0.66
   6  -1   2   16.61    0.63
  -6   1  -3   21.27    0.79
  -6   1  -3   21.27    0.81
   6   1   3   21.92    0.78
   6   1   3   23.06    0.76
  -6  -1  -3   22.09    0.73
   6  -1   3   21.59    0.83
   6  -1   3   21.09    0.80
   6   1   4    1.70    0.29
  -6   1  -4    1.41    0.27
  -6   1  -4    1.43    0.27
   6   1   4    1.60    0.27
   6  -1   4    1.40    0.34
  -6  -1  -4    1.70    0.25
   6  -1   4    1.65    0.32
  -6   1  -5   11.24    0.59
   6   1   5   11.86    0.58
   6   1   5   11.35    0.56
  -6   1  -5   11.01    0.55
   6  -1   5   11.31    0.63
   6  -1   5   10.72    0.60
  -6  -1  -5   11.02    0.54
  -6   1  -6   15.78    0.71
  -6   1  -6   13.00    0.66
   6   1   6   14.84    0.69
   6   1   6   14.53    0.68
  -6  -1  -6   15.03    0.66
   6  -1   6   14.22    0.72
  -6  -1  -6   14.49    0.65
   6  -1   6   15.02    0.75
  -6   1  -7    2.91    0.41
  -6   1  -7    1.65    0.35
   6   1   7    1.93    0.37
  -6  -1  -7    2.26    0.38
   6  -1   7    1.87    0.40
  -6  -1  -7    1.69    0.32
   6   1   8    3.51    0.50
  -6   1  -8    2.22    0.43
  -6   1  -8    3.50    0.47
   6   1   8    3.38    0.52
   6  -1   8    2.88    0.49
   6  -1   8    2.31    0.48
  -6  -1  -8    3.12    0.42
  -6  -1  -8    2.88    0.44
   6   1   9    2.83    0.50
  -6   1  -9    3.52    0.50
   6   1   9    3.50    0.55
  -6   1  -9    2.08    0.43
   6  -1   9    2.56    0.82
   6  -1   9    3.20    0.58
  -6  -1  -9    2.68    0.45
  -6  -1  -9    2.05    0.45
  -6   1 -10   31.11    1.32
   6   1  10   29.13    1.32
  -6   1 -10   31.02    1.30
   6   1  10   29.93    1.31
   6  -1  10   31.66    1.42
  -6  -1 -10   29.07    1.42
   6  -1  10   28.55    1.35
   6   1  11   -0.35    0.38
   6   1  11    0.45    0.44
  -6   1 -11    0.30    0.36
   6  -1  11    0.17    0.45
   6  -1  11    0.41    0.46
  -6  -1 -11    0.12    0.43
   6   1  12   16.35    1.00
   6   1  12   17.03    1.04
   6  -1  12   15.16    1.10
   6  -1  12   15.20    1.02
   6   1  13    0.45    0.53
   6   1  13    0.58    0.54
   6  -1  13    0.99    0.53
   6  -1  13    0.67    0.57
   6   1  14    0.75    0.52
   6   1  14    0.48    0.53
   6  -1  14    0.96    0.57
   6  -1  14    1.22    0.56
   6   1  15    0.72    0.50
   6   1  15    0.46    0.50
   6  -1  15    0.73    0.64
   6  -1  15    0.75    0.50
   6   1  16    0.63    0.64
   6   1  16    1.64    0.57
   6  -1  16    0.62    0.58
   6  -1  16    1.53    0.59
   6   1  17    1.21    0.76
   6   1  17    1.18    0.64
   6  -1  17    0.43    0.69
   6  -1  17    1.23    0.61
   6   1  18   -0.24    0.59
   6  -1  18    0.79    0.78
   6  -1  18    0.59    0.55
  -6  -2  20    1.52    0.95
  -6   2  19    1.47    0.65
  -6   2  19    0.58    0.74
  -6  -2  19    1.36    0.82
  -6   2  18    0.42    0.55
  -6   2  18    0.93    0.80
  -6  -2  18    0.91    0.76
  -6  -2  18    0.83    0.63
  -6   2  17    1.15    0.68
  -6   2  17    1.30    0.63
  -6  -2  17    1.50    0.63
  -6  -2  17    2.15    0.75
  -6   2  16    0.19    0.50
  -6   2  16    0.88    0.49
  -6  -2  16    1.09    0.58
  -6  -2  16    2.13    0.77
  -6   2  15    7.68    0.84
  -6   2  15    7.01    0.80
  -6  -2  15    8.20    0.85
  -6  -2  15   10.18    0.97
  -6   2  14   13.38    0.97
  -6  -2  14   12.85    0.98
  -6  -2  14   13.60    1.05
  -6   2  13   -0.11    0.42
  -6   2  13    0.74    0.45
  -6  -2  13   -0.15    0.44
  -6  -2  13   -0.26    0.48
  -6   2  12    0.49    0.49
   6   2 -12    0.83    0.51
  -6   2  12    1.00    0.46
  -6  -2  12    0.78    0.59
  -6  -2  12    0.93    0.50
  -6   2  11   -0.31    0.38
  -6   2  11   -0.21    0.35
  -6  -2  11   -0.51    0.36
  -6  -2  11   -0.84    0.40
   6  -2 -11    0.30    0.42
  -6   2  10    0.87    0.38
   6   2 -10    0.63    0.41
  -6   2  10    0.56    0.38
   6   2 -10    0.56    0.44
   6  -2 -10    1.12    0.32
  -6  -2  10    2.02    0.52
   6  -2 -10    1.56    0.46
  -6  -2  10    0.72    0.42
  -6   2   9    0.83    0.37
   6   2  -9    0.92    0.42
   6   2  -9    0.96    0.43
  -6   2   9    1.03    0.37
   6  -2  -9    1.30    0.27
   6  -2  -9    0.80    0.36
  -6  -2   9    0.46    0.38
  -6  -2   9    0.93    0.44
  -6   2   8    4.48    0.43
  -6   2   8    5.05    0.47
   6   2  -8    4.78    0.52
   6   2  -8    5.37    0.54
   6  -2  -8    4.74    0.35
  -6  -2   8    4.14    0.51
   6  -2  -8    4.29    0.45
  -6  -2   8    4.76    0.54
  -6   2   7    0.19    0.25
  -6   2   7    0.22    0.44
   6   2  -7    0.58    0.35
   6   2  -7   -0.38    0.30
   6  -2  -7    0.30    0.20
  -6  -2   7   -0.19    0.27
  -6  -2   7    0.00    0.30
   6  -2  -7   -0.16    0.22
   6   2  -6    5.68    0.51
   6   2  -6    5.75    0.51
  -6   2   6    5.56    0.40
  -6   2   6    4.91    0.42
  -6  -2   6    5.41    0.48
   6  -2  -6    5.09    0.41
  -6  -2   6    5.65    0.53
  -6   2   5   61.92    2.01
  -6   2   5   62.74    1.95
   6   2  -5   62.74    2.09
   6   2  -5   62.02    2.05
  -6  -2   5   61.37    2.09
   6  -2  -5   60.66    2.03
  -6  -2   5   62.11    2.06
   6   2  -4    0.44    0.27
  -6   2   4    0.38    0.21
  -6   2   4    0.38    0.20
  -6  -2   4    0.31    0.27
   6  -2  -4    0.56    0.20
  -6  -2   4    0.23    0.29
   6   2  -3    1.22    0.14
  -6   2   3    1.68    0.26
   6   2  -3    1.69    0.29
   6   2  -3    1.41    0.29
   6  -2  -3    1.65    0.25
  -6  -2   3    1.65    0.27
  -6  -2   3    0.93    0.27
   6  -2  -3    1.88    0.27
  -6   2   2    0.07    0.16
   6   2  -2    0.05    0.20
   6   2  -2    0.03    0.17
  -6   2   2   -0.06    0.16
  -6  -2   2   -0.25    0.16
  -6  -2   2    0.23    0.20
   6  -2  -2    0.18    0.16
   6  -2  -2    0.27    0.17
  -6   2   1   10.72    0.48
   6   2  -1   10.96    0.41
   6   2  -1    9.02    0.46
  -6   2   1   10.57    0.40
   6  -2  -1   10.61    0.41
  -6  -2   1   10.64    0.46
  -6  -2   1   10.82    0.42
   6  -2  -1   10.61    0.46
   6  -2  -1   10.32    0.45
   6  -2  -1   11.18    0.48
   6  -2  -1   10.79    0.39
  -6   2   0   11.08    0.48
  -6   2   0   10.29    0.45
  -6   2   0   10.75    0.43
   6  -2   0   10.32    0.45
   6  -2   0   10.71    0.44
  -6  -2   0   10.25    0.43
   6  -2   1    2.25    0.24
   6  -2   1    2.01    0.26
  -6   2  -2   31.96    1.10
  -6   2  -2   32.69    1.10
   6  -2   2   30.74    1.11
   6  -2   2   32.02    1.10
   6   2   3  138.36    3.94
  -6   2  -3  135.27    4.06
  -6   2  -3  136.20    4.06
   6  -2   3  132.97    4.06
   6  -2   3  128.41    4.09
  -6  -2  -3  133.08    3.93
  -6   2  -4   56.19    1.80
  -6   2  -4   54.51    1.81
   6   2   4   52.51    1.72
   6   2   4   55.24    1.70
   6  -2   4   53.83    1.80
   6  -2   4   53.95    1.85
  -6  -2  -4   53.62    1.68
   6   2   5   -0.06    0.18
  -6   2  -5    0.16    0.24
   6   2   5    0.25    0.21
  -6   2  -5    0.29    0.25
   6  -2   5    0.40    0.30
   6  -2   5    0.15    0.30
  -6  -2  -5   -0.01    0.21
   6   2   6    1.29    0.30
  -6   2  -6    1.38    0.41
  -6   2  -6    1.54    0.32
   6   2   6    1.04    0.27
   6  -2   6    2.05    0.43
   6  -2   6    1.57    0.49
  -6  -2  -6    1.55    0.38
  -6   2  -7    0.40    0.29
   6   2   7    0.74    0.28
   6   2   7    0.08    0.24
  -6   2  -7    0.67    0.30
  -6  -2  -7    0.49    0.27
   6  -2   7    0.63    0.39
   6  -2   7    0.30    0.33
  -6   2  -8    1.56    0.41
  -6   2  -8    2.71    0.47
   6   2   8    1.97    0.42
   6   2   8    1.75    0.40
  -6  -2  -8    2.36    0.41
   6  -2   8    1.87    0.49
   6  -2   8    2.50    0.51
  -6   2  -9   15.13    0.83
  -6   2  -9   13.66    0.82
   6   2   9   15.12    0.82
   6   2   9   14.18    0.91
  -6  -2  -9   14.92    0.77
   6  -2   9   13.89    0.88
   6  -2   9   13.22    0.88
   6   2  10    2.61    0.56
  -6   2 -10    3.34    0.56
   6   2  10    2.79    0.54
  -6  -2 -10    3.30    0.53
   6  -2  10    3.20    0.63
   6   2  11    0.83    0.44
   6   2  11   -0.06    0.37
  -6   2 -11    0.06    0.38
   6  -2  11    0.21    0.44
   6  -2  11    1.17    0.58
  -6  -2 -11    0.15    0.40
   6   2  12    2.01    0.59
   6   2  12    1.61    0.52
   6  -2  12    1.46    0.56
  -6  -2 -12    0.78    0.65
   6  -2  12    2.57    0.68
   6   2  13    0.19    0.42
   6   2  13    0.93    0.49
   6  -2  13    0.53    0.51
   6  -2  13    0.39    0.49
   6   2  14    0.21    0.42
   6   2  14   -0.20    0.49
   6  -2  14    1.18    0.66
   6  -2  14    0.27    0.45
   6   2  15    0.91    0.50
   6   2  15    1.18    0.63
   6  -2  15    0.95    0.60
   6  -2  15    1.25    0.60
   6   2  16    0.93    0.54
   6   2  16    0.82    0.64
   6  -2  16    0.75    0.60
   6  -2  16    0.15    0.58
   6   2  17    1.25    0.70
   6   2  17    1.22    0.59
   6  -2  17    1.55    0.62
   6  -2  17    0.43    0.69
   6   2  18    0.41    0.61
   6  -2  18    0.61    0.75
  -6   3  19    0.25    0.56
  -6  -3  19    1.76    0.76
  -6   3  18    0.58    0.70
  -6   3  18   -0.71    0.59
  -6  -3  18   -0.60    0.64
  -6  -3  18   -0.49    0.51
  -6   3  17    1.28    0.74
  -6   3  17    1.65    0.66
  -6  -3  17    1.30    0.90
  -6  -3  17    1.29    0.94
  -6   3  16    6.78    0.81
  -6   3  16    6.77    0.98
  -6  -3  16    6.07    1.25
  -6  -3  16    6.02    0.96
  -6   3  15    0.48    0.54
  -6   3  15    0.50    0.51
  -6  -3  15   -0.27    0.47
  -6  -3  15    0.09    0.45
  -6   3  14    1.57    0.58
  -6   3  14    1.34    0.60
  -6  -3  14    0.69    0.52
  -6  -3  14    1.48    0.63
  -6   3  13    1.14    0.50
  -6   3  13    1.18    0.50
  -6  -3  13    1.45    0.54
  -6  -3  13    1.08    0.55
  -6   3  12    0.67    0.46
  -6   3  12   -0.19    0.36
   6   3 -12    0.13    0.48
  -6  -3  12   -0.05    0.44
  -6  -3  12    0.22    0.54
  -6   3  11    0.70    0.41
   6   3 -11   -0.16    0.47
  -6   3  11    0.20    0.42
  -6  -3  11    0.04    0.42
  -6  -3  11   -0.30    0.49
   6   3 -10    0.27    0.41
  -6   3  10   -0.12    0.30
  -6   3  10    0.40    0.37
  -6  -3  10   -0.28    0.44
   6  -3 -10    1.35    0.40
  -6  -3  10    0.60    0.45
  -6   3   9    3.86    0.43
   6   3  -9    4.78    0.57
  -6   3   9    3.71    0.47
   6   3  -9    4.96    0.69
   6  -3  -9    5.48    0.79
  -6  -3   9    6.03    0.78
  -6  -3   9    5.18    0.68
   6   3  -8   15.59    0.90
  -6   3   8   15.52    0.79
   6   3  -8   16.59    0.91
  -6   3   8   15.23    0.72
  -6  -3   8   15.53    0.88
  -6  -3   8   15.92    0.87
   6  -3  -8   15.32    0.80
   6   3  -7    4.69    0.75
  -6   3   7    4.04    0.36
   6   3  -7    3.67    0.46
  -6   3   7    4.58    0.59
  -6  -3   7    3.71    0.48
   6  -3  -7    3.73    0.38
  -6  -3   7    4.78    0.60
   6   3  -6    0.22    0.29
  -6   3   6    0.61    0.26
   6   3  -6    0.50    0.34
  -6  -3   6    0.08    0.30
  -6  -3   6    0.38    0.30
   6  -3  -6    0.20    0.23
  -6   3   5    0.27    0.22
   6   3  -5    0.29    0.30
   6   3  -5    0.06    0.28
  -6  -3   5   -0.11    0.27
  -6  -3   5    0.01    0.30
   6  -3  -5   -0.18    0.21
   6   3  -4    2.05    0.36
   6   3  -4    2.85    0.44
  -6   3   4    2.71    0.35
   6  -3  -4    1.99    0.34
   6  -3  -4    2.88    0.36
  -6  -3   4    2.50    0.41
  -6  -3   4    3.40    0.43
   6   3  -3   45.25    1.50
   6   3  -3   45.71    1.59
  -6   3   3   47.48    1.54
  -6  -3   3   44.88    1.53
   6  -3  -3   46.40    1.52
  -6  -3   3   44.88    1.56
   6  -3  -3   46.89    1.58
   6   3  -2    1.14    0.22
   6   3  -2    0.96    0.30
   6  -3  -2    1.42    0.25
  -6  -3   2    1.22    0.28
   6  -3  -2    1.35    0.26
   6  -3  -2    0.64    0.22
  -6  -3   2    1.06    0.26
   6   3  -1    4.22    0.24
  -6   3   1    4.08    0.33
   6  -3  -1    4.45    0.33
  -6  -3   1    3.89    0.30
   6  -3  -1    4.09    0.31
  -6  -3   1    3.49    0.28
   6  -3  -1    3.69    0.31
  -6   3   0   18.26    0.67
   6   3   0   18.19    0.60
  -6   3   0   18.68    0.72
   6   3   0   17.64    0.70
  -6  -3   0   18.27    0.62
   6  -3   0   18.07    0.72
  -6  -3   0   18.18    0.66
   6  -3   0   18.37    0.68
  -6   3  -1    1.23    0.26
  -6   3  -1    1.02    0.23
  -6   3  -1    1.16    0.27
   6  -3   1    1.17    0.26
   6  -3   1    0.85    0.26
  -6   3  -2    9.18    0.49
   6   3   2    8.39    0.43
   6  -3   2    8.54    0.48
   6  -3   2    8.65    0.51
  -6   3  -3    0.00    0.20
  -6   3  -3    0.67    0.26
   6   3   3    0.33    0.12
  -6  -3  -3    0.36    0.16
   6  -3   3    0.53    0.26
   6  -3   3    0.46    0.28
  -6   3  -4    9.81    0.54
   6   3   4    8.80    0.37
  -6   3  -4    9.24    0.52
   6  -3   4    8.49    0.54
  -6  -3  -4    8.51    0.40
   6  -3   4    9.95    0.72
  -6   3  -5    2.61    0.42
   6   3   5    2.08    0.26
  -6   3  -5    2.22    0.37
   6   3   5    2.11    0.23
   6  -3   5    2.13    0.40
   6  -3   5    2.76    0.42
  -6  -3  -5    2.47    0.29
   6   3   6   12.50    0.57
  -6   3  -6   12.73    0.67
   6   3   6   12.22    0.59
  -6   3  -6   12.93    0.70
   6  -3   6   11.97    0.73
  -6  -3  -6   12.76    0.58
   6  -3   6   12.79    0.72
   6   3   7    2.63    0.40
   6   3   7    2.61    0.37
  -6   3  -7    2.55    0.43
  -6   3  -7    2.81    0.48
  -6  -3  -7    2.67    0.38
   6  -3   7    2.90    0.51
   6  -3   7    2.97    0.56
   6   3   8    0.05    0.24
  -6   3  -8    0.40    0.31
  -6   3  -8    0.48    0.37
   6   3   8    0.35    0.31
   6  -3   8    0.53    0.42
   6  -3   8    0.75    0.42
  -6  -3  -8    0.18    0.31
  -6   3  -9    1.20    0.42
   6   3   9    1.74    0.42
   6   3   9    1.50    0.39
   6  -3   9    0.65    0.50
   6  -3   9    1.05    0.49
  -6  -3  -9    1.30    0.39
   6   3  10   23.80    1.10
  -6   3 -10   24.39    1.22
   6   3  10   25.35    1.16
   6  -3  10   24.18    1.28
   6  -3  10   25.00    1.33
  -6  -3 -10   25.23    1.10
  -6   3 -11    0.48    0.46
   6   3  11    0.74    0.41
   6   3  11    0.70    0.38
   6  -3  11    0.56    0.53
  -6  -3 -11    0.76    0.46
   6  -3  11    0.18    0.71
  -6   3 -12    1.65    0.66
   6   3  12    0.89    0.38
   6  -3  12    1.26    0.58
  -6  -3 -12   -0.01    0.40
   6   3  13    4.94    0.70
   6   3  13    3.72    0.73
   6  -3  13    5.80    0.90
   6  -3  13    3.54    0.73
   6   3  14    0.03    0.39
   6   3  14    0.52    0.48
   6  -3  14    0.24    0.48
   6  -3  14    0.63    0.60
   6   3  15    1.44    0.56
   6   3  15    1.18    0.62
   6  -3  15    1.68    0.77
   6  -3  15    1.95    0.66
   6   3  16    0.98    0.53
   6   3  17    1.62    0.63
   6   3  17    0.55    0.75
   6  -3  17    1.68    0.75
   6  -3  17    2.31    0.73
   6   3  18    1.64    0.68
   6  -3  18    0.79    0.78
  -6  -4  19    3.82    0.94
  -6  -4  18    0.68    0.76
  -6   4  17    7.46    1.12
  -6   4  17    6.08    0.86
  -6  -4  17    6.07    1.06
  -6  -4  17    3.65    0.89
  -6   4  16    0.75    0.50
  -6   4  16    1.11    0.61
  -6  -4  16    1.00    0.67
  -6  -4  16    0.52    0.53
  -6   4  15    1.65    0.61
  -6   4  15    1.19    0.57
  -6  -4  15    2.34    0.68
  -6  -4  15    1.83    0.64
  -6   4  14    1.54    0.53
  -6   4  14    2.23    0.61
  -6  -4  14    2.42    0.75
  -6  -4  14    2.74    0.68
  -6   4  13    0.79    0.44
  -6   4  13    1.00    0.49
   6   4 -13    1.21    0.72
  -6  -4  13    0.14    0.51
  -6  -4  13    0.43    0.47
  -6   4  12    4.01    0.66
  -6   4  12    5.38    0.74
   6   4 -12    4.53    0.82
  -6  -4  12    3.57    0.80
  -6   4  11    0.05    0.40
  -6   4  11    0.77    0.42
   6   4 -11    0.71    0.51
  -6  -4  11    0.62    0.50
  -6  -4  11   -0.33    0.46
   6   4 -10    2.88    0.63
  -6   4  10    2.93    0.55
  -6   4  10    2.62    0.48
  -6  -4  10    2.72    0.65
   6  -4 -10    2.41    0.50
  -6  -4  10    2.65    0.63
   6   4  -9    3.44    0.68
  -6   4   9    2.64    0.42
  -6   4   9    3.10    0.52
   6   4  -9    2.72    0.67
  -6  -4   9    2.78    0.56
   6  -4  -9    3.20    0.51
  -6  -4   9    1.87    0.53
   6   4  -8    0.98    0.41
   6   4  -8    0.33    0.38
  -6   4   8    0.49    0.28
  -6   4   8    1.15    0.36
  -6  -4   8    0.35    0.37
  -6  -4   8    0.52    0.40
   6  -4  -8    0.87    0.51
   6   4  -7    0.66    0.42
   6   4  -7    1.01    0.39
  -6   4   7    0.02    0.26
  -6  -4   7    0.65    0.43
  -6  -4   7    0.66    0.40
   6  -4  -7    0.56    0.29
   6   4  -6   19.28    0.89
  -6   4   6   19.93    0.86
   6   4  -6   19.46    0.97
  -6  -4   6   19.61    0.96
   6  -4  -6   18.64    0.85
  -6  -4   6   20.69    0.94
   6   4  -5   36.60    1.31
   6   4  -5   34.69    1.39
  -6   4   5   35.60    1.32
  -6  -4   5   34.93    1.34
   6  -4  -5   36.06    1.30
   6  -4  -5   35.97    1.50
  -6   4   4    0.55    0.24
   6   4  -4    0.58    0.30
   6   4  -4    0.34    0.25
   6  -4  -4    0.78    0.24
  -6  -4   4    0.63    0.28
  -6  -4   4    0.59    0.29
   6  -4  -4    0.53    0.24
   6   4  -3    5.58    0.36
   6   4  -3    4.55    0.53
   6  -4  -3    5.30    0.38
   6  -4  -3    5.23    0.37
  -6  -4   3    5.57    0.44
  -6  -4   3    5.39    0.42
   6  -4  -3    5.96    0.43
   6   4  -2    2.60    0.25
   6   4  -2    3.09    0.45
   6  -4  -2    2.93    0.30
   6  -4  -2    2.68    0.31
  -6  -4   2    3.28    0.33
  -6  -4   2    2.41    0.31
   6  -4  -2    2.88    0.30
   6   4  -1    0.73    0.18
  -6   4   1    0.61    0.23
   6   4  -1    0.40    0.27
  -6  -4   1    0.70    0.23
  -6  -4   1    0.53    0.21
   6  -4  -1    0.83    0.24
   6  -4  -1    0.33    0.20
   6  -4  -1    0.58    0.22
   6   4   0    8.29    0.48
  -6   4   0    8.64    0.47
  -6   4   0    8.37    0.42
  -6   4   0    8.89    0.48
   6   4   0    9.03    0.37
   6  -4   0    8.07    0.46
  -6  -4   0    8.50    0.40
  -6  -4   0    8.63    0.40
  -6   4  -1    1.72    0.27
  -6   4  -1    1.26    0.28
   6   4   1    1.74    0.29
  -6   4  -1    1.50    0.27
   6  -4   1    1.16    0.28
  -6  -4  -1    1.85    0.21
   6  -4   1    1.81    0.31
  -6  -4  -1    1.64    0.18
  -6   4  -2   12.24    0.61
  -6   4  -2   14.52    0.61
   6   4   2   12.27    0.56
  -6   4  -2   12.92    0.62
   6  -4   2   13.07    0.65
  -6  -4  -2   13.23    0.47
  -6  -4  -2   12.98    0.47
  -6   4  -3  124.87    3.89
   6   4   3  125.58    3.76
  -6  -4  -3  127.57    3.70
   6  -4   3  125.04    3.89
   6  -4   3  125.59    3.88
  -6  -4  -3  121.37    3.67
  -6   4  -4   33.87    1.29
  -6   4  -4   35.99    1.30
  -6  -4  -4   33.41    1.11
  -6  -4  -4   33.34    1.09
   6  -4   4   33.38    1.28
   6  -4   4   33.68    1.33
  -6   4  -5   13.24    0.74
  -6   4  -5   14.97    0.96
   6   4   5   14.24    0.54
   6  -4   5   12.23    0.73
  -6  -4  -5   13.73    0.57
   6  -4   5   13.67    0.78
   6   4   6    5.20    0.34
  -6   4  -6    6.62    0.56
   6   4   6    5.30    0.39
  -6   4  -6    6.17    0.51
  -6  -4  -6    5.17    0.40
   6  -4   6    5.88    0.58
   6  -4   6    5.67    0.56
  -6   4  -7    6.23    0.63
   6   4   7    5.06    0.42
  -6   4  -7    5.34    0.54
   6   4   7    5.09    0.38
   6  -4   7    4.88    0.59
  -6  -4  -7    4.78    0.41
   6  -4   7    5.69    0.69
   6   4   8    1.48    0.38
  -6   4  -8    1.51    0.44
   6   4   8    1.40    0.35
   6  -4   8    1.65    0.52
  -6  -4  -8    2.27    0.40
   6  -4   8    1.14    0.48
  -6   4  -9   12.24    0.84
   6   4   9   12.43    0.67
   6   4   9   12.05    0.70
   6  -4   9   11.73    0.88
   6  -4   9   13.33    0.94
  -6  -4  -9   12.62    0.71
  -6   4 -10    6.61    0.83
   6   4  10    4.00    0.48
   6   4  10    5.12    0.56
  -6  -4 -10    5.83    0.55
   6  -4  10    5.56    0.71
   6  -4  10    4.95    0.78
  -6   4 -11    0.48    0.47
   6   4  11    1.03    0.40
   6   4  11    0.28    0.35
   6  -4  11    0.46    0.51
  -6  -4 -11    0.70    0.54
   6  -4  11    0.32    0.48
   6   4  12    0.83    0.39
  -6   4 -12    1.30    0.53
   6   4  12    1.77    0.51
   6  -4  12    0.01    0.49
   6  -4  12    0.64    0.85
  -6  -4 -12    0.36    0.39
   6   4  13    1.37    0.45
   6   4  13    2.50    0.61
   6  -4  13    2.08    0.68
   6  -4  13    1.84    0.67
   6   4  14    0.64    0.53
   6   4  14    1.14    0.45
   6  -4  14    0.41    0.68
   6  -4  14   -0.46    0.52
   6   4  15   -1.05    0.55
   6  -4  15    0.62    0.59
   6  -4  15   -0.17    0.58
   6   4  16    0.56    0.52
   6   4  16    0.25    0.60
   6  -4  16    2.28    0.78
   6   4  17    0.47    0.52
   6  -4  17    1.38    0.93
  -6   5  18    1.91    0.68
  -6   5  17    0.31    0.61
  -6   5  17    0.64    0.57
  -6  -5  17    1.32    0.85
  -6  -5  17    1.27    0.65
  -6   5  16    1.43    0.65
  -6   5  16    1.57    0.63
  -6  -5  16    1.66    0.65
  -6  -5  16    3.16    0.74
  -6   5  15    0.97    0.55
  -6   5  15    0.02    0.45
  -6  -5  15    0.72    0.53
  -6  -5  15    0.89    0.66
  -6   5  14    0.72    0.52
  -6   5  14   -0.14    0.46
  -6  -5  14    0.72    0.55
  -6  -5  14    1.24    0.61
  -6   5  13    0.14    0.39
   6   5 -13   -0.51    0.62
  -6  -5  13    0.70    0.52
  -6   5  12   -0.14    0.38
   6   5 -12    0.74    0.65
  -6   5  12    0.71    0.42
  -6  -5  12    0.47    0.46
  -6  -5  12   -0.42    0.46
  -6   5  11    6.04    0.87
   6   5 -11    4.71    0.79
  -6   5  11    4.67    0.57
  -6  -5  11    4.59    0.87
  -6  -5  11    6.51    1.34
  -6   5  10    0.50    0.34
   6   5 -10    0.18    0.51
  -6   5  10    0.56    0.40
  -6  -5  10    0.22    0.48
  -6  -5  10    0.30    0.53
   6   5  -9    0.17    0.47
  -6   5   9    0.50    0.35
   6  -5  -9    0.78    0.35
  -6  -5   9   -0.16    0.44
  -6  -5   9   -0.16    0.47
   6   5  -8    2.26    0.60
   6   5  -8    1.59    0.54
  -6   5   8    2.45    0.46
   6  -5  -8    2.84    0.47
  -6  -5   8    2.13    0.55
  -6  -5   8    2.19    0.55
  -6   5   7    0.59    0.33
   6   5  -7    1.22    0.39
   6   5  -7    0.99    0.48
  -6  -5   7    0.66    0.41
   6  -5  -7    0.55    0.30
  -6  -5   7    1.31    0.44
   6   5  -6   24.41    1.07
  -6   5   6   24.51    1.03
   6   5  -6   24.87    1.18
   6  -5  -6   26.02    1.16
   6  -5  -6   24.02    1.02
  -6  -5   6   23.83    1.12
  -6  -5   6   23.83    1.11
  -6   5   5   -0.11    0.25
   6   5  -5   -0.08    0.27
   6   5  -5   -0.02    0.32
  -6  -5   5   -0.02    0.33
   6  -5  -5    0.22    0.23
   6  -5  -5    0.18    0.26
   6  -5  -5    0.25    0.29
  -6  -5   5   -0.39    0.31
   6   5  -4   21.94    1.07
   6   5  -4   25.36    0.99
  -6  -5   4   24.45    1.03
   6  -5  -4   25.27    1.07
   6  -5  -4   25.89    1.01
   6  -5  -4   25.97    1.00
  -6  -5   4   23.82    1.02
   6   5  -3    1.72    0.29
   6   5  -3    1.10    0.41
   6  -5  -3    1.00    0.28
  -6  -5   3    2.02    0.38
  -6  -5   3    1.33    0.32
   6  -5  -3    1.99    0.33
   6  -5  -3    1.99    0.35
   6   5  -2    3.29    0.29
   6  -5  -2    3.44    0.35
   6  -5  -2    3.20    0.34
  -6  -5   2    2.74    0.35
  -6  -5   2    3.39    0.32
   6  -5  -2    3.43    0.36
   6   5  -1    5.47    0.44
   6   5  -1    5.44    0.34
  -6  -5   1    5.74    0.36
   6  -5  -1    5.85    0.42
  -6  -5   1    5.72    0.40
   6  -5  -1    5.18    0.41
   6  -5  -1    5.09    0.41
  -6   5   0    5.38    0.42
   6   5   0    5.38    0.44
   6   5   0    6.52    0.33
  -6   5   0    6.05    0.43
  -6   5   0    4.82    0.36
  -6  -5   0    5.67    0.36
   6  -5   0    5.60    0.43
  -6   5  -1    0.32    0.21
  -6   5  -1    0.19    0.23
  -6   5  -1    0.47    0.25
   6   5   1    0.03    0.24
  -6  -5  -1    0.26    0.16
  -6  -5  -1    0.26    0.19
   6  -5   1   -0.02    0.24
  -6   5  -2    2.77    0.41
  -6   5  -2    2.76    0.35
  -6   5  -2    2.74    0.40
   6   5   2    2.12    0.32
   6  -5   2    2.68    0.39
   6  -5   2    2.79    0.42
  -6  -5  -2    2.31    0.21
  -6  -5  -2    2.26    0.22
  -6   5  -3    2.03    0.32
   6   5   3    1.67    0.29
  -6   5  -3    1.94    0.38
  -6   5  -3    1.55    0.34
   6  -5   3    2.07    0.41
  -6  -5  -3    2.16    0.26
  -6  -5  -3    1.80    0.23
   6  -5   3    1.69    0.39
   6   5   4    3.22    0.33
  -6   5  -4    3.94    0.42
  -6  -5  -4    3.37    0.25
   6  -5   4    4.14    0.45
  -6  -5  -4    3.70    0.28
   6  -5   4    4.00    0.55
  -6   5  -5    3.40    0.49
  -6   5  -5    1.99    0.40
   6  -5   5    3.34    0.53
  -6  -5  -5    2.14    0.28
  -6  -5  -5    1.82    0.24
   6  -5   5    2.53    0.49
  -6   5  -6    6.33    0.59
   6   5   6    6.71    0.43
   6  -5   6    6.45    0.64
   6  -5   6    5.99    0.60
   6   5   7   -0.07    0.22
  -6   5  -7   -0.13    0.35
   6   5   7    0.38    0.28
  -6  -5  -7    0.16    0.27
   6  -5   7   -0.37    0.49
   6  -5   7    0.52    0.43
   6   5   8    2.89    0.36
  -6   5  -8    3.13    0.91
   6   5   8    3.32    0.41
   6  -5   8    3.07    0.66
   6  -5   8    3.17    0.66
  -6  -5  -8    3.12    0.40
   6   5   9    0.93    0.31
   6   5   9    0.57    0.40
  -6   5  -9    0.41    0.44
   6  -5   9    0.66    0.49
  -6  -5  -9    1.13    0.35
   6  -5   9   -0.34    0.53
  -6   5 -10    1.27    0.54
   6   5  10    1.22    0.41
   6   5  10    1.33    0.35
   6  -5  10    1.89    0.60
  -6  -5 -10    1.13    0.43
   6  -5  10    1.13    0.60
  -6   5 -11    0.23    0.48
   6   5  11    0.62    0.39
   6   5  11   -0.05    0.30
   6  -5  11   -0.04    0.49
  -6  -5 -11    0.43    0.40
   6  -5  11    0.05    0.43
   6   5  12    7.09    0.67
  -6   5 -12    7.08    1.06
   6   5  12    5.21    0.53
   6  -5  12    6.98    0.82
  -6  -5 -12    5.34    0.61
   6  -5  12    7.07    0.83
   6   5  13    1.18    0.49
   6   5  13    0.36    0.39
   6  -5  13    1.37    0.64
   6   5  14    0.67    0.44
   6   5  14    1.32    0.61
   6  -5  14    0.21    0.57
   6  -5  14    1.86    0.73
   6   5  15    0.31    0.55
   6   5  15    0.39    0.53
   6  -5  15    0.19    0.61
   6  -5  15    0.96    0.75
   6   5  16    0.58    0.46
   6   5  17   -0.62    0.55
  -6   6  16    0.11    0.51
  -6   6  16    1.05    0.63
  -6  -6  16    0.06    0.52
  -6   6  15    0.50    0.56
  -6   6  15    1.44    0.58
  -6  -6  15   -0.11    0.74
  -6  -6  15    1.80    0.77
  -6   6  14    2.53    0.65
  -6   6  14    1.60    0.57
  -6  -6  14    2.13    0.68
  -6  -6  14    2.50    0.91
   6   6 -13    0.58    0.68
  -6   6  13    0.90    0.44
  -6   6  13    2.40    0.56
  -6  -6  13    0.19    0.51
  -6  -6  13    0.88    0.69
   6   6 -12    0.17    0.58
  -6   6  12   -0.13    0.39
  -6   6  12    0.01    0.48
  -6  -6  12    0.39    0.51
  -6  -6  12    0.89    0.59
  -6   6  11    0.05    0.41
   6   6 -11    0.06    0.52
  -6  -6  11    1.06    0.57
  -6  -6  11    0.72    0.55
   6   6 -10    1.16    0.56
  -6   6  10    1.04    0.43
  -6  -6  10    1.72    0.97
  -6  -6  10    1.67    0.58
  -6   6   9    2.54    0.52
   6   6  -9    2.26    0.63
  -6  -6   9    2.39    0.65
  -6  -6   9    3.10    0.65
   6   6  -8    4.11    0.69
  -6   6   8    3.37    0.55
   6  -6  -8    3.41    0.63
  -6  -6   8    3.01    0.65
  -6   6   7    2.93    0.50
   6   6  -7    3.46    0.64
   6  -6  -7    2.94    0.55
   6  -6  -7    4.26    0.58
  -6  -6   7    4.29    0.68
   6  -6  -7    3.38    0.52
  -6  -6   7    3.40    0.64
   6   6  -6    1.34    0.48
   6   6  -6    1.07    0.38
   6  -6  -6    1.31    0.30
  -6  -6   6    1.47    0.48
  -6  -6   6    1.48    0.50
   6  -6  -6    0.77    0.38
   6  -6  -6    1.55    0.41
   6   6  -5    0.84    0.42
  -6  -6   5    1.05    0.45
   6  -6  -5    0.26    0.34
  -6  -6   5    1.37    0.43
   6  -6  -5    1.02    0.31
   6  -6  -5    0.97    0.36
   6   6  -4    0.47    0.30
   6  -6  -4    0.47    0.31
   6  -6  -4    0.74    0.30
  -6  -6   4    0.18    0.36
  -6  -6   4    0.35    0.30
   6  -6  -4    0.51    0.29
   6   6  -3   14.54    0.69
   6  -6  -3   14.24    0.73
  -6  -6   3   15.37    0.71
   6  -6  -3   14.97    0.77
   6  -6  -3   14.64    0.79
  -6  -6   3   13.94    1.06
   6   6  -2    6.81    0.43
   6   6  -2    7.09    0.60
  -6  -6   2    7.03    0.44
  -6  -6   2    6.14    0.49
   6  -6  -2    7.02    0.50
   6  -6  -2    6.76    0.50
   6  -6  -2    7.82    0.57
   6   6  -1    4.71    0.34
   6   6  -1    3.75    0.48
   6  -6  -1    4.18    0.43
  -6  -6   1    3.99    0.40
   6  -6  -1    4.05    0.40
  -6   6   0   12.02    0.59
   6   6   0   11.63    0.67
  -6   6   0   11.86    0.67
   6  -6   0   12.10    0.65
   6  -6   0   11.76    0.67
  -6  -6   0   12.09    0.47
  -6  -6   0   11.98    0.58
  -6  -6   0   11.62    0.54
  -6   6  -1    1.43    0.31
  -6   6  -1    0.89    0.31
  -6   6  -1    1.17    0.33
   6   6   1    0.95    0.33
  -6  -6  -1    1.12    0.24
  -6  -6  -1    1.09    0.27
  -6  -6  -1    1.47    0.26
   6  -6   1    0.83    0.34
  -6   6  -2    0.59    0.31
  -6   6  -2    0.17    0.24
  -6   6  -2    0.81    0.29
   6   6   2    0.40    0.30
  -6  -6  -2    0.68    0.24
   6  -6   2    1.09    0.39
  -6   6  -3    1.02    0.28
   6   6   3    0.57    0.30
  -6   6  -3    0.71    0.39
  -6   6  -3    1.00    0.34
  -6  -6  -3    0.60    0.25
   6  -6   3    1.07    0.40
   6  -6   3    0.71    0.38
  -6  -6  -3    1.19    0.24
  -6   6  -4   13.15    0.76
  -6   6  -4   13.52    0.69
  -6  -6  -4   12.54    0.56
   6  -6   4   12.64    0.79
   6  -6   4   13.81    0.81
  -6  -6  -4   12.24    0.69
   6   6   5    2.51    0.38
  -6   6  -5    2.60    0.40
   6  -6   5    2.40    0.53
   6  -6   5    2.88    0.56
  -6  -6  -5    2.41    0.29
   6   6   6    3.25    0.40
  -6   6  -6    4.07    0.64
   6  -6   6    3.41    0.62
  -6  -6  -6    3.45    0.37
   6  -6   6    3.76    0.61
  -6  -6  -6    3.55    0.32
  -6   6  -7   39.40    1.64
   6   6   7   37.48    1.36
  -6  -6  -7   38.32    1.34
  -6  -6  -7   39.44    1.40
   6  -6   7   37.29    1.66
   6  -6   7   39.80    1.68
  -6   6  -8    0.30    0.40
   6   6   8    0.31    0.29
   6  -6   8    0.33    0.46
  -6  -6  -8    0.67    0.30
  -6  -6  -8    0.25    0.25
   6  -6   8    0.18    0.46
  -6   6  -9    1.31    0.50
   6   6   9    0.71    0.27
   6   6   9    0.57    0.34
   6  -6   9    0.02    0.45
   6  -6   9    1.22    0.49
  -6   6 -10   -0.08    0.45
   6   6  10   -0.17    0.33
   6   6  10    0.68    0.29
   6  -6  10    0.56    0.44
  -6  -6 -10    0.08    0.33
   6  -6  10   -0.19    0.52
   6   6  11    1.06    0.36
   6  -6  11    1.04    0.58
   6  -6  11    1.10    0.60
  -6  -6 -11    0.83    0.42
   6   6  12    0.87    0.37
  -6   6 -12    0.71    0.91
   6   6  12    0.49    0.46
  -6  -6 -12    1.61    0.51
   6  -6  12    0.06    0.55
   6  -6  12    0.84    0.60
   6   6  13    0.73    0.34
   6  -6  13    0.03    0.64
   6  -6  13    0.74    0.65
   6   6  14    1.96    0.64
   6   6  14    0.17    0.33
   6  -6  14    0.73    0.58
   6   6  15   -0.24    0.42
  -6   7  16    0.01    0.67
  -6   7  15    0.55    0.62
  -6   7  15    1.08    0.58
  -6  -7  15    1.59    0.70
  -6   7  14    0.61    0.52
  -6  -7  14    0.95    0.72
  -6   7  13    0.51    0.51
  -6  -7  13    0.94    0.60
  -6  -7  13    1.13    0.69
  -6   7  12    0.01    0.41
   6   7 -12    0.25    0.70
  -6  -7  12   -0.17    0.49
  -6  -7  12    1.47    0.59
   6   7 -11    2.45    0.75
   6  -7 -11    2.98    0.68
  -6  -7  11    5.36    0.96
  -6  -7  11    3.67    0.74
   6   7 -10   -0.49    0.51
  -6   7  10    0.59    0.41
  -6  -7  10    0.27    0.46
  -6  -7  10    0.63    0.56
   6  -7 -10    0.90    0.47
   6   7  -9    2.17    0.65
  -6  -7   9    1.74    0.54
  -6  -7   9    2.11    0.80
   6  -7  -9    1.93    0.55
   6   7  -8    1.03    0.59
  -6  -7   8    0.56    0.49
   6  -7  -8    1.45    0.49
  -6  -7   8    1.18    0.47
   6  -7  -8    0.85    0.46
   6   7  -7    0.71    0.47
  -6  -7   7    0.51    0.48
  -6  -7   7    0.57    0.43
   6  -7  -7    0.79    0.43
   6  -7  -7    0.82    0.37
   6   7  -6    1.69    0.53
   6  -7  -6    1.91    0.48
  -6  -7   6    1.23    0.44
  -6  -7   6    0.79    0.50
   6  -7  -6    1.34    0.42
   6   7  -5    0.18    0.33
   6  -7  -5    0.11    0.32
  -6  -7   5    0.59    0.46
  -6  -7   5    0.85    0.37
   6  -7  -5    0.19    0.33
   6   7  -4    0.15    0.46
   6   7  -4    0.54    0.31
  -6  -7   4    0.39    0.40
  -6  -7   4   -0.22    0.28
   6  -7  -4    0.18    0.31
   6  -7  -4   -0.02    0.30
   6   7  -3   -0.21    0.37
   6   7  -3    0.34    0.28
   6  -7  -3    0.25    0.32
   6  -7  -3    0.05    0.30
  -6  -7   3    0.96    0.42
  -6  -7   3    0.18    0.28
   6  -7  -3    0.05    0.30
   6   7  -2    0.67    0.30
   6   7  -2    0.76    0.42
   6  -7  -2    0.93    0.37
  -6  -7   2    1.09    0.44
   6  -7  -2    1.10    0.32
   6  -7  -2    1.28    0.42
   6   7  -1    6.52    0.45
   6   7  -1    6.16    0.59
  -6   7   1    6.20    0.42
   6  -7  -1    5.35    0.52
  -6  -7   1    6.51    0.62
  -6   7   0    0.37    0.28
   6   7   0   -0.20    0.38
  -6  -7   0   -0.21    0.23
  -6  -7   0    0.17    0.30
   6  -7   0    0.02    0.32
   6   7   1    0.59    0.39
  -6   7  -1    0.65    0.33
   6  -7   1    0.77    0.39
  -6  -7  -1    1.20    0.28
  -6  -7  -1    1.04    0.22
  -6  -7  -1    0.77    0.31
  -6   7  -2    0.32    0.33
  -6   7  -2   -0.04    0.29
   6   7   2   -0.60    0.34
   6  -7   2    0.73    0.39
  -6  -7  -2    0.23    0.26
  -6  -7  -2    0.57    0.25
  -6  -7  -2    0.76    0.27
   6   7   3   18.32    0.87
  -6   7  -3   18.73    0.91
  -6   7  -3   18.03    0.86
  -6  -7  -3   17.03    0.73
   6  -7   3   18.66    0.97
  -6  -7  -3   17.76    0.76
  -6   7  -4    2.49    0.41
  -6   7  -4    2.18    0.47
   6  -7   4    2.08    0.44
  -6  -7  -4    1.88    0.30
   6  -7   4    1.18    0.48
  -6  -7  -4    1.60    0.32
  -6   7  -5    9.55    0.70
  -6   7  -5   10.25    0.65
   6  -7   5   10.37    0.81
  -6  -7  -5   10.85    0.55
  -6  -7  -5   10.27    0.53
   6  -7   5    9.44    0.78
  -6   7  -6    1.33    0.33
  -6   7  -6    0.55    0.40
   6  -7   6    1.06    0.47
  -6  -7  -6    0.87    0.27
   6  -7   6    0.69    0.53
  -6   7  -7    0.20    0.37
  -6   7  -7   -0.05    0.31
   6  -7   7    1.15    0.47
  -6  -7  -7    0.17    0.22
  -6  -7  -7    0.71    0.28
   6  -7   7   -0.45    0.41
  -6   7  -8    0.72    0.42
   6  -7   8    0.67    0.43
  -6  -7  -8    1.49    0.34
  -6  -7  -8    0.96    0.26
   6  -7   8    0.51    0.51
  -6   7  -9    0.57    0.49
   6   7   9    0.49    0.34
   6  -7   9    0.24    0.50
   6  -7   9    1.36    0.46
  -6  -7  -9    0.87    0.34
   6   7  10    0.99    0.43
  -6   7 -10   -0.60    0.51
  -6  -7 -10    0.45    0.30
  -6  -7 -10    0.58    0.37
   6  -7  10    0.36    0.56
   6  -7  10    1.37    0.56
   6   7  11    0.46    0.44
  -6  -7 -11    0.47    0.32
   6  -7  11    0.57    0.64
   6  -7  11    1.42    0.60
   6   7  12    0.54    0.46
   6  -7  12    0.98    0.89
   6   7  13    1.09    0.39
   6   7  13    0.67    0.52
   6  -7  13    1.44    0.67
  -6   8  15    1.50    0.70
  -6   8  14    0.47    0.54
   6  -8 -14    1.56    0.58
  -6  -8  14    0.60    0.83
   6  -8 -14    1.42    0.68
   6  -8 -13    1.48    0.58
   6  -8 -13    2.39    0.94
  -6  -8  13    2.21    0.82
   6  -8 -12   -0.05    0.46
   6  -8 -12    1.07    0.57
  -6  -8  12    0.93    0.63
  -6  -8  11    0.81    0.66
   6  -8 -11   -0.27    0.44
   6  -8 -11    0.76    0.49
   6   8 -10   -0.42    0.65
   6  -8 -10    0.07    0.40
   6  -8 -10    1.06    0.53
  -6  -8  10    0.20    0.48
   6   8  -9    0.51    0.56
   6  -8  -9    2.26    0.60
  -6  -8   9    2.37    0.62
  -6  -8   9    1.58    0.58
   6   8  -8    0.00    0.49
   6  -8  -8    0.29    0.44
  -6  -8   8   -0.27    0.49
  -6  -8   8   -0.12    0.38
   6  -8  -8    0.13    0.38
   6   8  -7    2.12    0.54
  -6  -8   7    2.22    0.65
   6  -8  -7    2.18    0.53
   6  -8  -7    2.70    0.54
  -6  -8   7    2.39    0.54
   6  -8  -6    3.92    0.58
  -6  -8   6    3.79    0.73
   6  -8  -6    3.34    0.57
   6   8  -5    1.19    0.62
   6  -8  -5    0.42    0.38
  -6  -8   5    0.24    0.30
  -6  -8   5    0.68    0.45
   6  -8  -5    0.01    0.31
   6   8  -4    0.75    0.42
   6  -8  -4    0.69    0.39
  -6  -8   4    0.31    0.29
  -6  -8   4   -0.41    0.40
   6  -8  -4   -0.10    0.30
   6   8  -3    3.23    0.42
   6  -8  -3    3.79    0.46
  -6  -8   3    5.27    0.67
   6  -8  -3    4.02    0.56
   6   8  -2    0.17    0.27
   6   8  -2    0.04    0.42
   6  -8  -2   -0.03    0.32
  -6  -8   2    0.36    0.37
  -6   8   1    0.22    0.28
   6   8  -1    1.11    0.45
  -6  -8   1    0.84    0.42
  -6  -8   1    0.73    0.28
   6  -8  -1    0.61    0.40
  -6   8   0    0.30    0.30
   6   8   0   -0.09    0.38
  -6  -8   0    0.35    0.27
   6  -8   0    0.45    0.39
  -6  -8   0   -0.32    0.32
  -6   8  -1    2.51    0.43
   6  -8   1    3.22    0.55
  -6  -8  -1    2.41    0.26
  -6  -8  -1    3.42    0.39
  -6   8  -2    7.06    0.58
  -6  -8  -2    6.97    0.44
  -6  -8  -2    7.82    0.47
   6  -8   2    6.81    0.70
  -6  -8  -2    5.99    0.50
  -6   8  -3    4.88    0.68
  -6  -8  -3    3.51    0.44
  -6  -8  -3    3.94    0.41
  -6  -8  -3    4.32    0.37
  -6   8  -4    1.89    0.42
  -6   8  -4    2.07    0.49
   6  -8   4    2.34    0.57
  -6  -8  -4    1.76    0.34
  -6  -8  -4    2.52    0.34
  -6  -8  -4    1.86    0.40
  -6   8  -5    1.35    0.38
  -6   8  -5    0.80    0.44
   6  -8   5    1.39    0.53
  -6  -8  -5    1.83    0.30
  -6  -8  -5    1.52    0.33
  -6   8  -6   -0.15    0.44
   6  -8   6    1.26    0.42
  -6  -8  -6    0.47    0.27
   6  -8   6    0.89    0.54
  -6   8  -7    6.02    0.59
  -6  -8  -7    6.90    0.47
   6  -8   7    5.06    0.83
  -6  -8  -7    5.42    0.46
  -6   8  -8    0.31    0.38
   6  -8   8    1.61    0.66
  -6  -8  -8    0.78    0.35
  -6   8  -9   -0.02    0.48
   6  -8   9    0.51    0.54
   6  -8  10    1.75    0.91
  -6  -8 -10    1.24    0.33
   6   8  11    0.40    0.46
   6  -8  11    1.04    0.69
  -6  -8 -11   -0.06    0.33
   6   8  12   -0.18    0.45
   6  -8  12   -0.52    0.65
   6  -9 -13    0.12    0.55
   6  -9 -13    0.78    0.54
   6  -9 -12   -0.11    0.50
   6  -9 -12    0.67    0.55
  -6  -9  12    1.07    0.77
   6  -9 -11    0.54    0.51
   6  -9 -11   -0.13    0.41
  -6  -9  10    0.95    0.57
   6  -9 -10    0.35    0.47
   6  -9 -10    0.52    0.49
   6  -9  -9    1.23    0.49
   6  -9  -9   -0.41    0.44
  -6  -9   9    0.61    0.59
   6   9  -8   -0.47    0.52
   6  -9  -8    0.02    0.41
  -6  -9   8   -0.64    0.48
   6  -9  -8    0.83    0.45
   6  -9  -7    1.06    0.49
   6  -9  -7    0.69    0.48
   6  -9  -6    3.77    0.65
  -6  -9   6    4.92    0.87
  -6  -9   6    4.57    0.53
   6  -9  -6    4.11    0.63
   6   9  -5    0.83    0.43
  -6  -9   5    0.10    0.51
   6  -9  -5    0.43    0.44
   6  -9  -5   -0.34    0.33
   6   9  -4    0.63    0.43
   6  -9  -4   -0.04    0.52
   6  -9  -4    0.48    0.37
  -6  -9   4    1.03    0.54
   6   9  -3    0.39    0.39
  -6  -9   3    0.09    0.43
   6   9  -2    0.26    0.35
  -6  -9   2    0.62    0.43
   6  -9  -2    0.10    0.46
   6   9  -1    0.50    0.43
  -6   9   1    0.30    0.35
  -6  -9   1    0.40    0.40
   6  -9  -1    0.74    0.48
  -6  -9   1    0.19    0.29
   6   9   0    1.89    0.51
  -6   9   0    0.49    0.35
  -6  -9   0    1.01    0.38
  -6  -9   0    0.53    0.29
   6  -9   0    0.39    0.43
  -6  -9  -1    3.00    0.51
   6  -9   1    3.66    0.65
  -6  -9  -1    2.96    0.54
  -6   9  -2    0.55    0.33
   6  -9   2    0.77    0.55
  -6  -9  -2    1.82    0.34
  -6  -9  -2    0.94    0.24
  -6   9  -3    0.21    0.33
  -6  -9  -3    0.13    0.35
   6  -9   3   -0.28    0.46
  -6  -9  -3    0.67    0.28
  -6   9  -4    0.19    0.39
  -6  -9  -4   -0.02    0.40
  -6  -9  -4    0.31    0.31
  -6  -9  -4    0.32    0.29
   6  -9   4   -0.62    0.48
  -6  -9  -5    1.76    0.34
   6  -9   5    1.11    0.62
  -6   9  -6   -0.62    0.44
  -6   9  -6    0.16    0.38
   6  -9   6    0.35    0.50
  -6  -9  -6    0.23    0.33
  -6   9  -7   -0.29    0.47
   6  -9   7    1.16    0.64
   6  -9   8   -0.21    0.62
   6  -9   9    1.24    0.69
   6  -9  10    1.17    0.72
   6 -10 -11    1.46    0.62
   6 -10 -11   -0.49    0.47
   6 -10 -10    0.01    0.47
   6 -10 -10    0.07    0.52
  -6 -10  10    0.83    0.72
  -6 -10   9    0.50    0.73
   6 -10  -9   -0.08    0.48
   6 -10  -9    0.68    0.53
   6 -10  -8    0.12    0.43
   6 -10  -8    0.37    0.46
  -6 -10   8   -0.09    0.64
   6 -10  -7    0.00    0.40
  -6 -10   7    0.67    0.59
   6 -10  -7    0.46    0.41
   6 -10  -6   -0.42    0.38
   6 -10  -6    0.17    0.40
  -6 -10   6    0.99    0.61
   6  10  -5   -0.42    0.43
   6 -10  -5   -0.01    0.43
  -6 -10   5    0.89    0.57
   6  10  -4    0.01    0.43
  -6 -10   4    0.21    0.52
   6 -10  -4   -0.43    0.38
   6  10  -3   -0.57    0.40
   6 -10  -3   -0.72    0.40
  -6 -10   3    0.03    0.49
   6  10  -2    0.29    0.51
   6 -10  -2    0.02    0.45
  -6 -10   2    0.32    0.50
  -6  10   1   -0.25    0.34
   6  10  -1    0.94    0.52
   6 -10  -1    0.10    0.44
  -6 -10   1   -0.31    0.49
  -6  10   0    2.33    0.52
   6  10   0    1.36    0.52
   6 -10   0    2.93    0.69
  -6 -10   0    1.96    0.60
  -6  10  -1   -0.33    0.36
  -6 -10  -1    0.28    0.40
   6 -10   1    0.15    0.55
  -6  10  -2    0.13    0.45
  -6 -10  -2    0.27    0.42
   6 -10   2    0.09    0.52
  -6  10  -3   -0.59    0.34
  -6 -10  -3    0.06    0.41
   6 -10   3    0.47    0.56
   6 -10   4    0.80    0.58
  -6 -10  -4    0.30    0.38
  -6 -10  -4   -0.26    0.29
  -6 -10  -5   -0.18    0.39
  -6 -10  -5    0.84    0.39
   6 -10   5    0.15    0.57
   6 -10   6   -0.40    0.68
  -6 -10  -6    0.45    0.44
   6 -10   7    1.20    0.65
   6 -10   8   -0.07    0.77
  -6 -10  -8    1.15    0.51
  -6 -10  -9    0.45    0.45
  -6 -10 -10    0.78    0.54
   6 -11  -8    0.42    0.57
   6 -11  -8    0.67    0.62
  -6 -11   8    0.73    0.59
  -6 -11   7    0.30    0.54
   6 -11  -7    0.95    0.49
   6 -11  -7    0.20    0.53
  -6 -11   6    0.26    0.58
   6 -11  -6    0.73    0.52
   6 -11  -5    0.54    0.56
  -6 -11   5   -0.17    0.53
  -6 -11   4    2.45    0.72
   6 -11  -4    0.89    0.54
  -6 -11   3    1.11    0.63
   6 -11  -3    0.78    0.60
   6 -11  -2    0.03    0.53
  -6 -11   2    1.43    0.60
   6  11  -1   -0.07    0.61
  -6 -11   1    0.32    0.58
   6 -11  -1    0.80    0.59
  -6 -11   0    0.61    0.55
   6 -11   0    0.35    0.58
  -6  11  -1   -0.71    0.44
  -6 -11  -1    1.47    0.59
   6 -11   1    0.30    0.60
   6 -11   3    1.07    0.72
   6 -11   4   -0.62    0.60
  -7   0  20    3.26    0.93
  -7   0  19   -0.91    0.41
  -7   0  18    1.09    0.76
  -7   0  18    1.48    0.78
  -7   0  17    0.80    0.50
  -7   0  17    1.87    0.65
  -7   0  16    0.32    0.47
  -7   0  15   -0.22    0.39
  -7   0  14   17.58    1.30
  -7   0  14   16.85    1.12
  -7   0  13   -0.46    0.39
  -7   0  13   -0.32    0.49
  -7   0  12    8.22    0.78
  -7   0  12    7.98    0.73
  -7   0  11   -0.71    0.36
  -7   0  11   -0.33    0.34
   7   0 -11   -0.33    0.33
  -7   0  10   -0.16    0.32
   7   0 -10    0.25    0.36
   7   0 -10    0.33    0.41
  -7   0  10   -0.12    0.36
   7   0  -9   -0.04    0.30
  -7   0   9   -0.23    0.31
  -7   0   9    0.18    0.31
   7   0  -9    0.10    0.31
   7   0  -8    0.34    0.29
  -7   0   8   -0.24    0.25
   7   0  -8    0.03    0.28
  -7   0   8    0.49    0.30
   7   0  -7   -0.09    0.27
  -7   0   7   -0.18    0.24
   7   0  -7    0.14    0.30
  -7   0   7   -0.10    0.30
  -7   0   6    9.69    0.56
  -7   0   6    9.38    0.59
   7   0  -6    9.89    0.56
   7   0  -6    8.74    0.57
   7   0  -5   -0.39    0.21
  -7   0   5    0.24    0.26
   7   0  -5   -0.09    0.22
  -7   0   5    0.10    0.21
   7   0  -4   26.42    1.00
   7   0  -4   28.02    1.00
  -7   0   4   28.22    1.00
  -7   0   4   27.24    1.00
  -7   0   3    0.11    0.17
   7   0  -3   -0.03    0.16
  -7   0   3   -0.09    0.18
   7   0  -3    0.11    0.15
   7   0  -3   -0.03    0.19
  -7   0   2   95.60    2.87
   7   0  -2   95.12    2.86
   7   0  -2   92.74    2.87
   7   0  -2   97.15    2.87
  -7   0   2   96.56    2.85
  -7   0   2   94.04    2.86
   7   0  -1    0.30    0.14
  -7   0   1    0.08    0.13
  -7   0   1   -0.01    0.15
   7   0  -1    0.11    0.16
  -7   0   1    0.10    0.12
   7   0   0   18.64    0.64
   7   0   0   19.31    0.65
   7   0   0   20.05    0.69
  -7   0  -1   -0.01    0.10
   7   0   1    0.14    0.11
  -7   0  -2    1.61    0.19
   7   0   2    1.64    0.25
   7   0   2    1.61    0.19
   7   0   3   -0.02    0.18
  -7   0  -3    0.17    0.16
  -7   0  -3    0.14    0.18
   7   0   3    0.11    0.18
  -7   0  -4   11.66    0.52
  -7   0  -4   11.56    0.76
   7   0   4   12.33    0.56
   7   0   4   11.60    0.57
  -7   0  -5   -0.11    0.22
   7   0   5   -0.32    0.27
   7   0   5    0.24    0.26
  -7   0  -5    0.18    0.23
  -7   0  -6    7.76    0.47
   7   0   6    7.76    0.53
  -7   0  -6    7.81    0.49
   7   0   6    7.90    0.52
  -7   0  -7    0.02    0.25
   7   0   7    0.03    0.30
   7   0   7   -0.10    0.26
  -7   0  -7   -0.18    0.25
   7   0   8    0.04    0.36
   7   0   8   -0.13    0.34
  -7   0  -8    0.37    0.32
  -7   0  -8    0.43    0.31
   7   0   9   -0.39    0.35
   7   0   9    0.41    0.38
  -7   0  -9    0.24    0.33
  -7   0  -9   -0.16    0.35
   7   0  10    3.49    0.62
  -7   0 -10    2.75    0.51
  -7   0 -10    3.30    0.53
   7   0  10    4.12    0.66
   7   0  11    0.82    0.50
   7   0  11   -0.59    0.41
   7   0  12   35.18    1.62
   7   0  12   35.55    1.67
   7   0  13    0.54    0.44
   7   0  13    0.82    0.47
   7   0  14    1.04    0.52
   7   0  14   -0.07    0.82
   7   0  15    0.10    0.51
   7   0  15    1.35    0.66
   7   0  16    2.29    0.71
   7   0  16    0.13    0.50
   7   0  17    0.96    0.56
   7   0  17   -0.50    0.60
   7   0  18    1.19    0.81
   7   0  18    1.01    0.60
  -7  -1  20   -0.10    0.73
  -7   1  19    0.26    0.77
  -7   1  19    1.56    0.65
  -7  -1  19    1.23    0.54
  -7  -1  19    1.78    0.78
  -7   1  18    0.52    0.50
  -7   1  18    0.45    0.64
  -7  -1  18    0.26    0.70
  -7  -1  18    1.24    0.85
  -7   1  17    0.44    0.51
  -7   1  17   -0.16    0.60
  -7  -1  17    0.12    0.50
  -7  -1  17    0.59    0.60
  -7   1  16    1.10    0.52
  -7   1  16    1.34    0.68
  -7  -1  16    1.49    0.56
  -7  -1  16    1.59    0.59
  -7   1  15    7.81    1.04
  -7   1  15    5.34    0.81
  -7  -1  15    5.51    0.89
  -7  -1  15    4.57    0.77
  -7   1  14    0.66    0.55
  -7  -1  14    0.34    0.45
  -7  -1  14    0.43    0.53
  -7   1  13    5.76    0.85
  -7  -1  13    5.30    0.83
  -7  -1  13    5.99    0.84
  -7   1  12    4.38    0.69
  -7   1  12    5.16    0.77
  -7  -1  12    4.89    0.74
  -7  -1  12    5.41    0.77
   7   1 -11   -0.56    0.36
  -7   1  11    0.03    0.41
  -7   1  11    0.22    0.38
  -7  -1  11   -0.15    0.40
   7  -1 -11    0.81    0.52
  -7  -1  11    0.44    0.44
   7   1 -10    0.68    0.40
  -7   1  10   -0.31    0.28
  -7   1  10    0.38    0.41
   7   1 -10   -0.35    0.34
  -7  -1  10   -0.31    0.30
  -7  -1  10   -0.41    0.35
   7  -1 -10    0.04    0.29
   7  -1 -10    0.22    0.31
  -7   1   9    0.41    0.31
  -7   1   9   -0.05    0.31
   7   1  -9    0.44    0.36
   7   1  -9    0.85    0.36
   7  -1  -9    1.11    0.31
  -7  -1   9    0.30    0.33
   7  -1  -9    1.00    0.35
  -7  -1   9    0.66    0.39
  -7   1   8    8.15    0.54
   7   1  -8    6.11    0.54
   7   1  -8    7.26    0.56
  -7   1   8    6.67    0.52
  -7  -1   8    7.28    0.57
  -7  -1   8    6.91    0.57
   7  -1  -8    7.40    0.55
   7  -1  -8    7.01    0.48
  -7   1   7    2.22    0.38
   7   1  -7    3.32    0.43
  -7   1   7    3.49    0.45
   7   1  -7    2.96    0.46
  -7  -1   7    2.68    0.45
   7  -1  -7    2.78    0.44
  -7  -1   7    2.99    0.47
   7  -1  -7    2.71    0.35
   7   1  -6    7.99    0.54
   7   1  -6    7.16    0.53
  -7   1   6    7.65    0.51
  -7   1   6    7.57    0.49
   7  -1  -6    7.37    0.49
  -7  -1   6    6.94    0.55
  -7  -1   6    7.39    0.54
   7  -1  -6    7.20    0.47
  -7   1   5  147.56    4.50
   7   1  -5  148.93    4.56
   7   1  -5  147.24    4.55
  -7   1   5  151.40    4.54
  -7  -1   5  149.59    4.57
   7  -1  -5  149.03    4.48
  -7  -1   5  156.69    4.57
   7  -1  -5  146.43    4.54
   7   1  -4    8.06    0.48
   7   1  -4    7.84    0.46
  -7   1   4    8.37    0.43
  -7   1   4    8.45    0.44
   7  -1  -4    7.76    0.43
  -7  -1   4    8.46    0.50
   7  -1  -4    8.67    0.48
   7  -1  -4    8.67    0.43
  -7  -1   4    8.27    0.46
   7   1  -3    0.37    0.22
   7   1  -3    0.08    0.20
   7   1  -3    0.37    0.15
  -7   1   3    0.39    0.19
  -7   1   3    0.74    0.20
   7  -1  -3    0.60    0.19
  -7  -1   3    0.34    0.19
   7  -1  -3    0.46    0.20
   7  -1  -3    0.40    0.19
  -7  -1   3    0.29    0.21
   7   1  -2    2.06    0.18
  -7   1   2    1.92    0.21
   7   1  -2    2.75    0.33
  -7   1   2    2.16    0.21
   7   1  -2    1.81    0.22
  -7   1   2    2.33    0.27
  -7  -1   2    1.70    0.20
   7  -1  -2    1.68    0.22
  -7  -1   2    1.94    0.18
   7  -1  -2    2.04    0.22
  -7  -1   2    2.25    0.26
   7  -1  -2    1.77    0.23
  -7   1   1    0.33    0.15
   7   1  -1    0.33    0.14
  -7   1   1    0.45    0.15
   7   1  -1    0.61    0.19
  -7   1   1    0.26    0.16
   7  -1  -1    0.40    0.16
  -7  -1   1    0.32    0.16
  -7  -1   1    0.38    0.12
   7  -1  -1    0.37    0.15
  -7   1   0    6.78    0.33
   7   1   0    6.86    0.26
   7   1   0    6.58    0.35
   7  -1   0    7.21    0.33
   7  -1   0    7.10    0.33
  -7  -1   0    6.50    0.27
   7  -1   0    6.78    0.33
  -7   1  -1   11.16    0.46
  -7   1  -1   11.88    0.48
   7  -1   1   11.66    0.54
   7  -1   1   11.06    0.46
   7   1   2    5.52    0.26
  -7   1  -2    5.79    0.34
  -7   1  -2    5.23    0.30
   7  -1   2    5.30    0.35
  -7  -1  -2    5.07    0.23
   7  -1   2    4.79    0.31
   7   1   3   -0.11    0.18
   7   1   3    0.02    0.17
  -7   1  -3    0.26    0.20
   7  -1   3    0.12    0.20
  -7  -1  -3    0.17    0.14
   7  -1   3    0.35    0.22
   7   1   4    7.04    0.40
  -7   1  -4    5.99    0.40
   7   1   4    6.61    0.41
  -7   1  -4    6.43    0.43
   7  -1   4    6.14    0.43
   7  -1   4    6.66    0.47
  -7  -1  -4    6.51    0.36
   7   1   5    1.79    0.32
  -7   1  -5    1.33    0.41
  -7   1  -5    1.55    0.30
   7   1   5    1.19    0.29
   7  -1   5    1.21    0.33
   7  -1   5    1.81    0.38
  -7  -1  -5    1.12    0.28
   7   1   6   37.84    1.36
   7   1   6   38.56    1.38
  -7   1  -6   38.93    1.39
  -7   1  -6   40.71    1.37
   7  -1   6   37.57    1.44
   7  -1   6   36.98    1.39
  -7  -1  -6   37.29    1.31
  -7   1  -7    0.65    0.29
   7   1   7    0.57    0.31
   7   1   7    0.63    0.31
  -7   1  -7    0.49    0.28
  -7  -1  -7    0.54    0.28
   7  -1   7    0.39    0.32
   7  -1   7    0.51    0.36
  -7  -1  -7    0.49    0.25
  -7   1  -8    1.34    0.37
   7   1   8    0.95    0.36
  -7   1  -8    1.88    0.40
   7   1   8    0.87    0.34
   7  -1   8    0.49    0.36
  -7  -1  -8    0.90    0.34
   7  -1   8    0.71    0.37
  -7   1  -9    6.46    0.54
  -7   1  -9    5.67    0.54
   7   1   9    4.91    0.55
   7   1   9    5.48    0.56
   7  -1   9    6.24    0.73
  -7  -1  -9    5.13    0.49
  -7  -1  -9    5.25    0.50
   7  -1   9    6.53    0.92
   7   1  10    8.06    0.69
  -7   1 -10    8.70    0.65
   7   1  10    8.90    0.73
  -7   1 -10    9.72    0.69
   7  -1  10    7.95    0.73
   7  -1  10    7.62    0.74
  -7  -1 -10    8.35    1.04
   7   1  11   -0.13    0.43
   7   1  11    0.22    0.44
  -7  -1 -11    0.77    0.44
   7  -1  11    0.27    0.48
   7  -1  11    0.66    0.51
   7   1  12    5.56    0.69
   7   1  12    5.46    0.68
   7  -1  12    6.00    0.88
   7  -1  12    4.83    0.76
   7   1  13    8.27    1.19
   7   1  13    6.16    0.74
   7  -1  13    6.64    0.78
   7   1  14    2.88    0.77
   7   1  14    3.19    0.75
   7  -1  14    2.18    0.65
   7  -1  14    3.31    0.76
   7   1  15    0.38    0.48
   7   1  15    0.52    0.55
   7  -1  15    0.89    0.66
   7  -1  15    0.86    0.53
   7   1  16    2.41    0.80
   7   1  16    1.84    0.59
   7  -1  16    1.29    0.78
   7  -1  16    1.84    0.65
   7   1  17    1.96    0.89
   7   1  17    1.53    0.65
   7  -1  17    1.37    0.83
   7  -1  17    1.47    0.79
   7   1  18    0.35    0.70
   7  -1  18    0.28    0.80
   7  -1  18    1.68    0.70
  -7  -2  20    1.41    0.98
  -7   2  19    0.53    0.52
  -7   2  19    1.22    0.77
  -7  -2  19    0.38    0.61
  -7   2  18    0.54    0.58
  -7  -2  18    0.27    0.51
  -7  -2  18    0.68    0.71
  -7   2  17    0.27    0.62
  -7   2  17    0.69    0.56
  -7  -2  17    0.75    0.55
  -7  -2  17   -0.02    0.63
  -7   2  16    5.95    0.75
  -7   2  16    6.86    0.82
  -7  -2  16    6.87    0.95
  -7   2  15    2.67    0.66
  -7   2  15    4.22    0.78
  -7  -2  15    5.28    0.91
  -7  -2  15    4.05    0.80
  -7   2  14    7.89    1.02
  -7   2  14    9.27    0.96
  -7  -2  14    7.18    0.80
  -7  -2  14   10.12    0.92
  -7   2  13    1.99    0.56
  -7   2  13    1.45    0.57
  -7  -2  13    3.00    0.70
  -7  -2  13    1.03    0.63
   7   2 -12   -0.25    0.45
  -7   2  12   -0.04    0.43
  -7   2  12    0.35    0.44
  -7  -2  12   -0.26    0.42
  -7  -2  12    0.02    0.57
   7   2 -11    2.06    0.88
  -7   2  11    2.16    0.58
  -7   2  11    2.07    0.52
  -7  -2  11    0.81    0.52
  -7  -2  11    2.19    0.56
   7   2 -10    0.22    0.40
   7   2 -10    0.41    0.43
  -7   2  10   -0.10    0.32
  -7   2  10   -0.04    0.34
  -7  -2  10   -0.06    0.36
   7  -2 -10   -0.17    0.27
  -7  -2  10    0.01    0.38
   7  -2 -10    0.58    0.36
  -7   2   9    3.69    0.49
  -7   2   9    2.50    0.45
   7   2  -9    3.76    0.63
   7   2  -9    3.83    0.59
  -7  -2   9    2.55    0.55
   7  -2  -9    2.46    0.32
  -7  -2   9    2.92    0.53
   7  -2  -9    4.51    0.70
   7   2  -8   -0.04    0.30
   7   2  -8    0.66    0.37
  -7   2   8    0.13    0.25
  -7   2   8    0.17    0.27
   7  -2  -8    0.34    0.29
  -7  -2   8    0.01    0.32
  -7  -2   8    0.54    0.32
   7  -2  -8    0.30    0.20
   7   2  -7    4.40    0.55
  -7   2   7    3.04    0.38
  -7   2   7    3.32    0.46
   7   2  -7    4.28    0.55
  -7  -2   7    4.14    0.54
  -7  -2   7    3.75    0.55
   7  -2  -7    2.78    0.29
   7  -2  -7    4.10    0.49
  -7   2   6    0.18    0.25
  -7   2   6    0.10    0.25
   7   2  -6    0.44    0.31
   7   2  -6    0.31    0.32
  -7  -2   6    0.66    0.33
   7  -2  -6    0.07    0.23
  -7  -2   6    0.22    0.35
   7   2  -5   87.31    2.82
   7   2  -5   87.72    2.86
  -7   2   5   91.57    2.79
  -7   2   5   87.74    2.72
  -7  -2   5   87.65    2.86
   7  -2  -5   88.66    2.80
  -7  -2   5   90.16    2.83
   7   2  -4   35.08    1.12
   7   2  -4   34.29    1.28
  -7   2   4   35.90    1.22
  -7   2   4   35.89    1.15
  -7  -2   4   34.43    1.24
   7  -2  -4   34.52    1.22
  -7  -2   4   34.71    1.28
   7  -2  -4   34.24    1.26
  -7   2   3    1.20    0.24
   7   2  -3    1.76    0.30
  -7   2   3    1.53    0.21
   7   2  -3    1.60    0.31
   7   2  -3    1.33    0.15
   7  -2  -3    1.22    0.24
  -7  -2   3    1.39    0.30
  -7  -2   3    1.35    0.27
   7  -2  -3    1.64    0.27
  -7   2   2    0.75    0.20
   7   2  -2    0.58    0.23
   7   2  -2    0.90    0.22
  -7   2   2    0.88    0.17
   7  -2  -2    0.85    0.20
   7  -2  -2    0.89    0.20
  -7  -2   2    0.47    0.19
   7   2  -1    8.39    0.42
   7   2  -1    8.34    0.34
  -7   2   1    8.00    0.43
   7  -2  -1    7.21    0.47
   7  -2  -1    7.83    0.35
  -7  -2   1    8.17    0.40
  -7  -2   1    8.20    0.34
   7  -2  -1    8.20    0.42
   7  -2  -1    7.95    0.40
  -7   2   0   19.13    0.71
  -7   2   0   19.71    0.86
   7   2   0   18.06    0.74
  -7   2   0   22.44    0.79
   7  -2   0   21.04    0.74
  -7  -2   0   21.87    0.74
   7  -2   0   22.55    0.77
  -7   2  -1    0.37    0.16
   7  -2   1    0.00    0.19
   7  -2   1    0.22    0.17
  -7   2  -2   36.18    1.20
  -7   2  -2   34.97    1.19
   7  -2   2   34.35    1.19
   7  -2   2   33.84    1.21
  -7   2  -3   21.84    0.85
   7   2   3   21.38    0.71
  -7   2  -3   21.92    0.84
   7  -2   3   21.36    0.84
   7  -2   3   20.91    0.88
  -7  -2  -3   21.25    0.69
  -7   2  -4    0.26    0.24
   7   2   4    0.42    0.21
   7   2   4   -0.02    0.17
  -7   2  -4    0.16    0.23
   7  -2   4    0.34    0.29
  -7  -2  -4    0.21    0.18
   7  -2   4    0.50    0.29
   7   2   5    2.24    0.32
   7   2   5    2.36    0.27
  -7   2  -5    1.86    0.32
  -7   2  -5    2.72    0.38
  -7  -2  -5    2.32    0.27
   7  -2   5    2.68    0.41
   7  -2   5    1.94    0.41
   7   2   6    6.70    0.44
  -7   2  -6    6.62    0.69
   7   2   6    7.46    0.46
  -7   2  -6    6.49    0.47
  -7  -2  -6    8.23    0.52
   7  -2   6    6.64    0.53
   7  -2   6    7.35    0.55
  -7   2  -7   -0.33    0.25
   7   2   7    0.10    0.25
  -7   2  -7    0.08    0.30
   7   2   7    0.32    0.27
  -7  -2  -7   -0.02    0.23
   7  -2   7   -0.11    0.33
   7  -2   7   -0.16    0.35
   7   2   8    1.81    0.39
   7   2   8    1.37    0.37
  -7   2  -8    1.48    0.39
  -7   2  -8    1.12    0.39
   7  -2   8    1.67    0.49
  -7  -2  -8    2.00    0.38
   7  -2   8    1.56    0.52
   7   2   9    4.92    0.61
  -7   2  -9    5.26    0.55
   7   2   9    4.19    0.59
  -7   2  -9    5.14    0.55
  -7  -2  -9    4.74    0.48
   7  -2   9    5.58    0.71
   7  -2   9    6.02    0.75
   7   2  10    0.07    0.41
  -7   2 -10    0.10    0.41
   7   2  10    0.22    0.38
   7  -2  10    0.28    0.46
   7  -2  10    0.06    0.60
   7   2  11    4.84    0.71
  -7   2 -11    3.68    0.64
   7   2  11    3.82    0.61
  -7  -2 -11    3.50    0.59
   7  -2  11    3.95    0.76
   7  -2  11    5.39    0.78
   7   2  12   10.23    0.81
   7   2  12    8.82    0.73
  -7  -2 -12    8.27    0.94
   7  -2  12    9.41    0.87
   7  -2  12    8.80    0.85
   7   2  13    0.30    0.38
   7   2  13    0.03    0.48
   7  -2  13    1.47    0.62
   7  -2  13    0.74    0.54
   7   2  14    0.21    0.44
   7   2  14    0.48    0.54
   7  -2  14    0.60    0.57
   7  -2  14    0.12    0.51
   7   2  15    1.18    0.56
   7   2  15    0.77    0.60
   7  -2  15    0.61    0.66
   7  -2  15    0.41    0.56
   7   2  16    0.64    0.63
   7   2  16    1.50    0.54
   7  -2  16   -0.26    0.56
   7  -2  16    0.65    0.55
   7   2  17    1.52    0.77
   7   2  17    0.69    0.56
   7  -2  17    1.82    0.77
   7  -2  17    1.65    0.58
   7   2  18    0.78    0.65
   7  -2  18   -0.26    0.71
  -7   3  19    1.05    0.67
  -7  -3  19    2.58    0.80
  -7   3  18    0.96    0.65
  -7  -3  18    1.48    0.90
  -7  -3  18    0.65    0.58
  -7   3  17    0.66    0.57
  -7   3  17    1.58    0.86
  -7  -3  17    1.35    0.76
  -7  -3  17    1.08    0.78
  -7   3  16    0.58    0.53
  -7   3  16    1.61    0.72
  -7  -3  16    1.87    0.62
  -7  -3  16    1.70    0.65
  -7   3  15    0.61    0.47
  -7   3  15    0.47    0.49
  -7  -3  15    0.35    0.55
  -7  -3  15   -0.35    0.44
  -7   3  14    0.00    0.42
  -7   3  14    0.50    0.43
  -7  -3  14    0.64    0.52
  -7  -3  14    0.52    0.47
  -7   3  13    2.28    0.58
  -7   3  13    1.95    0.53
  -7  -3  13    2.46    0.64
  -7  -3  13    2.29    0.61
   7   3 -12    5.95    0.84
  -7   3  12    6.19    0.73
  -7   3  12    4.24    0.68
  -7  -3  12    6.53    0.94
  -7  -3  12    4.16    0.75
  -7   3  11   -0.22    0.40
   7   3 -11    0.35    0.45
  -7   3  11    0.66    0.40
  -7  -3  11   -0.07    0.56
  -7  -3  11    0.08    0.42
  -7   3  10    0.57    0.38
  -7   3  10    0.42    0.37
   7   3 -10    0.28    0.45
   7  -3 -10    0.30    0.36
  -7  -3  10    0.10    0.42
  -7  -3  10   -0.59    0.45
  -7   3   9    0.05    0.30
   7   3  -9    0.09    0.41
  -7   3   9    0.22    0.33
   7   3  -9   -0.03    0.39
   7  -3  -9    0.92    0.34
  -7  -3   9   -0.50    0.32
  -7  -3   9    0.40    0.41
  -7   3   8   35.64    1.28
   7   3  -8   35.03    1.45
  -7   3   8   34.77    1.35
   7   3  -8   35.61    1.47
   7  -3  -8   33.05    1.36
  -7  -3   8   34.84    1.42
  -7  -3   8   34.08    1.47
   7   3  -7    0.67    0.64
  -7   3   7    0.74    0.31
   7   3  -7    0.44    0.33
   7  -3  -7    0.47    0.26
  -7  -3   7    0.38    0.33
  -7  -3   7    1.05    0.39
   7   3  -6   30.60    1.25
   7   3  -6   29.82    1.19
  -7   3   6   28.81    1.14
  -7  -3   6   30.17    1.21
  -7  -3   6   31.12    1.25
   7  -3  -6   30.73    1.16
  -7   3   5    6.40    0.41
   7   3  -5    4.54    0.48
   7   3  -5    5.67    0.46
   7  -3  -5    5.28    0.47
   7  -3  -5    5.98    0.41
  -7  -3   5    5.84    0.47
  -7  -3   5    5.71    0.51
   7   3  -4    6.94    0.49
   7   3  -4    7.53    0.55
  -7   3   4    7.85    0.46
  -7  -3   4    7.65    0.51
  -7  -3   4    7.35    0.53
   7  -3  -4    7.56    0.44
   7  -3  -4    7.69    0.50
   7   3  -3    6.97    0.50
  -7   3   3    7.83    0.43
   7   3  -3    7.07    0.44
   7  -3  -3    6.20    0.41
  -7  -3   3    6.18    0.44
  -7  -3   3    6.78    0.47
   7  -3  -3    7.02    0.45
  -7   3   2    2.26    0.34
   7   3  -2    1.70    0.34
   7   3  -2    2.24    0.25
  -7  -3   2    2.12    0.32
   7  -3  -2    1.61    0.28
  -7  -3   2    2.43    0.31
   7  -3  -2    2.15    0.31
   7  -3  -2    2.40    0.32
  -7   3   1   12.06    0.47
   7   3  -1   11.82    0.44
  -7   3   1   11.26    0.56
   7  -3  -1   11.56    0.54
  -7  -3   1   11.66    0.48
   7  -3  -1   12.07    0.57
  -7  -3   1   11.88    0.52
   7  -3  -1   11.46    0.54
   7   3   0    0.41    0.11
   7   3   0   -0.08    0.17
  -7   3   0    0.29    0.21
  -7   3   0    0.41    0.19
  -7   3   0    0.08    0.20
   7  -3   0    0.56    0.22
  -7  -3   0    0.26    0.15
  -7  -3   0    0.41    0.19
   7  -3   0    0.30    0.22
  -7   3  -1   17.76    0.69
   7   3   1   16.09    0.65
  -7   3  -1   16.22    0.68
  -7   3  -1   15.66    0.65
   7  -3   1   15.35    0.67
   7  -3   1   15.47    0.67
  -7   3  -2   19.58    0.80
   7   3   2   19.33    0.82
   7  -3   2   20.28    0.81
  -7   3  -3    4.67    0.36
  -7   3  -3    4.37    0.39
   7  -3   3    4.34    0.42
   7  -3   3    4.79    0.38
  -7   3  -4    0.08    0.22
   7   3   4    0.26    0.13
  -7   3  -4    0.00    0.21
  -7  -3  -4    0.19    0.16
   7  -3   4    0.01    0.46
   7   3   5    2.16    0.23
  -7   3  -5    2.81    0.43
   7   3   5    2.33    0.31
  -7   3  -5    2.48    0.38
   7  -3   5    2.45    0.43
   7  -3   5    1.88    0.39
  -7  -3  -5    1.94    0.25
  -7   3  -6    7.09    0.54
   7   3   6    7.00    0.41
   7   3   6    7.36    0.45
  -7   3  -6    7.72    0.52
   7  -3   6    5.92    0.56
  -7  -3  -6    7.23    0.41
   7  -3   6    6.13    0.53
   7   3   7    6.00    0.41
  -7   3  -7    5.69    0.53
  -7   3  -7    5.34    0.48
   7   3   7    5.59    0.44
  -7  -3  -7    5.03    0.41
   7  -3   7    4.76    0.53
   7  -3   7    5.00    0.57
  -7   3  -8    2.69    0.51
  -7   3  -8    2.40    0.47
   7   3   8    3.03    0.45
   7   3   8    2.77    0.42
   7  -3   8    2.68    0.54
  -7  -3  -8    3.60    0.46
   7  -3   8    3.24    0.61
   7   3   9    2.50    0.45
  -7   3  -9    3.55    0.63
   7   3   9    3.14    0.50
  -7  -3  -9    3.28    0.48
   7  -3   9    3.75    0.70
   7  -3   9    3.27    0.65
  -7   3 -10    2.95    0.59
   7   3  10    2.56    0.52
   7   3  10    4.23    0.66
  -7  -3 -10    4.03    0.49
   7  -3  10    3.17    0.67
   7  -3  10    5.05    0.79
   7   3  11    1.87    0.53
  -7   3 -11    2.60    0.58
   7   3  11    2.28    0.43
   7  -3  11    1.76    0.61
   7  -3  11    2.14    0.71
   7   3  12    0.56    0.41
   7   3  12    1.33    0.53
   7  -3  12    1.01    0.54
   7  -3  12   -0.08    0.48
  -7  -3 -12    0.75    0.44
   7   3  13    1.98    0.60
   7   3  13    1.75    0.49
   7  -3  13    1.45    0.61
   7  -3  13    1.47    0.62
   7   3  14    1.56    0.64
   7   3  14    0.62    0.48
   7  -3  14    1.60    0.64
   7  -3  14    1.44    0.62
   7   3  15    0.10    0.50
   7   3  15    0.47    0.56
   7  -3  15    2.07    0.67
   7  -3  15    0.76    0.61
   7   3  16    0.96    0.50
   7   3  16   -0.06    0.61
   7  -3  16   -0.27    0.69
   7  -3  16    0.42    0.73
   7   3  17    1.94    0.93
   7   3  17    2.00    0.64
   7  -3  17    1.37    0.81
   7  -3  17    1.61    0.70
   7   3  18    0.21    0.63
   7  -3  18    1.71    0.84
  -7   4  19    2.67    0.89
  -7  -4  19    3.63    0.87
  -7   4  18    2.92    0.73
  -7  -4  18    3.28    0.84
  -7   4  17    2.06    0.60
  -7  -4  17    1.66    0.67
  -7  -4  17    2.05    0.72
  -7   4  16    1.96    0.68
  -7   4  16    0.85    0.55
  -7  -4  16    1.74    0.88
  -7  -4  16    1.60    0.65
  -7   4  15    3.18    0.72
  -7   4  15    1.68    0.52
  -7  -4  15    2.59    0.72
  -7  -4  15    2.31    0.71
  -7   4  14    0.33    0.47
  -7   4  14    1.22    0.53
  -7  -4  14    1.56    0.58
  -7  -4  14    2.09    0.67
  -7   4  13    0.68    0.44
   7   4 -13   -0.64    0.64
  -7   4  13    0.17    0.42
  -7  -4  13    0.56    0.50
  -7  -4  13    0.60    0.50
  -7   4  12    1.27    0.49
   7   4 -12    0.79    0.51
  -7   4  12    1.06    0.50
  -7  -4  12    1.35    0.73
   7   4 -11    1.98    0.59
  -7   4  11    0.78    0.43
  -7  -4  11    1.90    0.66
  -7  -4  11    1.42    0.59
  -7   4  10   -0.28    0.32
   7   4 -10    0.71    0.46
  -7   4  10    0.16    0.38
  -7  -4  10   -0.32    0.44
  -7  -4  10   -0.63    0.39
   7   4  -9    2.67    0.62
   7   4  -9    2.66    0.63
  -7   4   9    2.55    0.46
  -7   4   9    2.33    0.42
  -7  -4   9    1.96    0.55
   7  -4  -9    2.91    0.52
  -7  -4   9    2.48    0.56
   7   4  -8    0.31    0.37
  -7   4   8    0.70    0.32
   7   4  -8    0.54    0.42
  -7  -4   8    0.41    0.40
  -7  -4   8    0.07    0.37
   7  -4  -8    0.69    0.30
   7   4  -7    0.44    0.39
  -7   4   7    0.39    0.31
   7   4  -7    0.50    0.37
  -7  -4   7    0.64    0.41
   7  -4  -7    0.92    0.31
  -7  -4   7    0.36    0.36
  -7   4   6   -0.04    0.24
   7   4  -6    0.35    0.33
   7   4  -6   -0.13    0.31
  -7  -4   6    0.23    0.33
  -7  -4   6   -0.08    0.30
   7  -4  -6    0.00    0.22
   7  -4  -6    0.05    0.28
  -7   4   5    5.49    0.50
   7   4  -5    4.61    0.49
   7   4  -5    5.69    0.44
   7  -4  -5    5.43    0.41
  -7  -4   5    6.48    0.63
  -7  -4   5    5.16    0.47
   7  -4  -5    5.54    0.50
  -7   4   4    0.86    0.28
   7   4  -4    0.64    0.26
   7   4  -4    0.73    0.32
  -7  -4   4    0.62    0.30
   7  -4  -4    0.53    0.25
   7  -4  -4    0.70    0.26
  -7  -4   4    0.71    0.30
   7   4  -3    7.44    0.54
   7   4  -3    8.70    0.45
   7  -4  -3    8.52    0.46
   7  -4  -3    8.11    0.51
  -7  -4   3    8.23    0.50
  -7  -4   3    9.31    0.50
   7  -4  -3    8.99    0.50
   7   4  -2    0.30    0.17
   7  -4  -2    0.09    0.19
   7  -4  -2    0.13    0.19
  -7  -4   2   -0.12    0.20
   7  -4  -2    0.07    0.19
  -7  -4   2    0.08    0.22
   7   4  -1    4.22    0.39
   7   4  -1    3.23    0.24
  -7   4   1    3.12    0.33
   7  -4  -1    3.83    0.33
   7  -4  -1    4.08    0.36
   7  -4  -1    3.84    0.34
  -7  -4   1    3.64    0.30
  -7  -4   1    3.13    0.30
  -7   4   0   10.56    0.54
  -7   4   0   10.55    0.54
  -7   4   0    9.86    0.47
   7   4   0    9.86    0.54
   7   4   0   10.77    0.41
  -7  -4   0   10.59    0.44
   7  -4   0    9.81    0.53
  -7   4  -1    0.74    0.22
   7   4   1    0.21    0.22
  -7   4  -1    0.44    0.23
  -7   4  -1    0.37    0.21
  -7  -4  -1    0.49    0.15
  -7  -4  -1    0.39    0.12
   7  -4   1    0.28    0.40
   7  -4   1    0.22    0.24
  -7   4  -2    0.60    0.23
   7   4   2    0.38    0.22
  -7   4  -2    0.99    0.27
  -7   4  -2    0.91    0.27
   7  -4   2    0.87    0.28
   7  -4   2    0.25    0.28
   7   4   3   83.26    2.61
  -7   4  -3   86.48    2.73
   7  -4   3   83.34    2.71
   7  -4   3   83.40    2.73
  -7   4  -4   23.75    0.96
  -7   4  -4   22.71    0.95
  -7  -4  -4   21.56    0.76
   7  -4   4   20.81    0.99
  -7  -4  -4   22.28    0.73
   7  -4   4   22.21    0.96
  -7   4  -5    6.93    0.50
   7   4   5    6.99    0.33
  -7   4  -5    6.11    0.52
   7  -4   5    7.06    0.59
  -7  -4  -5    6.15    0.36
   7  -4   5    5.74    0.51
  -7   4  -6    0.59    0.35
   7   4   6    0.78    0.21
   7   4   6    0.81    0.27
  -7   4  -6    1.11    0.36
   7  -4   6    1.54    0.42
   7  -4   6    1.72    0.47
  -7  -4  -6    1.04    0.27
  -7   4  -7    0.35    0.37
   7   4   7    0.81    0.26
   7   4   7    0.81    0.31
  -7  -4  -7    0.74    0.31
   7  -4   7    0.45    0.43
   7  -4   7    0.27    0.42
  -7   4  -8    5.36    0.71
   7   4   8    3.96    0.46
   7   4   8    3.69    0.43
   7  -4   8    4.78    0.63
   7  -4   8    4.27    0.70
  -7  -4  -8    3.77    0.45
   7   4   9    3.99    0.44
  -7   4  -9    6.04    0.75
   7   4   9    5.33    0.53
   7  -4   9    5.60    0.77
   7  -4   9    5.43    0.68
  -7  -4  -9    4.90    0.49
   7   4  10    5.50    0.57
   7   4  10    5.84    0.58
  -7   4 -10    5.27    0.70
   7  -4  10    5.98    0.75
   7  -4  10    5.91    0.76
  -7  -4 -10    7.17    0.55
  -7   4 -11    3.22    1.02
   7   4  11    2.17    0.44
   7   4  11    3.11    0.53
   7  -4  11    3.02    0.70
   7  -4  11    3.29    0.71
  -7  -4 -11    2.50    0.51
   7   4  12    0.32    0.43
   7   4  12   -0.31    0.35
  -7   4 -12   -0.47    0.43
  -7  -4 -12    0.81    0.40
   7  -4  12    1.05    0.59
   7  -4  12   -0.38    0.46
   7   4  13    1.67    0.51
   7   4  13    1.27    0.44
   7  -4  13    0.68    0.57
   7  -4  13    0.95    0.54
   7   4  14    0.96    0.43
   7   4  14    0.22    0.52
   7  -4  14   -0.41    0.62
   7  -4  14    0.12    0.54
   7   4  15    1.66    0.57
   7  -4  15    0.67    0.66
   7   4  16    0.01    0.55
   7  -4  16    1.41    0.65
   7  -4  16    0.95    0.64
   7  -4  17    4.01    1.16
  -7   5  18    0.67    0.60
  -7  -5  18    1.60    0.98
  -7   5  17    1.11    0.60
  -7   5  17    0.69    0.60
  -7  -5  17    0.47    0.58
  -7  -5  17    0.58    0.86
  -7   5  16    0.41    0.55
  -7   5  16    0.29    0.61
  -7  -5  16    1.22    0.66
  -7  -5  16    1.11    0.67
  -7   5  15    1.26    0.52
  -7   5  15    0.55    0.51
  -7  -5  15    0.65    0.61
  -7  -5  15    1.05    0.58
  -7   5  14    0.26    0.49
  -7   5  14    0.08    0.47
  -7  -5  14    0.97    0.59
  -7  -5  14    1.56    0.60
  -7   5  13    0.40    0.47
  -7   5  13    0.53    0.40
   7   5 -13   -0.20    0.61
  -7  -5  13    0.89    0.57
  -7   5  12    0.18    0.39
   7   5 -12    2.24    1.07
  -7   5  12   -0.04    0.37
  -7  -5  12    0.76    0.50
  -7  -5  12   -0.18    0.46
  -7   5  11    5.01    0.58
   7   5 -11    5.98    0.88
  -7   5  11    4.65    0.62
  -7  -5  11    5.73    0.90
  -7  -5  11    4.13    0.82
  -7   5  10    3.75    0.60
   7   5 -10    3.74    0.78
  -7   5  10    4.36    0.52
  -7  -5  10    5.44    0.82
  -7  -5  10    3.78    0.74
  -7   5   9    0.69    0.41
   7   5  -9    0.46    0.51
  -7  -5   9    0.05    0.44
  -7  -5   9   -0.22    0.48
   7   5  -8    5.96    0.83
  -7   5   8    4.76    0.51
   7   5  -8    4.33    0.62
  -7  -5   8    5.41    0.64
   7  -5  -8    4.20    0.48
  -7  -5   8    5.76    0.66
   7   5  -7    1.19    0.48
   7   5  -7    0.83    0.42
  -7   5   7    0.71    0.35
   7  -5  -7    0.51    0.38
  -7  -5   7    0.65    0.43
   7  -5  -7    0.71    0.30
   7   5  -6    0.99    0.41
  -7   5   6    0.06    0.28
   7   5  -6    0.71    0.37
   7  -5  -6    0.46    0.31
  -7  -5   6    0.61    0.35
  -7  -5   6   -0.05    0.34
   7   5  -5    0.90    0.38
  -7   5   5    0.75    0.32
   7   5  -5    0.54    0.31
  -7  -5   5    0.75    0.38
  -7  -5   5    0.99    0.38
   7  -5  -5    0.64    0.33
   7  -5  -5    1.07    0.32
   7  -5  -5    0.27    0.31
   7   5  -4   21.26    1.02
   7   5  -4   21.47    0.90
   7  -5  -4   21.95    0.94
  -7  -5   4   21.50    0.95
   7  -5  -4   23.12    0.93
   7  -5  -4   23.26    1.00
  -7  -5   4   21.22    0.95
   7   5  -3    2.45    0.33
   7  -5  -3    1.79    0.43
  -7  -5   3    2.33    0.40
  -7  -5   3    2.37    0.37
   7  -5  -3    2.30    0.37
   7  -5  -3    1.99    0.37
   7   5  -2    0.43    0.21
   7   5  -2    0.16    0.28
   7  -5  -2    0.69    0.26
  -7  -5   2    0.55    0.24
   7  -5  -2    0.75    0.28
   7  -5  -2    0.84    0.26
  -7  -5   2    0.77    0.29
   7   5  -1    0.94    0.29
  -7   5   1    1.39    0.29
  -7  -5   1    1.31    0.25
  -7  -5   1    0.97    0.27
   7  -5  -1    1.24    0.32
   7  -5  -1    1.16    0.28
  -7   5   0    0.66    0.22
  -7   5   0    0.13    0.25
  -7   5   0    0.09    0.20
   7   5   0    0.30    0.27
   7   5   0   -0.10    0.15
   7  -5   0    0.47    0.28
   7  -5   0    0.26    0.22
  -7  -5   0    0.56    0.23
   7   5   1   12.43    0.62
  -7   5  -1   12.14    0.59
  -7   5  -1   13.18    0.66
  -7   5  -1   12.67    0.63
  -7  -5  -1   11.74    0.50
   7  -5   1   13.04    0.66
  -7  -5  -1   12.74    0.48
  -7   5  -2    3.70    0.37
   7   5   2    3.54    0.35
  -7   5  -2    3.70    0.37
  -7  -5  -2    3.91    0.24
  -7  -5  -2    3.50    0.25
   7  -5   2    3.85    0.42
   7  -5   2    3.12    0.37
   7   5   3   -0.07    0.23
  -7   5  -3    0.09    0.22
  -7   5  -3    0.21    0.22
  -7   5  -3    0.03    0.25
   7  -5   3    0.15    0.27
  -7  -5  -3    0.26    0.15
  -7  -5  -3    0.29    0.15
   7  -5   3    0.39    0.33
  -7   5  -4    1.03    0.34
   7   5   4    0.64    0.29
   7  -5   4    1.04    0.37
  -7  -5  -4    0.99    0.18
  -7  -5  -4    1.48    0.23
   7  -5   4    0.79    0.36
   7   5   5    0.42    0.27
  -7   5  -5    0.27    0.32
  -7  -5  -5    0.41    0.17
   7  -5   5    1.12    0.41
  -7  -5  -5    0.97    0.24
   7  -5   5    0.76    0.38
  -7   5  -6    8.89    0.65
   7   5   6    7.95    0.49
  -7  -5  -6    8.36    0.46
   7  -5   6    7.91    0.69
   7  -5   6    6.99    0.67
  -7   5  -7    0.27    0.39
   7   5   7    0.47    0.26
   7   5   7    0.03    0.22
   7  -5   7   -0.08    0.42
  -7  -5  -7    0.29    0.29
   7  -5   7   -0.06    0.42
   7   5   8    2.27    0.35
   7   5   8    3.37    0.46
  -7   5  -8    2.98    0.96
  -7  -5  -8    3.85    0.46
   7  -5   8    2.68    0.59
   7  -5   8    2.56    0.62
  -7   5  -9    1.30    0.45
   7   5   9    1.18    0.31
   7  -5   9    1.26    0.54
  -7  -5  -9    1.80    0.40
   7   5  10    0.44    0.33
  -7   5 -10   -0.32    0.43
  -7  -5 -10   -0.01    0.33
   7  -5  10    1.33    0.56
   7  -5  10    1.04    0.58
   7   5  11    0.51    0.42
  -7   5 -11    1.27    0.56
   7   5  11    1.01    0.35
   7  -5  11    1.40    0.57
  -7  -5 -11    1.25    0.40
   7  -5  11    1.10    0.54
   7   5  12    1.09    0.38
  -7   5 -12    1.71    0.66
   7   5  12    1.09    0.46
  -7  -5 -12    1.53    0.48
   7  -5  12    1.84    0.68
   7  -5  12    0.68    0.54
   7   5  13    1.98    0.57
   7   5  13    1.45    0.41
   7  -5  13    2.12    0.87
   7  -5  13    1.96    0.69
   7  -5  14    1.46    0.74
   7   5  15    0.90    0.52
   7   5  15    0.36    0.43
   7  -5  15    0.29    0.65
   7  -5  15    0.73    0.76
   7   5  16    0.38    0.47
  -7   6  17    1.45    0.82
  -7   6  16    0.54    0.59
  -7   6  16    0.94    0.58
  -7  -6  16   -0.05    0.90
  -7  -6  16    0.72    0.63
  -7   6  15    4.97    0.84
  -7   6  15    7.75    0.92
  -7  -6  15    6.92    1.05
  -7   6  14    0.78    0.47
  -7   6  14    1.03    0.48
  -7  -6  14    1.01    0.65
   7   6 -13   -0.33    0.64
  -7   6  13    0.69    0.45
  -7   6  13    0.69    0.49
  -7  -6  13    0.53    0.50
  -7  -6  13    1.46    0.66
  -7   6  12   -0.43    0.39
   7   6 -12   -0.13    0.59
  -7   6  12   -0.42    0.47
  -7  -6  12    0.62    0.60
  -7  -6  12    0.39    0.52
  -7   6  11    1.96    0.54
   7   6 -11    2.52    0.71
  -7  -6  11    3.28    0.76
  -7  -6  11    2.02    0.69
   7   6 -10    0.79    0.53
  -7   6  10    0.35    0.40
  -7  -6  10    0.23    0.44
  -7  -6  10   -0.80    0.42
  -7   6   9    6.52    0.63
   7   6  -9    8.09    0.83
  -7  -6   9    6.80    0.75
  -7  -6   9    6.86    0.72
   7  -6  -9    6.84    0.70
   7   6  -8    0.10    0.42
  -7   6   8    0.19    0.32
  -7  -6   8   -0.49    0.40
   7  -6  -8    0.34    0.36
  -7  -6   8    0.65    0.50
   7   6  -7    1.45    0.53
  -7   6   7    1.05    0.39
   7   6  -7    0.53    0.49
  -7  -6   7    0.40    0.46
   7  -6  -7    0.41    0.40
   7  -6  -7    1.62    0.48
  -7  -6   7    0.92    0.49
   7  -6  -7    0.97    0.41
   7   6  -6    1.01    0.45
   7   6  -6    0.39    0.37
  -7  -6   6    0.37    0.42
  -7  -6   6    0.63    0.40
   7  -6  -6    1.31    0.40
   7  -6  -6    0.25    0.39
   7  -6  -6    0.74    0.31
   7   6  -5    0.34    0.31
   7   6  -5    0.09    0.37
   7  -6  -5   -0.07    0.29
   7  -6  -5   -0.04    0.29
  -7  -6   5    0.38    0.41
  -7  -6   5    0.56    0.38
   7  -6  -5    0.13    0.26
   7   6  -4    3.75    0.42
   7  -6  -4    4.42    0.49
   7  -6  -4    4.17    0.41
  -7  -6   4    3.98    0.50
  -7  -6   4    3.63    0.46
   7  -6  -4    4.09    0.43
   7   6  -3    9.41    0.54
   7   6  -3    8.57    0.66
  -7  -6   3    9.23    0.61
   7  -6  -3    9.70    0.59
   7  -6  -3    8.68    0.56
  -7  -6   3    8.68    0.54
   7  -6  -3    9.16    0.59
   7   6  -2   11.97    0.58
   7   6  -2   11.98    0.76
   7  -6  -2   12.64    0.68
   7  -6  -2   12.39    0.65
   7  -6  -2   13.13    0.70
  -7  -6   2   11.27    0.64
  -7  -6   2   11.43    0.59
   7   6  -1    1.36    0.25
   7   6  -1    0.77    0.36
  -7  -6   1    0.99    0.32
  -7  -6   1    1.56    0.34
   7  -6  -1    0.82    0.30
   7  -6  -1    1.26    0.36
  -7   6   0    4.28    0.43
   7   6   0    4.13    0.46
  -7   6   0    4.10    0.36
   7  -6   0    4.91    0.44
  -7  -6   0    4.28    0.37
   7  -6   0    3.86    0.43
  -7  -6   0    4.35    0.32
  -7   6  -1   -0.06    0.26
  -7   6  -1    0.18    0.27
   7   6   1    0.14    0.33
  -7   6  -1   -0.14    0.25
  -7  -6  -1    0.28    0.24
   7  -6   1    0.60    0.32
  -7   6  -2    3.57    0.45
  -7   6  -2    3.47    0.40
   7   6   2    3.94    0.48
  -7   6  -2    4.12    0.49
   7  -6   2    4.24    0.47
  -7  -6  -2    3.31    0.27
  -7  -6  -2    3.32    0.30
   7   6   3    8.01    0.54
  -7   6  -3    9.14    0.61
  -7   6  -3    9.54    0.57
  -7  -6  -3    8.51    0.43
  -7  -6  -3    8.83    0.43
   7  -6   3    9.28    0.64
   7  -6   3    9.45    0.65
  -7   6  -4    7.79    0.61
  -7   6  -4    8.28    0.57
   7   6   4    7.34    0.51
  -7  -6  -4    7.39    0.40
  -7  -6  -4    7.93    0.42
   7  -6   4    9.02    0.69
   7  -6   4    8.77    0.66
  -7   6  -5    0.69    0.34
  -7   6  -5    0.72    0.32
   7   6   5    0.38    0.32
   7  -6   5    0.85    0.46
   7  -6   5    1.55    0.48
  -7  -6  -5    1.19    0.27
  -7  -6  -5    0.79    0.23
  -7   6  -6   18.24    0.95
   7   6   6   16.58    0.79
   7   6   6   16.65    0.74
   7  -6   6   16.72    0.99
   7  -6   6   16.51    1.00
  -7  -6  -6   15.92    0.66
   7   6   7   18.90    0.87
  -7   6  -7   19.21    1.03
  -7  -6  -7   17.33    0.74
   7  -6   7   19.95    1.16
   7  -6   7   19.67    1.09
  -7  -6  -7   19.23    0.80
  -7   6  -8    2.56    0.57
   7   6   8    1.20    0.36
  -7  -6  -8    1.65    0.34
   7  -6   8    0.91    0.54
  -7  -6  -8    1.75    0.31
   7  -6   8    1.50    0.55
   7   6   9    1.80    0.42
   7   6   9    1.01    0.27
  -7   6  -9    1.01    0.51
   7  -6   9    1.67    0.56
   7  -6   9    0.98    0.53
  -7  -6  -9    1.50    0.37
  -7   6 -10    0.33    0.52
   7   6  10    0.41    0.37
  -7  -6 -10    1.19    0.38
   7  -6  10    0.37    0.58
   7  -6  10    0.75    0.46
   7   6  11    0.25    0.40
  -7   6 -11    0.13    0.53
   7   6  11    0.54    0.29
   7  -6  11    0.08    0.55
   7  -6  11   -0.02    0.51
  -7  -6 -11    0.28    0.39
   7   6  12    2.72    0.42
   7   6  12    4.37    0.65
  -7   6 -12    3.30    0.82
   7  -6  12    3.63    0.82
   7  -6  12    3.68    0.85
   7   6  13    0.49    0.32
   7  -6  13    1.32    0.74
   7  -6  13    0.32    0.96
   7   6  14    0.82    0.37
   7   6  14    0.63    0.49
   7  -6  14    1.02    0.70
   7   6  15    0.11    0.44
  -7   7  15    0.49    0.58
  -7  -7  15    1.57    0.78
  -7   7  14    1.54    0.58
  -7  -7  14    0.91    0.79
  -7   7  13    0.93    0.53
  -7  -7  13    1.08    0.65
   7  -7 -13    0.47    0.49
  -7  -7  13    0.82    0.63
  -7   7  12    0.03    0.46
   7   7 -12    0.63    0.71
  -7  -7  12    0.77    0.52
  -7  -7  12    1.31    0.63
   7  -7 -12   -0.48    0.47
  -7   7  11    2.68    0.59
   7   7 -11    2.27    0.77
  -7  -7  11    2.82    0.67
  -7  -7  11    1.48    0.68
   7  -7 -11    2.17    0.62
   7   7 -10    0.69    0.59
  -7   7  10    0.56    0.43
   7  -7 -10    0.39    0.39
  -7  -7  10    0.31    0.48
  -7  -7  10    0.31    0.49
   7   7  -9    2.18    0.67
   7  -7  -9    0.63    0.44
  -7  -7   9    0.76    0.47
   7  -7  -9    0.87    0.54
   7   7  -8    4.19    0.77
  -7  -7   8    2.61    0.64
   7  -7  -8    2.22    0.55
  -7  -7   8    2.50    0.59
   7  -7  -8    3.93    0.64
   7   7  -7    0.19    0.46
   7  -7  -7    0.19    0.33
   7  -7  -7    0.29    0.38
  -7  -7   7    0.33    0.40
  -7  -7   7    0.17    0.43
   7   7  -6    0.95    0.45
   7  -7  -6    0.38    0.38
   7  -7  -6    0.29    0.35
  -7  -7   6   -0.62    0.36
  -7  -7   6    0.44    0.37
   7   7  -5    2.30    0.46
  -7  -7   5    2.66    0.47
   7  -7  -5    2.96    0.52
  -7  -7   5    2.97    0.57
   7  -7  -5    2.32    0.46
   7   7  -4    1.09    0.39
   7   7  -4    1.18    0.49
  -7  -7   4    1.82    0.50
   7  -7  -4    1.62    0.40
  -7  -7   4    2.07    0.43
   7  -7  -4    2.48    0.46
   7   7  -3    0.52    0.41
   7   7  -3    0.50    0.29
  -7  -7   3    0.50    0.29
   7  -7  -3    1.38    0.37
  -7  -7   3    0.61    0.38
   7  -7  -3    0.60    0.33
   7   7  -2   -0.23    0.21
   7   7  -2   -0.15    0.35
  -7  -7   2   -0.08    0.35
   7  -7  -2   -0.18    0.29
  -7  -7   2    0.02    0.25
   7   7  -1    6.42    0.60
   7   7  -1    4.48    0.39
  -7   7   1    5.33    0.40
   7  -7  -1    4.73    0.50
  -7  -7   1    4.79    0.47
   7   7   0    0.71    0.39
  -7   7   0    1.05    0.31
  -7  -7   0    0.66    0.32
   7  -7   0    0.19    0.35
  -7  -7   0    0.60    0.26
  -7   7  -1    0.27    0.28
   7   7   1    0.60    0.37
  -7  -7  -1    0.20    0.27
  -7  -7  -1    0.57    0.21
  -7  -7  -1    0.37    0.22
   7  -7   1    0.48    0.37
   7   7   2    0.18    0.38
  -7   7  -2    0.43    0.32
  -7   7  -2    0.46    0.33
  -7  -7  -2    0.13    0.23
  -7  -7  -2    0.54    0.23
  -7  -7  -2    0.06    0.26
   7  -7   2    0.74    0.38
  -7   7  -3    3.32    0.50
  -7   7  -3    2.92    0.43
   7   7   3    2.72    0.48
   7  -7   3    3.77    0.61
  -7  -7  -3    2.58    0.33
  -7  -7  -3    2.48    0.29
  -7   7  -4    0.48    0.34
  -7   7  -4    1.24    0.38
  -7  -7  -4    0.35    0.23
   7  -7   4    0.73    0.38
  -7  -7  -4    0.19    0.26
   7  -7   4    0.68    0.44
  -7   7  -5    2.13    0.43
  -7   7  -5    2.00    0.48
   7  -7   5    3.45    0.78
  -7  -7  -5    2.99    0.50
  -7  -7  -5    2.57    0.31
   7  -7   5    2.34    0.56
  -7   7  -6    0.92    0.36
  -7   7  -6    1.03    0.37
   7  -7   6    0.70    0.49
  -7  -7  -6    0.75    0.24
   7  -7   6    1.50    0.49
  -7  -7  -6    1.06    0.26
  -7   7  -7    1.15    0.41
  -7   7  -7    1.45    0.44
  -7  -7  -7    1.89    0.30
   7  -7   7    2.42    0.52
   7  -7   7    0.53    0.51
   7   7   8    0.24    0.28
   7   7   8    0.69    0.34
  -7   7  -8   -0.56    0.33
   7  -7   8    0.82    0.44
  -7  -7  -8    0.66    0.22
  -7  -7  -8    0.94    0.29
   7  -7   8   -0.36    0.45
   7   7   9   -0.09    0.29
   7   7   9    0.31    0.35
  -7  -7  -9    0.38    0.24
   7  -7   9    0.24    0.51
  -7  -7  -9    0.63    0.31
   7   7  10    1.03    0.39
  -7  -7 -10    2.30    0.46
   7  -7  10    0.19    0.53
   7   7  11    1.16    0.50
   7  -7  11    2.04    0.64
   7  -7  11    1.87    0.71
  -7  -7 -11    1.85    0.40
   7   7  12    0.39    0.46
   7  -7  12    0.74    0.61
  -7  -7 -12    0.40    0.35
   7   7  13    0.77    0.50
   7  -7  13    0.65    0.62
  -7   8  14    1.65    0.64
   7  -8 -14    0.19    0.54
  -7  -8  14    0.47    0.64
   7  -8 -14    1.10    0.62
   7  -8 -13    0.42    0.63
  -7  -8  13    1.29    0.65
   7  -8 -13    2.04    0.58
  -7  -8  12    0.91    0.69
   7  -8 -12    0.95    0.51
   7  -8 -12    0.22    0.52
   7  -8 -11    1.22    0.52
  -7  -8  11    1.39    0.66
   7   8 -10   -0.18    0.64
   7  -8 -10    0.55    0.46
  -7  -8  10    0.42    0.57
  -7  -8  10    0.46    0.46
   7  -8 -10    0.15    0.43
   7   8  -9    0.20    0.50
   7  -8  -9    1.07    0.49
   7  -8  -9    1.22    0.52
[truncated: 842,202 more chars]
