# Supplementary material for: Synthesis and structure of 4-[(2,3,4,5,6-pentafluoro­phen­oxy)carbon­yl]phenyl 4-(tetra­dec­yloxy)benzoate
Source: Acta Crystallogr E Crystallogr Commun. 2026 Jun 23;82(Pt 7):858–61. doi: 10.1107/S2056989026006213 (PMC13330810; doi:10.1107/S2056989026006213)
Supplement: Supplementary file 2 [file e-82-00858-Isup2.hkl]

data_I                                                                          
_shelx_title ' T1_a.res in P2(1)/c'                                             
_shelx_refln_list_code          4                                               
_shelx_F_calc_maximum      323.37                                               
_exptl_crystal_F_000      1303.86                                               
_reflns_d_resolution_high  0.8409                                               
                                                                                
loop_                                                                           
 _space_group_symop_operation_xyz                                               
 'x, y, z'                                                                      
 '-x, y+1/2, -z+1/2'                                                            
 '-x, -y, -z'                                                                   
 'x, -y-1/2, z-1/2'                                                             
                                                                                
_cell_length_a    27.8107                                                       
_cell_length_b     8.2062                                                       
_cell_length_c    13.9746                                                       
_cell_angle_alpha  90.000                                                       
_cell_angle_beta  103.868                                                       
_cell_angle_gamma  90.000                                                       
                                                                                
_shelx_F_squared_multiplier     1.000                                           
                                                                                
loop_                                                                           
 _refln_index_h                                                                 
 _refln_index_k                                                                 
 _refln_index_l                                                                 
 _refln_F_squared_calc                                                          
 _refln_F_squared_meas                                                          
 _refln_F_squared_sigma                                                         
 _refln_observed_status                                                         
   4   0   0       5706.01       5254.85        90.14 o                         
   5   0   0          8.15         15.07         7.47 o                         
   6   0   0        974.16        883.88        29.75 o                         
   7   0   0       2246.17       1909.51        37.61 o                         
   8   0   0         86.67         94.94         9.85 o                         
   9   0   0        157.71        153.42        10.61 o                         
  10   0   0        980.65        954.76        23.96 o                         
  11   0   0          0.52          0.00         8.29 o                         
  12   0   0       1361.08       1159.06        29.26 o                         
  13   0   0       1768.77       1550.50        43.24 o                         
  14   0   0        923.15        831.83        41.97 o                         
  15   0   0        309.45        267.90        18.78 o                         
  16   0   0       1517.39       1509.20        37.61 o                         
  17   0   0       1772.92       1808.46        43.48 o                         
  18   0   0         29.42         40.48        13.49 o                         
  19   0   0        744.48        795.21        28.28 o                         
  20   0   0          0.84          4.39        13.93 o                         
  21   0   0       1680.90       1710.19        45.91 o                         
  22   0   0        501.33        563.92        57.60 o                         
  23   0   0        560.00        545.10        27.80 o                         
  24   0   0        106.55        158.80        21.12 o                         
  25   0   0       1645.16       1572.78        41.79 o                         
  26   0   0       2270.68       2215.03        62.69 o                         
  27   0   0        274.09        313.29        28.56 o                         
  28   0   0         31.47         62.55        20.21 o                         
  29   0   0         23.49         19.75        22.26 o                         
  30   0   0          1.36          0.00        31.50 o                         
  31   0   0         62.77         79.38        30.05 o                         
  32   0   0        164.20        240.89        52.67 o                         
   1   1   0         59.37         60.36         6.59 o                         
   2   1   0       4101.86       3619.56       241.60 o                         
   3   1   0       2083.45       1981.81        37.93 o                         
   4   1   0       1976.92       1854.53        31.66 o                         
   5   1   0       2247.73       2040.93        30.88 o                         
   6   1   0         29.03         46.22         4.88 o                         
   7   1   0        670.84        672.47        11.50 o                         
   8   1   0       1556.43       1396.22        21.53 o                         
   9   1   0         77.80         98.44         6.27 o                         
  10   1   0       1492.02       1403.14        24.51 o                         
  11   1   0        135.62        173.53        12.13 o                         
  12   1   0        243.49        211.15         9.59 o                         
  13   1   0         14.50         10.52         6.93 o                         
  14   1   0         63.30         52.23         9.30 o                         
  15   1   0        794.85        722.23        15.75 o                         
  16   1   0       5740.06       5604.15        69.46 o                         
  17   1   0      10093.41      10334.35       122.60 o                         
  18   1   0          0.51         30.77         8.67 o                         
  19   1   0          8.67         18.89         8.07 o                         
  20   1   0        467.88        457.91        14.79 o                         
  21   1   0        402.18        448.95        16.18 o                         
  22   1   0       4280.22       4308.32        59.20 o                         
  23   1   0       4345.63       4358.57        60.58 o                         
  24   1   0       1756.30       1709.24        32.20 o                         
  25   1   0        344.62        348.93        20.73 o                         
  26   1   0          0.82         17.72        14.65 o                         
  27   1   0        110.59        156.51        18.31 o                         
  28   1   0        147.40        177.93        18.62 o                         
  29   1   0         41.08         47.18        17.22 o                         
  30   1   0          0.27          3.87        18.03 o                         
  31   1   0          9.66         29.01        17.12 o                         
   1   2   0      10749.16      11181.35       124.44 o                         
   2   2   0        227.09        219.81         9.12 o                         
   3   2   0         11.37          6.83         5.30 o                         
   4   2   0        136.51        148.92         7.21 o                         
   5   2   0         13.30         12.71         4.41 o                         
   6   2   0       1190.13       1041.74        17.95 o                         
   7   2   0       2155.86       2051.59        58.86 o                         
   8   2   0        298.90        280.94        10.04 o                         
   9   2   0       1242.26       1197.23        21.92 o                         
  10   2   0       3294.43       3143.38        41.48 o                         
  11   2   0        536.79        500.78        15.06 o                         
  12   2   0        694.89        786.88        18.89 o                         
  13   2   0        750.58        792.17        14.82 o                         
  14   2   0          3.60          4.70         5.86 o                         
  15   2   0        323.43        338.22        11.26 o                         
  16   2   0       1864.73       1881.75        27.36 o                         
  17   2   0         50.84         66.76         9.23 o                         
  18   2   0         21.48         33.81         8.37 o                         
  19   2   0         13.06         37.71         9.11 o                         
  20   2   0        341.32        382.81        13.91 o                         
  21   2   0       2016.73       1914.60        48.03 o                         
  22   2   0       1503.43       1332.47        36.52 o                         
  23   2   0         24.03         24.13        12.05 o                         
  24   2   0         13.68         24.17        13.46 o                         
  25   2   0        337.40        344.41        24.87 o                         
  26   2   0        677.67        692.14        26.40 o                         
  27   2   0         23.49         64.08        14.95 o                         
  28   2   0        328.07        374.80        28.32 o                         
  29   2   0        401.79        382.52        28.13 o                         
  30   2   0         38.57         75.67        24.61 o                         
  31   2   0         19.56         21.66        19.21 o                         
   1   3   0       5177.74       5464.00        63.90 o                         
   2   3   0       6603.23       6952.14        74.95 o                         
   3   3   0        975.19       1003.73        19.45 o                         
   4   3   0         61.29        108.55         6.70 o                         
   5   3   0       1331.03       1396.40        19.26 o                         
   6   3   0       1752.66       1796.38        23.27 o                         
   7   3   0         14.75         29.41         5.63 o                         
   8   3   0       2060.39       2055.56        32.01 o                         
   9   3   0       1861.81       1913.09        34.64 o                         
  10   3   0         79.39         99.01         8.77 o                         
  11   3   0       1012.87       1052.09        19.78 o                         
  12   3   0         19.14         48.48         9.35 o                         
  13   3   0        177.00        206.61        13.22 o                         
  14   3   0         24.46         18.62         9.16 o                         
  15   3   0        331.05        317.65        15.50 o                         
  16   3   0       2214.59       2119.45        43.72 o                         
  17   3   0        139.53        168.01        14.79 o                         
  18   3   0        895.49        841.77        23.99 o                         
  19   3   0        496.64        444.59        21.65 o                         
  20   3   0        137.77        160.40        22.10 o                         
  21   3   0         70.54        121.54        25.00 o                         
  22   3   0        554.80        507.57        33.75 o                         
  23   3   0        102.23        138.73        27.83 o                         
  24   3   0          3.75         30.08        37.25 o                         
  25   3   0         47.52        121.97        36.45 o                         
  26   3   0         29.45         61.06        38.51 o                         
  27   3   0        118.26        203.75        43.51 o                         
  28   3   0        217.48        262.38        37.05 o                         
  29   3   0          7.89         30.67        27.88 o                         
  30   3   0        193.15        257.25        44.93 o                         
   0   4   0      11011.62      11765.32       176.95 o                         
   1   4   0       4040.34       4402.13        63.71 o                         
   2   4   0        460.07        539.39        12.76 o                         
   3   4   0        384.02        352.97        10.76 o                         
   4   4   0          0.13          0.44         7.22 o                         
   5   4   0        171.75        203.24         9.64 o                         
   6   4   0        765.49        845.89        14.95 o                         
   7   4   0        938.46       1018.92        18.14 o                         
   8   4   0        315.51        309.16        10.83 o                         
   9   4   0         90.81        149.83        10.72 o                         
  10   4   0        409.52        424.36        12.51 o                         
  11   4   0         16.66         46.82         8.92 o                         
  12   4   0         31.72         58.23        10.57 o                         
  13   4   0         95.10        103.62        11.57 o                         
  14   4   0        105.54        112.14        13.31 o                         
  15   4   0        623.50        578.19        19.22 o                         
  16   4   0         74.90         87.31        13.04 o                         
  17   4   0        947.16        884.56        31.47 o                         
  18   4   0        198.92        266.83        32.94 o                         
  19   4   0         59.45         84.47        22.54 o                         
  20   4   0         66.63        124.98        25.54 o                         
  21   4   0        729.19        729.16        37.29 o                         
  22   4   0        809.30        693.82        37.62 o                         
  23   4   0        229.61        202.64        29.11 o                         
  24   4   0          0.68         71.14        30.27 o                         
  25   4   0         14.27         55.37        24.28 o                         
  26   4   0          1.20         60.42        52.06 o                         
  27   4   0          3.79         66.96        27.41 o                         
  28   4   0         68.01         93.67        28.07 o                         
  29   4   0         52.65         91.34        38.10 o                         
   1   5   0       2742.59       2626.54        36.02 o                         
   2   5   0        480.23        444.34        18.25 o                         
   3   5   0        420.59        472.83        13.69 o                         
   4   5   0         10.15         16.78         7.33 o                         
   5   5   0        744.38        723.12        16.01 o                         
   6   5   0        585.22        563.16        16.51 o                         
   7   5   0         28.90         26.27         7.50 o                         
   8   5   0         15.33         54.43         8.17 o                         
   9   5   0         84.75        148.78        14.17 o                         
  10   5   0        309.38        310.20        14.89 o                         
  11   5   0        972.06        853.10        24.34 o                         
  12   5   0        799.28        721.55        25.27 o                         
  13   5   0          0.49          8.72         9.97 o                         
  14   5   0         79.89        110.47        19.44 o                         
  15   5   0        110.79        168.83        23.26 o                         
  16   5   0       2944.44       2700.33        82.58 o                         
  17   5   0        581.83        642.27        72.47 o                         
  18   5   0       3281.26       2969.11        74.96 o                         
  19   5   0       1228.79       1108.45        43.63 o                         
  20   5   0        253.00        312.03        32.29 o                         
  21   5   0        112.78        199.04        34.90 o                         
  22   5   0         16.11         21.67        22.77 o                         
  23   5   0         40.26         64.65        25.87 o                         
  24   5   0          1.93         19.83        24.22 o                         
  25   5   0         68.90         99.51        34.13 o                         
  26   5   0         16.62         62.37        20.84 o                         
  27   5   0         32.16         67.98        28.71 o                         
   0   6   0       1097.99       1107.65        36.97 o                         
   1   6   0       1324.87       1433.07        33.74 o                         
   2   6   0         59.21         71.72         9.58 o                         
   3   6   0        375.51        383.13        12.89 o                         
   4   6   0          2.09          0.00         7.70 o                         
   5   6   0        211.74        233.45        21.56 o                         
   6   6   0       1123.75       1172.38        20.61 o                         
   7   6   0        438.61        422.23        14.60 o                         
   8   6   0         16.98         33.32        11.89 o                         
   9   6   0         20.94         19.86         9.45 o                         
  10   6   0        172.44        231.58        13.94 o                         
  11   6   0        316.23        315.28        17.20 o                         
  12   6   0          9.02         34.40        16.91 o                         
  13   6   0        328.05        326.33        26.82 o                         
  14   6   0          5.55         27.41        20.85 o                         
  15   6   0          3.76         21.53        27.12 o                         
  16   6   0        800.28        586.95        60.07 o                         
  17   6   0          4.67          0.00        27.43 o                         
  18   6   0         81.22        120.69        24.89 o                         
  19   6   0        260.39        169.34        50.21 o                         
  20   6   0         95.20        137.94        47.74 o                         
  21   6   0         37.39         84.17        24.50 o                         
  22   6   0         18.17         63.58        23.76 o                         
  23   6   0          7.93         31.30        27.89 o                         
  24   6   0          4.42         12.10        17.70 o                         
  25   6   0         31.79         31.13        31.47 o                         
   1   7   0        198.95        284.66        21.48 o                         
   2   7   0          6.06          7.86        10.65 o                         
   3   7   0        472.10        433.65        17.65 o                         
   4   7   0          1.84          0.00        11.71 o                         
   5   7   0        148.09        163.93        15.38 o                         
   6   7   0          1.78          2.96        12.77 o                         
   7   7   0         50.00         64.82        13.96 o                         
   8   7   0          5.61          4.54        12.01 o                         
   9   7   0         38.02         53.38        13.24 o                         
  10   7   0        123.65        155.47        21.74 o                         
  11   7   0        218.51        256.73        15.31 o                         
  12   7   0        381.87        419.58        28.52 o                         
  13   7   0         87.17        128.25        23.75 o                         
  14   7   0        424.49        431.53        30.77 o                         
  15   7   0         91.81        133.30        36.06 o                         
  16   7   0        211.20        185.08        49.22 o                         
  17   7   0         34.47         75.88        28.73 o                         
  18   7   0         90.22         92.54        46.27 o                         
  19   7   0        168.50        173.26        52.18 o                         
  20   7   0        172.14        147.65        19.55 o                         
  21   7   0         95.19         75.45        17.17 o                         
  22   7   0         13.01         25.32        17.13 o                         
   0   8   0          2.67         63.79        21.00 o                         
   1   8   0        586.02        479.29        24.43 o                         
   2   8   0        643.24        516.85        25.45 o                         
   3   8   0         10.05         25.51        15.91 o                         
   4   8   0         18.06         25.46        15.29 o                         
   5   8   0          3.24          0.00        14.34 o                         
   6   8   0          8.19         14.19        14.19 o                         
   7   8   0          2.49          0.31        13.69 o                         
   8   8   0        220.69        255.79        20.88 o                         
   9   8   0        234.93        254.00        20.32 o                         
  10   8   0          0.18         29.03        12.58 o                         
  11   8   0        282.98        281.97        16.70 o                         
  12   8   0        228.02        257.97        21.17 o                         
  13   8   0         76.02        106.01        23.60 o                         
  14   8   0         81.21        104.88        22.86 o                         
  15   8   0        106.84         58.81        21.98 o                         
  16   8   0         58.13         29.70        47.25 o                         
  17   8   0         68.88         23.98        33.96 o                         
  18   8   0         18.73         29.65        22.79 o                         
   1   9   0        110.57        136.60        22.62 o                         
   2   9   0        124.39        166.97        31.83 o                         
   3   9   0          3.32          0.00        19.67 o                         
   4   9   0         34.65         25.81        17.16 o                         
   5   9   0         56.38         94.21        17.15 o                         
   6   9   0         44.99         81.79        22.85 o                         
   7   9   0          0.52          2.92        23.59 o                         
   8   9   0         14.49         40.33        15.34 o                         
   9   9   0         10.81          1.47        14.35 o                         
  10   9   0         10.70         36.13        14.95 o                         
  11   9   0        143.99        187.34        17.69 o                         
  12   9   0        220.63        211.76        29.27 o                         
 -32   1   1          8.62         28.30        17.34 o                         
 -31   1   1         43.59         85.01        24.15 o                         
 -30   1   1        336.40        436.82        31.60 o                         
 -29   1   1        517.52        480.89        28.24 o                         
 -28   1   1        408.02        399.88        23.76 o                         
 -27   1   1          4.50         21.43        14.51 o                         
 -26   1   1        384.97        405.15        21.94 o                         
 -25   1   1        161.04        241.67        22.10 o                         
 -24   1   1         13.51         38.80        14.94 o                         
 -23   1   1         50.02         63.56        11.52 o                         
 -22   1   1          1.04          8.12         9.84 o                         
 -21   1   1          3.26          6.24        10.50 o                         
 -20   1   1         14.15         15.34         8.05 o                         
 -19   1   1        187.55        228.70        12.21 o                         
 -18   1   1        592.38        573.60        15.76 o                         
 -17   1   1          9.08          0.00         7.41 o                         
 -16   1   1        192.64        228.96        11.97 o                         
 -15   1   1       8921.24       8943.02       106.92 o                         
 -14   1   1       2820.85       2790.98        38.21 o                         
 -13   1   1       4108.65       4259.48        50.34 o                         
 -12   1   1        958.79        961.76        16.56 o                         
 -11   1   1          6.41         15.02         6.16 o                         
 -10   1   1       1271.75       1061.06        21.76 o                         
  -9   1   1       1423.42       1382.43        18.28 o                         
  -8   1   1        157.72        185.04         6.46 o                         
  -7   1   1         18.03         37.42         4.93 o                         
  -6   1   1        162.64        171.98         6.34 o                         
  -5   1   1         78.11        105.29         5.30 o                         
  -4   1   1        227.52        214.63         6.21 o                         
  -3   1   1       1097.24       1059.59        42.96 o                         
  -2   1   1       1751.94       1674.93        78.21 o                         
  -1   1   1        445.87        210.98        12.82 o                         
   0   1   1       1480.35       1379.38        32.88 o                         
   1   1   1       1230.05       1268.53        51.89 o                         
   2   1   1       3030.97       2740.20       114.27 o                         
   3   1   1       3562.17       3238.53       111.25 o                         
   4   1   1        981.20        863.34        21.63 o                         
   5   1   1        636.08        637.04        15.74 o                         
   6   1   1       3310.19       3097.09        47.38 o                         
   7   1   1       1226.51       1126.76        23.77 o                         
   8   1   1        117.51        131.96         6.97 o                         
   9   1   1       1543.03       1503.10        22.80 o                         
  10   1   1       1892.72       1838.11        29.75 o                         
  11   1   1         66.03         81.50         9.14 o                         
  12   1   1       2265.93       2217.70        33.68 o                         
  13   1   1       2827.55       2833.90        37.74 o                         
  14   1   1         45.12         57.01         7.66 o                         
  15   1   1        858.52        820.31        16.81 o                         
  16   1   1        217.71        224.65        11.39 o                         
  17   1   1       1250.32       1267.75        34.79 o                         
  18   1   1       1668.39       1596.07        27.37 o                         
  19   1   1       2580.08       2501.26        37.48 o                         
  20   1   1        627.66        645.30        17.80 o                         
  21   1   1        790.28        767.84        21.27 o                         
  22   1   1         72.62         91.91        12.93 o                         
  23   1   1        241.67        329.18        18.00 o                         
  24   1   1          8.35          7.36        12.51 o                         
  25   1   1         43.53         60.50        13.80 o                         
  26   1   1          2.37          0.00        20.47 o                         
  27   1   1        125.75        140.97        16.24 o                         
  28   1   1        156.54        161.83        18.44 o                         
  29   1   1         21.05         36.88        15.76 o                         
  30   1   1          5.53         18.42        16.86 o                         
  31   1   1         51.41        105.85        24.75 o                         
 -31   2   1        205.71        313.46        32.94 o                         
 -30   2   1        222.33        312.77        48.41 o                         
 -29   2   1         12.76         57.35        18.39 o                         
 -28   2   1        204.51        268.31        22.60 o                         
 -27   2   1        436.92        491.76        21.87 o                         
 -26   2   1         11.54         50.68        13.73 o                         
 -25   2   1        439.23        458.96        20.88 o                         
 -24   2   1        828.59        767.45        26.65 o                         
 -23   2   1       1151.50       1110.08        24.53 o                         
 -22   2   1       2300.72       2152.94        38.25 o                         
 -21   2   1        907.87        891.40        20.28 o                         
 -20   2   1        162.02        190.53        14.56 o                         
 -19   2   1        291.97        279.21        12.95 o                         
 -18   2   1        235.56        284.23        15.49 o                         
 -17   2   1        629.33        674.46        17.01 o                         
 -16   2   1          0.54          0.00         7.80 o                         
 -15   2   1       1322.71       1371.71        22.00 o                         
 -14   2   1        358.76        323.80        10.18 o                         
 -13   2   1        155.59        165.29         9.29 o                         
 -12   2   1         51.01         46.93         6.83 o                         
 -11   2   1         94.12         88.61         7.43 o                         
 -10   2   1        107.28        135.05         8.64 o                         
  -9   2   1        272.24        255.30         8.70 o                         
  -8   2   1       1434.83       1400.16        18.31 o                         
  -7   2   1        782.86        795.83        12.80 o                         
  -6   2   1       1008.29       1045.64        12.92 o                         
  -5   2   1       1755.25       1801.68        22.53 o                         
  -4   2   1          1.28          8.81         5.44 o                         
  -3   2   1        690.03        717.66        12.63 o                         
  -2   2   1         79.78         61.47         8.46 o                         
  -1   2   1         60.12         83.46         5.79 o                         
   0   2   1       4149.97       4209.21        55.26 o                         
   1   2   1      12299.50      12358.97       191.20 o                         
   2   2   1     104570.76     112112.55      3911.19 o                         
   3   2   1      60908.54      58423.61      5811.77 o                         
   4   2   1      42259.41      43240.46       627.45 o                         
   5   2   1       7569.69       7242.12       110.89 o                         
   6   2   1        224.53        211.34        17.37 o                         
   7   2   1         16.06         20.41         9.78 o                         
   8   2   1        362.64        325.86        12.45 o                         
   9   2   1       1166.00       1170.62        23.89 o                         
  10   2   1       2495.86       2658.78        43.43 o                         
  11   2   1       4598.37       4546.50        76.94 o                         
  12   2   1        979.86        961.79        29.19 o                         
  13   2   1       2081.37       2065.21        42.43 o                         
  14   2   1       5572.09       5569.79       142.58 o                         
  15   2   1       1724.85       1716.77        35.05 o                         
  16   2   1         99.20        102.50         9.10 o                         
  17   2   1        285.20        245.90        13.48 o                         
  18   2   1        754.66        753.39        20.19 o                         
  19   2   1        684.08        601.11        21.29 o                         
  20   2   1        128.88        167.36        12.64 o                         
  21   2   1         30.92         11.49        10.16 o                         
  22   2   1         20.28         37.19        11.69 o                         
  23   2   1          2.34          0.00        13.76 o                         
  24   2   1         75.18         79.59        16.43 o                         
  25   2   1        153.11        207.00        18.19 o                         
  26   2   1          9.96         30.75        14.40 o                         
  27   2   1        269.68        258.10        33.30 o                         
  28   2   1         28.74         59.58        14.62 o                         
  29   2   1         42.72         67.69        21.79 o                         
  30   2   1         24.95         24.49        19.08 o                         
 -30   3   1        241.61        284.26        35.28 o                         
 -29   3   1        196.07        287.14        48.65 o                         
 -28   3   1        129.38        168.26        35.93 o                         
 -27   3   1         19.69         43.36        34.67 o                         
 -26   3   1         17.67         62.62        21.14 o                         
 -25   3   1          9.31         21.93        12.55 o                         
 -24   3   1        101.85        107.09        13.78 o                         
 -23   3   1        296.33        260.48        19.83 o                         
 -22   3   1         12.74         37.14        10.57 o                         
 -21   3   1        197.17        201.54        16.46 o                         
 -20   3   1          1.08         21.12        10.87 o                         
 -19   3   1       1895.25       1831.41        29.49 o                         
 -18   3   1       3210.15       3213.59        46.75 o                         
 -17   3   1        436.96        413.17        15.24 o                         
 -16   3   1       4042.99       3915.69        66.80 o                         
 -15   3   1       5391.43       5305.53        62.19 o                         
 -14   3   1        581.80        571.94        17.75 o                         
 -13   3   1       1764.42       1785.41        24.49 o                         
 -12   3   1       1278.52       1251.64        19.31 o                         
 -11   3   1        414.29        448.21        10.51 o                         
 -10   3   1        333.70        397.11        10.00 o                         
  -9   3   1        263.54        270.33         8.90 o                         
  -8   3   1         38.26         63.67         7.22 o                         
  -7   3   1       1117.24       1157.48        17.74 o                         
  -6   3   1        383.10        394.53        10.98 o                         
  -5   3   1        972.42        940.73        16.53 o                         
  -4   3   1        733.24        703.75        13.07 o                         
  -3   3   1       1368.12       1378.51        20.97 o                         
  -2   3   1       2316.91       2283.30        32.45 o                         
  -1   3   1         70.07        124.13         9.18 o                         
   0   3   1       1428.58       1490.11        21.36 o                         
   1   3   1       4223.40       4396.47        52.73 o                         
   2   3   1        829.59        796.39        13.89 o                         
   3   3   1       6570.90       6569.99        71.38 o                         
   4   3   1        732.58        719.55        12.69 o                         
   5   3   1        694.33        708.36        12.78 o                         
   6   3   1         76.55        108.11        11.22 o                         
   7   3   1       1529.78       1588.41        26.88 o                         
   8   3   1         76.95        113.14        10.51 o                         
   9   3   1        570.75        560.19        19.92 o                         
  10   3   1        671.60        673.76        24.45 o                         
  11   3   1        210.64        213.96        16.23 o                         
  12   3   1         15.15         12.04         8.99 o                         
  13   3   1          7.28          8.36         9.45 o                         
  14   3   1          0.92          1.77        10.20 o                         
  15   3   1        448.90        454.74        21.09 o                         
  16   3   1       1590.64       1514.35        31.43 o                         
  17   3   1        159.34        188.33        17.29 o                         
  18   3   1       2687.44       2536.40        46.53 o                         
  19   3   1       3901.92       3697.34        64.94 o                         
  20   3   1       1046.34       1023.71        42.33 o                         
  21   3   1       1524.59       1398.06        48.29 o                         
  22   3   1        540.77        571.03        39.46 o                         
  23   3   1        644.01        641.91        40.35 o                         
  24   3   1          0.05         69.81        23.70 o                         
  25   3   1         15.92         36.45        22.72 o                         
  26   3   1         62.54         91.49        26.70 o                         
  27   3   1        238.11        359.75        43.87 o                         
  28   3   1        160.21        190.78        38.80 o                         
  29   3   1         34.40         58.46        29.09 o                         
  30   3   1          5.77         23.41        27.28 o                         
 -29   4   1          9.49         56.66        36.07 o                         
 -28   4   1         25.80         67.69        27.79 o                         
 -27   4   1          4.57         36.20        31.97 o                         
 -26   4   1          2.57         20.18        18.75 o                         
 -25   4   1          0.23          0.00        31.29 o                         
 -24   4   1         32.36         26.40        23.26 o                         
 -23   4   1        141.50        141.46        20.67 o                         
 -22   4   1        286.10        380.26        27.99 o                         
 -21   4   1         15.08          6.61        15.92 o                         
 -20   4   1        214.03        238.38        42.50 o                         
 -19   4   1         91.25         72.78        22.99 o                         
 -18   4   1         12.45         29.15        19.27 o                         
 -17   4   1         33.20         63.87        15.25 o                         
 -16   4   1        169.06        172.65        14.94 o                         
 -15   4   1        175.22        232.19        15.47 o                         
 -14   4   1        912.07        816.30        19.83 o                         
 -13   4   1          8.45          6.89        10.73 o                         
 -12   4   1         42.59         86.00         8.29 o                         
 -11   4   1       1419.95       1375.04        22.84 o                         
 -10   4   1         10.46         19.45         6.71 o                         
  -9   4   1       3184.22       3142.36        41.44 o                         
  -8   4   1       3251.54       3265.50        42.89 o                         
  -7   4   1        311.92        354.18        13.66 o                         
  -6   4   1         37.83         59.19         7.59 o                         
  -5   4   1        583.96        483.30        12.90 o                         
  -4   4   1        231.57        265.68        10.44 o                         
  -3   4   1        351.82        335.64        12.38 o                         
  -2   4   1        269.57        277.53        12.68 o                         
  -1   4   1        392.37        350.28        11.35 o                         
   0   4   1        628.03        588.27        14.64 o                         
   1   4   1       5649.95       5878.88        70.28 o                         
   2   4   1        533.10        589.22        14.79 o                         
   3   4   1       3850.95       4027.38        50.20 o                         
   4   4   1       1594.84       1733.04        33.37 o                         
   5   4   1        419.46        360.76        10.91 o                         
   6   4   1        147.82        161.40         8.68 o                         
   7   4   1         29.69         40.35         6.63 o                         
   8   4   1         22.42         20.56         8.48 o                         
   9   4   1          8.83         26.31         9.08 o                         
  10   4   1         46.84         71.86        11.30 o                         
  11   4   1          0.24          5.58         9.09 o                         
  12   4   1         53.62         94.68        16.77 o                         
  13   4   1         67.89         76.94        11.85 o                         
  14   4   1       1190.28       1186.94        28.05 o                         
  15   4   1        997.68        913.11        22.37 o                         
  16   4   1         51.08         75.64        14.52 o                         
  17   4   1        135.59        187.45        25.16 o                         
  18   4   1        190.09        189.18        26.41 o                         
  19   4   1        691.99        722.10        59.59 o                         
  20   4   1       1144.56       1054.48        42.45 o                         
  21   4   1        165.50        188.19        34.61 o                         
  22   4   1         28.89         48.34        24.93 o                         
  23   4   1         10.50         71.20        24.95 o                         
  24   4   1          6.02         37.91        26.57 o                         
  25   4   1         95.91         94.51        26.60 o                         
  26   4   1         21.82        109.27        27.20 o                         
  27   4   1         37.01         60.72        43.78 o                         
  28   4   1          0.55         84.61        32.94 o                         
 -27   5   1          0.78         70.85        31.40 o                         
 -26   5   1         86.95        114.56        31.54 o                         
 -25   5   1         15.74         26.78        41.95 o                         
 -24   5   1          1.21         38.72        18.93 o                         
 -23   5   1         49.21        101.06        33.82 o                         
 -22   5   1         17.14         21.84        23.07 o                         
 -21   5   1        298.33        258.62        23.63 o                         
 -20   5   1        240.27        274.01        21.54 o                         
 -19   5   1        685.21        618.81        33.44 o                         
 -18   5   1       1946.51       1767.86        53.16 o                         
 -17   5   1          9.21         26.95        20.41 o                         
 -16   5   1        523.72        487.20        28.84 o                         
 -15   5   1         44.25         64.69        20.06 o                         
 -14   5   1        760.48        780.91        34.44 o                         
 -13   5   1        277.03        297.97        26.28 o                         
 -12   5   1        101.66        121.51         9.75 o                         
 -11   5   1        120.37        140.24         9.80 o                         
 -10   5   1        178.62        247.79        14.14 o                         
  -9   5   1       1258.28       1228.00        21.25 o                         
  -8   5   1        548.56        550.18        14.82 o                         
  -7   5   1         71.22        117.44        11.29 o                         
  -6   5   1        513.57        543.26        14.62 o                         
  -5   5   1       1454.02       1413.36        23.83 o                         
  -4   5   1        293.04        292.54        11.69 o                         
  -3   5   1        192.85        232.07        15.97 o                         
  -2   5   1          1.43         11.05         7.54 o                         
  -1   5   1        706.35        666.64        16.65 o                         
   0   5   1          1.17         10.52         7.76 o                         
   1   5   1        238.67        265.60        12.36 o                         
   2   5   1        344.38        348.88        16.07 o                         
   3   5   1       1405.02       1456.54        23.80 o                         
   4   5   1          4.33         17.03         8.44 o                         
   5   5   1       1558.02       1516.02        24.66 o                         
   6   5   1         17.36         21.70         7.81 o                         
   7   5   1       1286.87       1233.52        21.54 o                         
   8   5   1        791.59        815.41        17.92 o                         
   9   5   1         46.35         82.11        11.61 o                         
  10   5   1         13.41         18.92        10.27 o                         
  11   5   1         11.79          4.76        10.49 o                         
  12   5   1         64.24         88.95        13.32 o                         
  13   5   1         92.97        132.47        15.42 o                         
  14   5   1        149.20        214.88        21.11 o                         
  15   5   1       1073.67       1006.73        51.48 o                         
  16   5   1        330.31        376.51        29.80 o                         
  17   5   1       1032.84        964.10        39.42 o                         
  18   5   1        127.64        168.79        27.97 o                         
  19   5   1          0.15         32.84        21.73 o                         
  20   5   1          2.79         69.12        34.29 o                         
  21   5   1        272.97        378.53        35.37 o                         
  22   5   1         11.82         28.64        23.83 o                         
  23   5   1         79.34         97.51        37.60 o                         
  24   5   1         51.17         79.28        32.69 o                         
  25   5   1         75.38        115.35        58.97 o                         
  26   5   1          2.59          2.43        25.56 o                         
  27   5   1         17.61         20.00        27.70 o                         
 -25   6   1          0.72          0.00        17.32 o                         
 -24   6   1          0.67         10.82        17.33 o                         
 -23   6   1         15.80         63.42        20.52 o                         
 -22   6   1         47.85         76.99        31.97 o                         
 -21   6   1         38.06         11.03        15.14 o                         
 -20   6   1         16.86          4.55        14.77 o                         
 -19   6   1         23.52         26.17        34.45 o                         
 -18   6   1        343.03        275.40        28.71 o                         
 -17   6   1        388.03        357.11        22.23 o                         
 -16   6   1          1.73          0.00        24.80 o                         
 -15   6   1         97.88        132.90        42.33 o                         
 -14   6   1        197.92        209.70        45.29 o                         
 -13   6   1         10.10         29.49        11.92 o                         
 -12   6   1         53.63         53.09        11.59 o                         
 -11   6   1          0.11         16.33         9.91 o                         
 -10   6   1          1.01          6.62        22.31 o                         
  -9   6   1        202.87        228.27        16.34 o                         
  -8   6   1        216.46        253.41        18.57 o                         
  -7   6   1         98.20        117.47        12.61 o                         
  -6   6   1        475.34        416.58        17.71 o                         
  -5   6   1       1200.63       1108.89        24.46 o                         
  -4   6   1        123.92        174.35        12.67 o                         
  -3   6   1        835.27        748.52        20.10 o                         
  -2   6   1        772.64        719.42        19.21 o                         
  -1   6   1         89.65        115.90        12.17 o                         
   0   6   1         41.28         97.65        11.67 o                         
   1   6   1       3503.96       3572.01        52.65 o                         
   2   6   1        447.86        620.46        21.71 o                         
   3   6   1        872.36        840.12        18.88 o                         
   4   6   1        539.65        580.13        16.42 o                         
   5   6   1         49.13         49.29         9.18 o                         
   6   6   1         80.23        115.64        10.17 o                         
   7   6   1         25.02         15.04        10.95 o                         
   8   6   1          2.52         14.27         8.88 o                         
   9   6   1        116.15        174.84        14.03 o                         
  10   6   1         29.73         52.00        15.67 o                         
  11   6   1         10.70         19.84        14.96 o                         
  12   6   1          5.56          2.75        14.92 o                         
  13   6   1          0.37          7.81        15.31 o                         
  14   6   1         21.72         46.25        16.58 o                         
  15   6   1         20.01         20.21        16.71 o                         
  16   6   1          1.02         26.95        17.79 o                         
  17   6   1        461.90        367.26        46.28 o                         
  18   6   1         17.76         68.14        23.56 o                         
  19   6   1         60.73         77.25        23.86 o                         
  20   6   1         35.10         68.06        23.05 o                         
  21   6   1          2.59         11.08        22.29 o                         
  22   6   1         19.07         47.61        24.10 o                         
  23   6   1         12.66         18.66        23.90 o                         
  24   6   1         44.35         12.37        30.60 o                         
 -22   7   1          0.62         31.39        45.77 o                         
 -21   7   1         58.37         59.57        49.22 o                         
 -20   7   1         86.01         30.30        30.69 o                         
 -19   7   1         11.81         50.33        46.76 o                         
 -18   7   1         29.13          4.92        37.41 o                         
 -17   7   1        194.97        164.41        48.24 o                         
 -16   7   1        354.75        458.37        82.21 o                         
 -15   7   1        666.34        555.06        42.09 o                         
 -14   7   1       1048.30        874.61        82.73 o                         
 -13   7   1        119.92        144.25        13.93 o                         
 -12   7   1         31.17         61.30        15.68 o                         
 -11   7   1         20.20         42.84        12.58 o                         
 -10   7   1         98.19        132.75        18.54 o                         
  -9   7   1         13.68         44.92        13.37 o                         
  -8   7   1        379.22        373.70        19.21 o                         
  -7   7   1        512.15        501.55        28.00 o                         
  -6   7   1        691.21        608.97        22.14 o                         
  -5   7   1        714.84        617.98        19.97 o                         
  -4   7   1        248.45        303.37        21.35 o                         
  -3   7   1          0.32         11.53        11.72 o                         
  -2   7   1          8.03         21.53        13.01 o                         
  -1   7   1         63.53         85.78        15.03 o                         
   0   7   1        366.78        383.37        22.14 o                         
   1   7   1        168.22        264.01        16.52 o                         
   2   7   1         87.79        125.89        13.47 o                         
   3   7   1        114.85        127.63        14.11 o                         
   4   7   1          9.35         36.57        10.40 o                         
   5   7   1         40.49         28.31        11.26 o                         
   6   7   1         70.33         89.55        12.10 o                         
   7   7   1         33.79         40.38        10.71 o                         
   8   7   1        296.48        315.09        16.93 o                         
   9   7   1        211.03        267.95        17.86 o                         
  10   7   1         77.12         95.98        12.19 o                         
  11   7   1        102.75        113.27        19.32 o                         
  12   7   1        215.01        255.40        28.24 o                         
  13   7   1        390.69        394.85        34.06 o                         
  14   7   1        270.51        331.33        29.68 o                         
  15   7   1          0.61         25.27        20.28 o                         
  16   7   1          3.24         62.63        20.84 o                         
  17   7   1       1221.51        694.41        73.87 o                         
  18   7   1        791.76        624.98        45.00 o                         
  19   7   1        312.97        233.58        42.11 o                         
  20   7   1        226.11        176.22        50.21 o                         
  21   7   1          2.18         40.25        31.99 o                         
 -18   8   1          1.42         16.63        27.07 o                         
 -17   8   1         18.56          4.44        66.94 o                         
 -16   8   1         49.56         47.82        27.33 o                         
 -15   8   1         68.14         96.44        60.54 o                         
 -14   8   1        111.44         56.11        40.85 o                         
 -13   8   1        136.10        148.42        17.44 o                         
 -12   8   1         19.57         68.74        22.88 o                         
 -11   8   1        231.35        226.47        18.58 o                         
 -10   8   1        176.78        216.67        21.86 o                         
  -9   8   1         44.55         72.37        16.56 o                         
  -8   8   1          2.57         20.84        13.86 o                         
  -7   8   1          0.14         19.99        19.26 o                         
  -6   8   1         41.04         64.85        15.12 o                         
  -5   8   1         98.65         90.11        19.19 o                         
  -4   8   1          0.34          0.00        12.95 o                         
  -3   8   1         25.50         26.03        14.21 o                         
  -2   8   1         27.35         17.98        16.84 o                         
  -1   8   1         23.17         13.24        12.16 o                         
   0   8   1         27.38         38.89        16.96 o                         
   1   8   1        301.31        421.31        25.01 o                         
   2   8   1       1802.64       1616.33        41.93 o                         
   3   8   1        161.84        219.17        22.30 o                         
   4   8   1        378.23        410.76        24.82 o                         
   5   8   1        189.81        257.78        18.85 o                         
   6   8   1        245.24        276.34        24.44 o                         
   7   8   1        253.46        259.33        20.99 o                         
   8   8   1        844.34        661.57        34.00 o                         
   9   8   1         60.13        112.59        15.14 o                         
  10   8   1         57.57         99.66        14.51 o                         
  11   8   1         13.36         54.62        26.57 o                         
  12   8   1          0.84          0.17        35.23 o                         
  13   8   1          4.70         35.64        20.63 o                         
  14   8   1          1.90          0.00        33.53 o                         
  15   8   1         42.48         98.04        53.16 o                         
  16   8   1          1.45         16.22        18.16 o                         
  17   8   1         45.35         73.06        27.67 o                         
 -12   9   1         14.34         58.54        19.44 o                         
 -11   9   1        230.06        252.37        21.66 o                         
 -10   9   1        147.21        197.94        19.17 o                         
  -9   9   1          2.90          0.00        17.17 o                         
  -8   9   1          0.31         49.37        16.82 o                         
  -7   9   1          4.85          4.80        14.69 o                         
  -6   9   1         31.25         38.86        16.39 o                         
  -5   9   1          5.98          0.00        24.58 o                         
  -4   9   1         49.14         42.78        19.19 o                         
  -3   9   1        121.88        153.68        23.27 o                         
  -2   9   1        164.96        179.12        23.56 o                         
  -1   9   1        383.32        369.46        34.65 o                         
   0   9   1        221.65        275.22        35.11 o                         
   1   9   1         89.91        105.75        54.64 o                         
   2   9   1          9.20         21.32        23.42 o                         
   3   9   1        280.85        381.08        32.53 o                         
   4   9   1        260.94        318.62        30.52 o                         
   5   9   1          0.88         46.93        19.44 o                         
   6   9   1        291.29        312.58        31.71 o                         
   7   9   1         83.61         90.53        21.06 o                         
   8   9   1         32.13         27.96        24.50 o                         
   9   9   1         48.56         81.44        17.36 o                         
  10   9   1         22.96         36.54        17.34 o                         
  11   9   1         38.41         46.27        29.43 o                         
 -32   0   2          0.27          8.94        26.25 o                         
 -31   0   2         79.06        130.08        74.32 o                         
 -30   0   2         15.11         63.00        34.45 o                         
 -29   0   2        126.60        257.92        44.30 o                         
 -28   0   2         89.73        155.75        27.74 o                         
 -27   0   2        322.53        341.27        50.21 o                         
 -26   0   2       1915.31       1695.90        59.55 o                         
 -25   0   2        477.72        502.75        37.12 o                         
 -24   0   2       2126.67       2091.07        66.31 o                         
 -23   0   2       5832.17       5578.84       121.35 o                         
 -22   0   2        575.88        593.97        38.66 o                         
 -21   0   2        486.12        484.49        35.04 o                         
 -20   0   2         15.97         23.42        12.16 o                         
 -19   0   2        293.32        311.02        18.16 o                         
 -18   0   2        309.23        269.68        18.89 o                         
 -17   0   2        177.29        181.48        13.94 o                         
 -16   0   2        562.06        536.32        17.38 o                         
 -15   0   2        222.70        272.56        14.48 o                         
 -14   0   2      12577.02      12662.64       172.40 o                         
 -13   0   2      29541.57      30592.83       402.22 o                         
 -12   0   2        534.71        572.65        17.69 o                         
 -11   0   2       1298.36       1308.54        25.50 o                         
 -10   0   2       3449.40       3331.15        50.15 o                         
  -9   0   2       3097.43       2963.98        40.97 o                         
  -8   0   2       5777.48       5515.21        70.39 o                         
  -7   0   2      10071.20       9549.21       117.22 o                         
  -6   0   2       1632.23       1545.21        23.65 o                         
  -5   0   2       2606.09       2462.65        47.84 o                         
  -4   0   2          6.54          0.00         7.67 o                         
  -3   0   2       9081.37       8607.89       182.01 o                         
  -2   0   2       1044.45        847.74        25.15 o                         
  -1   0   2       5771.48       4388.84       312.71 o                         
   0   0   2       3148.64       2101.51        49.94 o                         
   1   0   2       1451.73       1352.49        35.30 o                         
   2   0   2      16045.40      15303.49       512.06 o                         
   4   0   2      41948.63      41284.61       597.87 o                         
   5   0   2      12330.57      11577.02       209.18 o                         
   6   0   2       7941.71       7720.72       134.37 o                         
   7   0   2        150.98        159.19        11.65 o                         
   8   0   2       4844.12       4487.28        81.96 o                         
   9   0   2       4061.32       3630.53       120.18 o                         
  10   0   2        947.90        901.04        24.44 o                         
  11   0   2         83.91         71.87        12.76 o                         
  12   0   2        397.54        400.92        17.75 o                         
  13   0   2        922.20        863.20        32.39 o                         
  14   0   2        240.32        270.86        16.10 o                         
  15   0   2       3877.43       3703.53        63.60 o                         
  16   0   2       1626.97       1495.46        34.14 o                         
  17   0   2        114.13        157.81        15.01 o                         
  18   0   2        560.75        532.65        21.16 o                         
  19   0   2         54.11         53.48        14.11 o                         
  20   0   2       1183.55       1165.02        32.26 o                         
  21   0   2         91.72        112.30        17.00 o                         
  22   0   2        190.18        229.84        21.57 o                         
  23   0   2       4414.05       4473.40        94.13 o                         
  24   0   2       5343.61       5134.59        93.47 o                         
  25   0   2       1203.24       1240.94        37.72 o                         
  26   0   2          9.24         52.70        22.00 o                         
  27   0   2          0.14          0.00        17.26 o                         
  28   0   2          0.37          0.00        18.67 o                         
  29   0   2         25.56         27.84        21.54 o                         
  30   0   2         47.79         91.12        30.69 o                         
 -32   1   2        121.45        146.65        33.24 o                         
 -31   1   2        159.23        208.13        35.78 o                         
 -30   1   2         73.47        121.83        19.75 o                         
 -29   1   2          0.13         11.57        15.71 o                         
 -28   1   2        430.37        449.98        25.37 o                         
 -27   1   2        390.93        396.15        22.64 o                         
 -26   1   2         75.71        102.86        15.26 o                         
 -25   1   2       1382.85       1260.37        29.82 o                         
 -24   1   2        656.78        656.38        24.35 o                         
 -23   1   2        327.79        381.00        16.80 o                         
 -22   1   2       2189.78       2099.59        42.10 o                         
 -21   1   2       1534.00       1593.82        28.26 o                         
 -20   1   2        376.76        394.93        14.20 o                         
 -19   1   2        101.10        134.31        11.15 o                         
 -18   1   2          0.03          1.27         7.51 o                         
 -17   1   2        105.95        141.58         9.39 o                         
 -16   1   2        213.20        256.94        10.63 o                         
 -15   1   2       3642.72       4051.61        46.70 o                         
 -14   1   2       8885.26       9889.87        97.66 o                         
 -13   1   2       9907.37      10660.75       103.42 o                         
 -12   1   2       7212.37       7496.42        74.38 o                         
 -11   1   2         66.23         91.70         7.05 o                         
 -10   1   2        482.45        405.90         9.16 o                         
  -9   1   2         45.74         21.75         5.27 o                         
  -8   1   2        781.76        799.40        11.67 o                         
  -7   1   2        206.20        198.02         6.85 o                         
  -6   1   2       1217.66       1207.05        13.86 o                         
  -5   1   2        524.67        482.97         8.67 o                         
  -4   1   2        667.83        653.88        10.51 o                         
  -3   1   2          5.73          0.00         8.59 o                         
  -2   1   2       1512.58       1476.80        27.83 o                         
  -1   1   2          9.68          8.31         8.14 o                         
   0   1   2          3.41          6.39         7.71 o                         
   1   1   2       6227.91       6119.07        71.47 o                         
   2   1   2       5768.85       5548.05        64.31 o                         
   3   1   2         12.07         36.51         8.61 o                         
   4   1   2        988.10        940.64        25.27 o                         
   5   1   2         72.15        103.18         7.04 o                         
   6   1   2       1716.74       1671.59        24.55 o                         
   7   1   2        606.76        519.82        11.61 o                         
   8   1   2       1861.40       2001.57        41.56 o                         
   9   1   2       1451.66       1427.85        32.34 o                         
  10   1   2        781.79        716.42        16.30 o                         
  11   1   2       2386.39       2346.72        37.51 o                         
  12   1   2        310.47        355.77        12.59 o                         
  13   1   2        109.69        114.46         9.78 o                         
  14   1   2         87.62        115.86         9.70 o                         
  15   1   2         94.17        110.23         9.89 o                         
  16   1   2        285.01        261.79        18.55 o                         
  17   1   2         40.87         51.96        11.26 o                         
  18   1   2        327.02        310.51        15.55 o                         
  19   1   2        686.79        668.93        17.00 o                         
  20   1   2       1928.47       1793.40        29.15 o                         
  21   1   2        847.38        854.58        21.13 o                         
  22   1   2        753.71        742.30        21.04 o                         
  23   1   2        566.61        519.14        17.83 o                         
  24   1   2       1694.95       1680.65        32.12 o                         
  25   1   2       2225.88       2173.53        40.81 o                         
  26   1   2        159.67        212.48        20.55 o                         
  27   1   2          4.38         42.22        14.42 o                         
  28   1   2         23.35         22.89        19.12 o                         
  29   1   2         49.12         99.46        18.18 o                         
  30   1   2          0.40          4.40        17.27 o                         
 -32   2   2         18.92         27.76        44.30 o                         
 -31   2   2         14.27          0.00        18.50 o                         
 -30   2   2          3.14          0.00        37.41 o                         
 -29   2   2          4.99         75.95        20.46 o                         
 -28   2   2         31.81         71.75        17.71 o                         
 -27   2   2         44.99        109.29        18.31 o                         
 -26   2   2         43.39         73.82        15.66 o                         
 -25   2   2         27.83         54.41        13.19 o                         
 -24   2   2        294.49        293.20        18.99 o                         
 -23   2   2        837.00        855.27        22.93 o                         
 -22   2   2         93.90        128.80        12.88 o                         
 -21   2   2         38.28         43.56        10.07 o                         
 -20   2   2        136.08        185.98        11.60 o                         
 -19   2   2        727.85        640.14        15.14 o                         
 -18   2   2         42.88         47.32         8.57 o                         
 -17   2   2        393.00        366.40        11.47 o                         
 -16   2   2        397.23        396.75        11.20 o                         
 -15   2   2         11.74         23.99         6.87 o                         
 -14   2   2         45.91         73.73         7.37 o                         
 -13   2   2         65.75         88.39         7.62 o                         
 -12   2   2        182.33        221.62         9.74 o                         
 -11   2   2        275.43        256.54         9.13 o                         
 -10   2   2         26.12         26.50         5.39 o                         
  -9   2   2         20.65         32.59         5.18 o                         
  -8   2   2         62.68         85.90         5.60 o                         
  -7   2   2         54.07         77.59         7.40 o                         
  -6   2   2          5.22          5.87         5.93 o                         
  -5   2   2        221.37        219.60         9.31 o                         
  -4   2   2        924.22        826.12        15.14 o                         
  -3   2   2         24.55         20.41         6.31 o                         
  -2   2   2        867.96        867.73        20.65 o                         
  -1   2   2        151.48        184.94        11.60 o                         
   0   2   2        614.05        697.47        15.20 o                         
   1   2   2       1054.20       1236.45        24.07 o                         
   2   2   2      46188.42      50395.91       655.82 o                         
   3   2   2      90729.05      97164.21      3205.97 o                         
   4   2   2       1724.92       1684.85        27.56 o                         
   5   2   2       4746.51       4341.97       130.44 o                         
   6   2   2       3178.77       3150.52        54.49 o                         
   7   2   2       3313.90       3445.39        59.17 o                         
   8   2   2       2901.44       3064.70        54.31 o                         
   9   2   2       1953.15       2056.95        40.67 o                         
  10   2   2        795.64        815.46        22.77 o                         
  11   2   2          7.89         22.76         9.45 o                         
  12   2   2        261.09        271.23        14.16 o                         
  13   2   2        104.00        118.10        14.31 o                         
  14   2   2         13.73          0.00        12.40 o                         
  15   2   2        309.96        264.57        11.21 o                         
  16   2   2        712.22        680.15        16.72 o                         
  17   2   2         33.70         41.65         9.54 o                         
  18   2   2        552.76        564.67        19.03 o                         
  19   2   2        490.47        476.83        15.40 o                         
  20   2   2         22.63         32.14        10.29 o                         
  21   2   2         77.47         84.88        11.67 o                         
  22   2   2         44.73         45.10        12.84 o                         
  23   2   2        810.93        870.20        34.68 o                         
  24   2   2       1763.65       1678.87        38.94 o                         
  25   2   2        212.48        265.82        17.77 o                         
  26   2   2         57.75         84.11        14.53 o                         
  27   2   2          2.81         42.83        14.87 o                         
  28   2   2        238.44        284.74        24.83 o                         
  29   2   2        116.08        107.85        19.30 o                         
  30   2   2          2.88         39.04        19.95 o                         
 -31   3   2         66.85        105.62        33.07 o                         
 -30   3   2         61.34         75.05        22.66 o                         
 -29   3   2         47.01         72.27        25.29 o                         
 -28   3   2         69.10         95.52        17.26 o                         
 -27   3   2         19.08         51.56        16.50 o                         
 -26   3   2        107.09        100.42        14.82 o                         
 -25   3   2         14.09         26.60        14.02 o                         
 -24   3   2         69.13        119.13        17.37 o                         
 -23   3   2         90.84        103.08        14.66 o                         
 -22   3   2         94.87         88.94        13.72 o                         
 -21   3   2        431.85        401.79        20.34 o                         
 -20   3   2       1185.03       1128.37        23.31 o                         
 -19   3   2       1147.59       1152.85        19.87 o                         
 -18   3   2        515.53        495.83        13.18 o                         
 -17   3   2          9.19         36.13         7.68 o                         
 -16   3   2       2522.84       2490.47        33.26 o                         
 -15   3   2       7023.53       7210.80        77.58 o                         
 -14   3   2       4066.26       4150.27        45.09 o                         
 -13   3   2        593.55        598.19        12.26 o                         
 -12   3   2       4389.80       4514.54        48.03 o                         
 -11   3   2          0.71          5.69         5.81 o                         
 -10   3   2        139.06        151.50         9.81 o                         
  -9   3   2        258.25        247.53         9.41 o                         
  -8   3   2          3.45         14.10         7.52 o                         
  -7   3   2        162.79        211.67        10.59 o                         
  -6   3   2         92.23        113.69         9.35 o                         
  -5   3   2         36.84         56.69         8.66 o                         
  -4   3   2          4.48         11.94         7.41 o                         
  -3   3   2        576.26        593.05        14.74 o                         
  -2   3   2        862.31        848.37        14.76 o                         
  -1   3   2        134.20        173.55         8.92 o                         
   0   3   2        281.36        286.84        13.31 o                         
   1   3   2       2614.17       2792.14        42.85 o                         
   2   3   2       4648.47       4768.13        67.91 o                         
   3   3   2         70.11        111.64        10.20 o                         
   4   3   2       1472.52       1469.92        24.55 o                         
   5   3   2        820.00        772.01        15.11 o                         
   6   3   2        821.58        855.04        23.38 o                         
   7   3   2       2077.17       1947.30        46.13 o                         
   8   3   2          3.46         15.72        12.78 o                         
   9   3   2        110.40        129.65        12.17 o                         
  10   3   2        473.71        502.76        21.30 o                         
  11   3   2        833.53        905.91        22.94 o                         
  12   3   2          1.53          5.10        11.44 o                         
  13   3   2         55.75         48.13        13.67 o                         
  14   3   2        362.68        318.17        16.66 o                         
  15   3   2        312.16        363.07        26.63 o                         
  16   3   2        196.35        260.08        21.35 o                         
  17   3   2        696.92        680.10        27.58 o                         
  18   3   2         82.53         67.06        16.79 o                         
  19   3   2         36.27         58.41        19.06 o                         
  20   3   2        495.79        496.77        32.11 o                         
  21   3   2       1267.89       1137.45        58.90 o                         
  22   3   2          1.69         72.75        22.48 o                         
  23   3   2          0.09          6.02        22.11 o                         
  24   3   2        116.99        135.75        26.98 o                         
  25   3   2        636.53        668.46        38.81 o                         
  26   3   2        595.25        678.29        40.64 o                         
  27   3   2        396.62        511.61        39.21 o                         
  28   3   2         95.02        168.14        26.63 o                         
  29   3   2         73.74        121.12        42.68 o                         
 -29   4   2        166.68        189.79        39.03 o                         
 -28   4   2          3.36         32.63        28.97 o                         
 -27   4   2          0.00         20.67        19.38 o                         
 -26   4   2         25.75         40.48        18.66 o                         
 -25   4   2         14.90         31.69        23.84 o                         
 -24   4   2         10.57         25.19        16.81 o                         
 -23   4   2         64.48         89.75        31.83 o                         
 -22   4   2        119.85        121.34        18.96 o                         
 -21   4   2        166.67        187.78        20.48 o                         
 -20   4   2        335.23        346.66        24.46 o                         
 -19   4   2       1266.07       1129.65        33.61 o                         
 -18   4   2       1365.80       1305.99        26.22 o                         
 -17   4   2         46.84         58.35         8.03 o                         
 -16   4   2        182.81        200.57         9.83 o                         
 -15   4   2         18.90         38.53         7.17 o                         
 -14   4   2        402.37        469.27        13.34 o                         
 -13   4   2        233.85        291.36        11.44 o                         
 -12   4   2         14.15         25.73         6.93 o                         
 -11   4   2         72.38         64.09         8.36 o                         
 -10   4   2        179.94        249.69        12.01 o                         
  -9   4   2       1012.93       1053.92        18.91 o                         
  -8   4   2        575.12        562.79        14.67 o                         
  -7   4   2          0.14          9.63         7.70 o                         
  -6   4   2        272.84        277.73        11.51 o                         
  -5   4   2          1.88         11.77         8.00 o                         
  -4   4   2       1721.66       1679.06        26.37 o                         
  -3   4   2       2051.07       2038.77        30.11 o                         
  -2   4   2         23.08         56.55         8.60 o                         
  -1   4   2       1112.22       1085.33        18.86 o                         
   0   4   2          2.57          0.00         7.46 o                         
   1   4   2          8.36         51.25         9.05 o                         
   2   4   2       9487.16       9912.89       115.09 o                         
   3   4   2        897.36        910.84        17.54 o                         
   4   4   2      19076.39      19649.46       237.64 o                         
   5   4   2       4502.97       4437.88        54.03 o                         
   6   4   2       1305.88       1287.14        20.74 o                         
   7   4   2         42.65         66.21        11.30 o                         
   8   4   2        812.09        912.22        21.13 o                         
   9   4   2       1378.28       1384.51        26.89 o                         
  10   4   2        443.79        430.60        17.57 o                         
  11   4   2         44.68         66.78        14.10 o                         
  12   4   2        433.00        441.65        21.28 o                         
  13   4   2         88.11        137.13        16.18 o                         
  14   4   2          0.09         10.08        10.65 o                         
  15   4   2         29.09         48.48        12.52 o                         
  16   4   2          9.44         20.41        15.01 o                         
  17   4   2        131.24        122.98        23.90 o                         
  18   4   2        307.65        344.28        31.25 o                         
  19   4   2        230.62        232.23        29.43 o                         
  20   4   2        216.41        304.11        32.36 o                         
  21   4   2          6.15         90.29        24.79 o                         
  22   4   2        260.41        277.52        32.27 o                         
  23   4   2        246.05        243.58        58.09 o                         
  24   4   2          6.48         20.26        24.23 o                         
  25   4   2          5.16         49.04        28.81 o                         
  26   4   2         45.38         44.27        26.70 o                         
  27   4   2         11.79         31.97        26.09 o                         
  28   4   2         30.32         76.73        28.71 o                         
 -28   5   2         36.84         65.99        20.30 o                         
 -27   5   2          0.00         35.41        19.20 o                         
 -26   5   2         35.51         75.24        29.55 o                         
 -25   5   2        189.15        230.31        28.28 o                         
 -24   5   2         62.30        115.46        19.87 o                         
 -23   5   2          0.46         21.65        15.31 o                         
 -22   5   2          1.03         44.28        16.28 o                         
 -21   5   2         19.67         55.36        15.21 o                         
 -20   5   2        360.15        368.71        22.34 o                         
 -19   5   2        835.25        731.01        51.01 o                         
 -18   5   2        244.38        239.83        25.62 o                         
 -17   5   2        123.60        110.35        14.85 o                         
 -16   5   2        521.41        450.89        29.04 o                         
 -15   5   2         95.35        101.52        11.41 o                         
 -14   5   2        828.15        849.79        20.86 o                         
 -13   5   2       1643.09       1575.33        30.26 o                         
 -12   5   2         37.19         77.90        12.93 o                         
 -11   5   2        251.43        282.53        19.60 o                         
 -10   5   2        751.62        672.38        20.67 o                         
  -9   5   2        702.62        665.27        19.56 o                         
  -8   5   2        523.35        553.56        16.74 o                         
  -7   5   2         51.00         58.61         9.52 o                         
  -6   5   2        292.65        321.95        13.36 o                         
  -5   5   2        702.68        683.86        16.91 o                         
  -4   5   2         98.20        128.51        11.28 o                         
  -3   5   2        193.09        240.91        16.00 o                         
  -2   5   2         38.39         87.99        12.71 o                         
  -1   5   2        297.23        274.39        11.53 o                         
   0   5   2         90.15        115.51        10.04 o                         
   1   5   2        514.23        535.26        14.14 o                         
   2   5   2        486.04        466.35        17.43 o                         
   3   5   2        166.88        208.28        11.97 o                         
   4   5   2       2885.08       2812.48        36.35 o                         
   5   5   2       2863.13       2816.53        36.52 o                         
   6   5   2        170.81        242.90        10.63 o                         
   7   5   2        380.40        359.81        11.84 o                         
   8   5   2        217.20        273.06        16.13 o                         
   9   5   2          3.88          9.27        10.12 o                         
  10   5   2         10.89         12.29        11.34 o                         
  11   5   2         38.15         64.44        12.14 o                         
  12   5   2          4.22          1.65        14.05 o                         
  13   5   2        278.33        331.10        21.46 o                         
  14   5   2        300.53        302.40        20.61 o                         
  15   5   2         30.36         39.69        25.73 o                         
  16   5   2        119.56        120.03        30.27 o                         
  17   5   2        815.30        707.63        62.56 o                         
  18   5   2       1038.53        846.35        57.27 o                         
  19   5   2       1212.58       1162.44        45.62 o                         
  20   5   2        410.12        497.24        38.30 o                         
  21   5   2       2361.65       2050.41        62.97 o                         
  22   5   2         39.04         91.78        27.23 o                         
  23   5   2        255.36        237.06        32.67 o                         
  24   5   2         69.81         94.26        45.42 o                         
  25   5   2         11.83         72.63        27.65 o                         
  26   5   2        207.41        281.75        51.56 o                         
 -25   6   2          0.53         22.58        21.13 o                         
 -24   6   2         19.72         41.50        29.66 o                         
 -23   6   2          2.48          2.87        20.21 o                         
 -22   6   2         13.52         32.63        32.98 o                         
 -21   6   2          0.66         51.20        40.36 o                         
 -20   6   2         53.74         35.47        25.76 o                         
 -19   6   2        415.56        377.37        42.78 o                         
 -18   6   2        455.87        444.06        65.97 o                         
 -17   6   2          0.59         28.41        29.53 o                         
 -16   6   2        123.11        146.68        48.24 o                         
 -15   6   2         31.95         34.00        15.80 o                         
 -14   6   2        176.48        207.76        15.49 o                         
 -13   6   2        158.68        223.41        26.93 o                         
 -12   6   2         61.27         87.34        13.43 o                         
 -11   6   2        297.84        290.07        17.30 o                         
 -10   6   2         27.99         20.29        11.67 o                         
  -9   6   2        373.55        375.88        18.56 o                         
  -8   6   2          8.56         31.51         9.92 o                         
  -7   6   2       1270.56       1191.56        24.19 o                         
  -6   6   2        738.71        683.26        18.42 o                         
  -5   6   2         84.55        112.85        12.23 o                         
  -4   6   2       1158.93       1101.44        24.87 o                         
  -3   6   2        944.31        959.07        27.16 o                         
  -2   6   2        228.92        260.28        14.32 o                         
  -1   6   2         35.64         39.62        10.87 o                         
   0   6   2         16.52         13.43        11.13 o                         
   1   6   2        164.83        196.41        14.26 o                         
   2   6   2          1.39         21.63         9.91 o                         
   3   6   2       1444.63       1503.08        26.57 o                         
   4   6   2       1863.09       1863.34        32.87 o                         
   5   6   2         14.65         38.45        10.01 o                         
   6   6   2         70.86         58.23        11.39 o                         
   7   6   2        346.30        354.55        14.06 o                         
   8   6   2         82.84        100.51        11.15 o                         
   9   6   2         11.01          2.62        13.08 o                         
  10   6   2          8.34         10.28        15.82 o                         
  11   6   2         25.30         42.61        14.75 o                         
  12   6   2        124.42        130.12        17.79 o                         
  13   6   2        104.56        109.04        17.37 o                         
  14   6   2        138.20        138.16        20.87 o                         
  15   6   2        159.79        118.79        35.38 o                         
  16   6   2         84.34         60.80        31.50 o                         
  17   6   2         52.69         84.39        21.25 o                         
  18   6   2         66.07         97.90        34.20 o                         
  19   6   2        241.62        179.52        40.23 o                         
  20   6   2        106.26        130.15        28.61 o                         
  21   6   2         60.30         57.32        23.60 o                         
  22   6   2          0.50         18.74        24.62 o                         
  23   6   2        211.69        253.66        66.94 o                         
  24   6   2        128.21         87.03        52.35 o                         
 -22   7   2         18.28         26.05        31.11 o                         
 -21   7   2          3.20         28.42        31.93 o                         
 -20   7   2         16.51         66.09        29.91 o                         
 -19   7   2         14.64         14.61        33.96 o                         
 -18   7   2         44.05         28.07        36.42 o                         
 -17   7   2         63.31         57.22        29.99 o                         
 -16   7   2        329.01        275.67        55.13 o                         
 -15   7   2         27.69         15.52        20.87 o                         
 -14   7   2        588.17        536.63        41.08 o                         
 -13   7   2         65.96         94.63        15.69 o                         
 -12   7   2          9.51         38.46        14.51 o                         
 -11   7   2         64.77        118.14        15.85 o                         
 -10   7   2        290.57        312.65        19.08 o                         
  -9   7   2        206.17        255.74        18.39 o                         
  -8   7   2         51.67         60.40        16.80 o                         
  -7   7   2          7.42          0.00        12.04 o                         
  -6   7   2         87.45         94.78        14.73 o                         
  -5   7   2        232.08        270.19        19.23 o                         
  -4   7   2         10.86         21.49        11.73 o                         
  -3   7   2        118.94        167.06        17.24 o                         
  -2   7   2         22.70         36.37        13.15 o                         
  -1   7   2        225.76        314.16        25.90 o                         
   0   7   2        184.11        235.78        16.23 o                         
   1   7   2         47.15         60.07        12.99 o                         
   2   7   2         19.40         36.90        12.00 o                         
   3   7   2        512.06        468.10        28.71 o                         
   4   7   2        388.29        408.77        28.05 o                         
   5   7   2         52.17         80.30        13.06 o                         
   6   7   2         20.03         28.94        14.33 o                         
   7   7   2         30.12         34.11        10.65 o                         
   8   7   2         14.10         28.65        13.87 o                         
   9   7   2          4.02          2.48        10.20 o                         
  10   7   2        130.67        140.91        20.03 o                         
  11   7   2         10.89          5.49        17.19 o                         
  12   7   2         83.41         64.09        26.25 o                         
  13   7   2        117.85        145.28        24.98 o                         
  14   7   2         60.55         66.02        22.06 o                         
  15   7   2         56.08         67.32        20.92 o                         
  16   7   2         77.92         53.47        21.21 o                         
  17   7   2         58.64         61.89        19.18 o                         
  18   7   2        240.79        234.44        30.11 o                         
  19   7   2        215.68        285.72        42.52 o                         
  20   7   2        251.65        263.18        40.86 o                         
  21   7   2         67.15        127.13        34.72 o                         
 -18   8   2         37.40         64.97        50.20 o                         
 -17   8   2         59.49         60.98        27.61 o                         
 -16   8   2        126.16        123.78        35.72 o                         
 -15   8   2         97.54        125.37        23.69 o                         
 -14   8   2          4.46         44.17        26.00 o                         
 -13   8   2        124.01         99.37        31.62 o                         
 -12   8   2         70.45        118.49        23.30 o                         
 -11   8   2          0.59         41.07        22.57 o                         
 -10   8   2         48.68         53.92        18.78 o                         
  -9   8   2          0.57          0.00        18.47 o                         
  -8   8   2          6.07         23.26        17.19 o                         
  -7   8   2         17.83         43.46        22.63 o                         
  -6   8   2          9.18         13.26        16.30 o                         
  -5   8   2         21.54         54.80        17.32 o                         
  -4   8   2         90.70         87.59        19.33 o                         
  -3   8   2         92.54        109.69        16.57 o                         
  -2   8   2         96.24        114.94        25.37 o                         
  -1   8   2        177.21        232.26        26.97 o                         
   0   8   2         43.15         57.72        15.60 o                         
   1   8   2          4.71         33.21        13.51 o                         
   2   8   2        154.79        221.55        24.17 o                         
   3   8   2        245.04        313.39        19.27 o                         
   4   8   2        200.71        265.86        23.02 o                         
   5   8   2         82.86         91.11        16.65 o                         
   6   8   2        814.44        691.14        22.77 o                         
   7   8   2         24.12         87.34        12.47 o                         
   8   8   2        293.84        299.24        16.59 o                         
   9   8   2         91.39        121.35        12.30 o                         
  10   8   2         39.54         61.52        14.84 o                         
  11   8   2          3.78         44.93        34.81 o                         
  12   8   2        159.92        168.13        28.36 o                         
  13   8   2        354.02        276.04        30.05 o                         
  14   8   2         88.99         76.15        25.61 o                         
  15   8   2         41.01         34.59        20.35 o                         
  16   8   2         91.85         98.75        22.45 o                         
  17   8   2          7.76         12.56        18.10 o                         
 -12   9   2         38.40         45.74        31.97 o                         
 -11   9   2         62.41         98.98        19.13 o                         
 -10   9   2         46.67         91.34        31.27 o                         
  -9   9   2         91.17         71.58        24.13 o                         
  -8   9   2          1.59         21.34        17.84 o                         
  -7   9   2          0.42         16.69        20.03 o                         
  -6   9   2          0.06         32.14        23.01 o                         
  -5   9   2         88.93        135.65        27.70 o                         
  -4   9   2        106.74        113.60        26.85 o                         
  -3   9   2         33.65         25.21        32.57 o                         
  -2   9   2         80.78         96.22        32.54 o                         
  -1   9   2        365.95        306.92        33.65 o                         
   0   9   2        250.11        237.72        30.50 o                         
   1   9   2          1.47         42.74        23.65 o                         
   2   9   2        118.32        106.60        22.77 o                         
   3   9   2          2.50         76.27        19.32 o                         
   4   9   2        529.22        525.79        26.68 o                         
   5   9   2        397.52        390.74        24.13 o                         
   6   9   2         94.61        112.35        26.18 o                         
   7   9   2        153.30        129.29        15.21 o                         
   8   9   2        198.81        193.91        15.60 o                         
   9   9   2         43.38         48.84        21.60 o                         
  10   9   2          2.39          0.00        25.48 o                         
 -32   1   3          0.47         17.51        20.96 o                         
 -31   1   3          4.95         45.81        16.99 o                         
 -30   1   3         57.46         88.70        21.17 o                         
 -29   1   3         74.94        111.01        26.93 o                         
 -28   1   3          2.30         38.38        17.87 o                         
 -27   1   3          0.03         21.07        81.21 o                         
 -26   1   3         46.06         78.99        27.56 o                         
 -25   1   3          1.92          7.35        14.16 o                         
 -24   1   3        525.72        493.46        21.95 o                         
 -23   1   3       1771.66       1582.68        33.69 o                         
 -22   1   3       1306.72       1189.46        25.18 o                         
 -21   1   3        122.12        142.92        11.95 o                         
 -20   1   3         19.30         36.05         8.99 o                         
 -19   1   3          3.20         16.64         7.48 o                         
 -18   1   3         30.12         40.50         7.70 o                         
 -17   1   3        147.19        227.30        11.17 o                         
 -16   1   3        466.82        489.39        12.28 o                         
 -15   1   3         15.70         22.55         6.70 o                         
 -14   1   3       2051.62       1989.00        25.77 o                         
 -13   1   3       1615.34       1476.89        20.93 o                         
 -12   1   3        985.70       1167.59        17.37 o                         
 -11   1   3        216.64        336.73         9.76 o                         
 -10   1   3       6757.36       7180.90        65.08 o                         
  -9   1   3        224.86        230.55         7.62 o                         
  -8   1   3        991.97       1054.17        15.23 o                         
  -7   1   3         35.41         40.62         5.95 o                         
  -6   1   3       2298.78       2213.80        25.15 o                         
  -5   1   3       2858.67       2790.88        33.85 o                         
  -4   1   3       1058.21       1061.79        16.60 o                         
  -3   1   3        939.30        957.45        15.46 o                         
  -2   1   3         72.49        100.50         7.59 o                         
  -1   1   3       3682.49       3755.49        42.93 o                         
   0   1   3       4638.85       4528.26        50.70 o                         
   1   1   3        258.90        263.98         8.55 o                         
   2   1   3       2451.09       2377.37        29.01 o                         
   3   1   3         97.02        127.23         8.39 o                         
   4   1   3        378.86        395.65        10.89 o                         
   5   1   3       7045.36       6986.79        81.43 o                         
   6   1   3       2253.55       2153.03        29.25 o                         
   7   1   3          2.13         12.52         7.20 o                         
   8   1   3        496.31        513.33        12.70 o                         
   9   1   3        114.06        124.00         9.22 o                         
  10   1   3        124.13        178.67        10.11 o                         
  11   1   3        393.79        418.03        13.06 o                         
  12   1   3        168.19        183.42        10.73 o                         
  13   1   3         19.34         27.84         8.03 o                         
  14   1   3          0.10          0.00         7.59 o                         
  15   1   3        201.53        215.81        13.93 o                         
  16   1   3        612.43        561.88        18.86 o                         
  17   1   3          4.64         17.76         8.96 o                         
  18   1   3        702.09        648.94        17.89 o                         
  19   1   3        731.39        674.49        17.80 o                         
  20   1   3         61.38         73.97        11.31 o                         
  21   1   3         74.94        108.80        17.37 o                         
  22   1   3        983.17        976.96        22.44 o                         
  23   1   3        189.81        191.81        16.79 o                         
  24   1   3        526.61        485.86        19.69 o                         
  25   1   3        576.48        590.15        25.17 o                         
  26   1   3         20.31         51.68        16.62 o                         
  27   1   3         51.35         77.08        16.27 o                         
  28   1   3         12.24         26.70        16.86 o                         
  29   1   3         19.77         41.68        17.05 o                         
 -32   2   3         47.22         72.95        21.88 o                         
 -31   2   3         19.29          0.00        18.81 o                         
 -30   2   3         29.54         75.79        37.33 o                         
 -29   2   3         47.11         47.89        19.58 o                         
 -28   2   3        231.60        354.09        41.78 o                         
 -27   2   3        143.31        108.32        20.01 o                         
 -26   2   3          0.20         41.34        17.13 o                         
 -25   2   3         69.57        100.15        20.10 o                         
 -24   2   3        234.66        248.18        20.24 o                         
 -23   2   3          0.48          9.48        12.60 o                         
 -22   2   3        678.60        633.74        18.66 o                         
 -21   2   3        488.99        473.05        15.54 o                         
 -20   2   3        317.37        370.69        13.40 o                         
 -19   2   3        845.86        804.61        18.09 o                         
 -18   2   3         10.46         13.58         8.26 o                         
 -17   2   3         14.61         30.69         7.62 o                         
 -16   2   3        356.68        338.39        10.74 o                         
 -15   2   3         11.10         40.03         7.50 o                         
 -14   2   3        595.13        606.78        13.59 o                         
 -13   2   3        588.30        588.30        12.17 o                         
 -12   2   3       3256.55       3348.09        35.88 o                         
 -11   2   3        222.57        260.26         9.73 o                         
 -10   2   3       4651.75       4881.33        48.49 o                         
  -9   2   3       2793.73       2887.75        32.75 o                         
  -8   2   3        515.86        503.77        11.27 o                         
  -7   2   3        121.15        140.89         7.74 o                         
  -6   2   3        124.79        147.33         9.29 o                         
  -5   2   3          8.84          8.00         7.12 o                         
  -4   2   3        296.45        279.06        11.72 o                         
  -3   2   3         42.74         47.59         8.52 o                         
  -2   2   3       1715.42       1639.75        26.56 o                         
  -1   2   3          0.33          1.25         7.17 o                         
   0   2   3      26888.43      27890.84       333.72 o                         
   1   2   3      58422.28      63213.48       748.18 o                         
   2   2   3      16840.46      17378.75       230.47 o                         
   3   2   3        110.47        134.72         9.39 o                         
   4   2   3         14.18         33.54         7.62 o                         
   5   2   3       9342.41       9335.33       116.96 o                         
   6   2   3      13301.53      13412.54       164.14 o                         
   7   2   3       2251.02       2115.42        31.86 o                         
   8   2   3       1499.56       1389.73        23.40 o                         
   9   2   3        285.17        307.51        12.94 o                         
  10   2   3        490.49        475.52        19.24 o                         
  11   2   3         62.28         69.35        10.05 o                         
  12   2   3         65.33        117.89        13.16 o                         
  13   2   3        219.69        270.75        20.65 o                         
  14   2   3         11.99         18.02        10.80 o                         
  15   2   3         25.00         25.35         9.57 o                         
  16   2   3        250.84        234.06        13.43 o                         
  17   2   3       1486.72       1321.57        26.00 o                         
  18   2   3        526.85        489.95        15.99 o                         
  19   2   3         41.96         42.98        10.67 o                         
  20   2   3        235.38        254.73        13.88 o                         
  21   2   3        183.16        206.79        13.82 o                         
  22   2   3        841.39        748.22        22.55 o                         
  23   2   3          8.49          0.00        15.52 o                         
  24   2   3          1.78         47.39        15.86 o                         
  25   2   3         10.36         43.96        14.01 o                         
  26   2   3        289.46        297.09        24.73 o                         
  27   2   3       1199.45        930.52        43.56 o                         
  28   2   3        777.01        695.83        32.22 o                         
  29   2   3         61.88        103.73        19.81 o                         
 -31   3   3          0.20         44.40        19.47 o                         
 -30   3   3         79.04        121.29        20.46 o                         
 -29   3   3          7.00         35.75        16.94 o                         
 -28   3   3         41.45         64.71        17.18 o                         
 -27   3   3         71.77        179.71        42.50 o                         
 -26   3   3        101.73        113.18        14.19 o                         
 -25   3   3         52.60         81.12        13.47 o                         
 -24   3   3         87.32        112.33        20.90 o                         
 -23   3   3        207.45        199.84        21.06 o                         
 -22   3   3        514.21        504.97        18.25 o                         
 -21   3   3        666.78        652.35        19.32 o                         
 -20   3   3        238.05        261.58        14.95 o                         
 -19   3   3          2.38          5.92         8.26 o                         
 -18   3   3         10.25         21.83         8.29 o                         
 -17   3   3        474.12        515.74        14.35 o                         
 -16   3   3       1276.34       1340.72        28.59 o                         
 -15   3   3        462.51        478.35        12.26 o                         
 -14   3   3         34.16         56.62         7.15 o                         
 -13   3   3         46.66         67.69         7.22 o                         
 -12   3   3        982.30       1057.48        16.62 o                         
 -11   3   3       4276.32       4196.78        46.26 o                         
 -10   3   3        414.18        359.59        11.33 o                         
  -9   3   3        526.89        479.78        15.25 o                         
  -8   3   3        377.66        352.95        14.78 o                         
  -7   3   3        651.75        679.37        16.61 o                         
  -6   3   3       4778.27       4545.95        57.78 o                         
  -5   3   3       4152.69       4053.07        59.16 o                         
  -4   3   3       1633.27       1641.82        30.72 o                         
  -3   3   3       1740.04       1784.30        44.48 o                         
  -2   3   3       1015.72       1010.78        33.27 o                         
  -1   3   3        326.87        346.23        13.13 o                         
   0   3   3        861.51        947.86        28.86 o                         
   1   3   3        241.55        264.23        14.29 o                         
   2   3   3        271.32        284.65        17.47 o                         
   3   3   3        667.93        697.81        17.34 o                         
   4   3   3         24.61         44.95         8.45 o                         
   5   3   3       1758.30       1792.36        33.15 o                         
   6   3   3         26.50         35.93         7.42 o                         
   7   3   3        444.34        449.64        18.99 o                         
   8   3   3        187.74        225.55        23.90 o                         
   9   3   3       1726.98       1709.79        39.81 o                         
  10   3   3        743.95        777.67        27.72 o                         
  11   3   3        132.87        206.95        17.58 o                         
  12   3   3         50.93         72.38        12.56 o                         
  13   3   3          0.02          0.19        11.29 o                         
  14   3   3          1.89          0.00        17.05 o                         
  15   3   3         59.07         47.51        13.57 o                         
  16   3   3         12.43         17.44        14.95 o                         
  17   3   3          0.00          0.00        13.95 o                         
  18   3   3         12.43         24.95        16.81 o                         
  19   3   3         34.39         44.64        21.55 o                         
  20   3   3        247.75        263.91        30.14 o                         
  21   3   3        978.62        944.21        42.89 o                         
  22   3   3       1206.94       1246.80        47.18 o                         
  23   3   3        250.93        305.53        28.59 o                         
  24   3   3        643.66        662.63        33.46 o                         
  25   3   3       1210.84       1125.82        48.05 o                         
  26   3   3         70.81        111.90        24.05 o                         
  27   3   3        259.20        351.99        32.94 o                         
  28   3   3          0.19         37.69        24.91 o                         
 -30   4   3         17.05         30.08        28.96 o                         
 -29   4   3         65.81         89.50        28.77 o                         
 -28   4   3        507.03        443.28        48.46 o                         
 -27   4   3        289.09        311.98        27.35 o                         
 -26   4   3          0.50         34.24        20.11 o                         
 -25   4   3        134.85        200.72        15.83 o                         
 -24   4   3         19.93         38.96        16.97 o                         
 -23   4   3        204.22        231.49        29.06 o                         
 -22   4   3        625.43        644.85        21.16 o                         
 -21   4   3        887.93        818.53        22.87 o                         
 -20   4   3       1358.37       1318.97        37.80 o                         
 -19   4   3       1027.82        974.96        31.81 o                         
 -18   4   3         24.27         38.80        10.73 o                         
 -17   4   3        126.35        136.81        11.61 o                         
 -16   4   3         19.30         25.47         8.11 o                         
 -15   4   3          0.75          6.82         7.87 o                         
 -14   4   3         35.53         54.58         8.36 o                         
 -13   4   3        194.96        245.89        14.28 o                         
 -12   4   3        729.65        725.15        18.04 o                         
 -11   4   3        120.89        151.63        12.80 o                         
 -10   4   3        389.28        395.41        14.34 o                         
  -9   4   3       2046.42       2058.13        37.02 o                         
  -8   4   3        293.17        293.95        13.73 o                         
  -7   4   3        739.41        840.90        18.60 o                         
  -6   4   3        493.99        534.61        15.24 o                         
  -5   4   3          2.81          7.95         8.03 o                         
  -4   4   3          0.05          8.60         9.46 o                         
  -3   4   3        153.15        194.87        13.21 o                         
  -2   4   3        204.81        224.31        10.39 o                         
  -1   4   3          9.46         15.98         7.09 o                         
   0   4   3       1317.18       1433.53        24.89 o                         
   1   4   3       3906.79       3987.78        60.79 o                         
   2   4   3       2113.15       2121.27        36.55 o                         
   3   4   3          1.51          5.95         9.15 o                         
   4   4   3       1510.16       1426.74        34.30 o                         
   5   4   3       1714.41       1772.90        28.80 o                         
   6   4   3      12172.77      12431.94       154.07 o                         
   7   4   3       8481.56       8338.10       133.50 o                         
   8   4   3        153.51        190.39        16.98 o                         
   9   4   3          6.59         12.50        10.64 o                         
  10   4   3         14.32         17.06        12.46 o                         
  11   4   3         23.52         39.15        12.28 o                         
  12   4   3          3.74         12.02        11.89 o                         
  13   4   3          0.01          0.00        12.65 o                         
  14   4   3          1.10          0.00        12.22 o                         
  15   4   3         13.09         35.14        16.23 o                         
  16   4   3        139.71        230.28        23.10 o                         
  17   4   3        286.83        303.04        35.69 o                         
  18   4   3         60.14         90.41        24.08 o                         
  19   4   3         50.81         64.22        24.22 o                         
  20   4   3        494.30        518.82        34.39 o                         
  21   4   3        620.89        648.19        37.44 o                         
  22   4   3         45.14         86.95        30.93 o                         
  23   4   3          8.37         47.08        74.67 o                         
  24   4   3         31.68        105.36        58.08 o                         
  25   4   3         33.80         71.43        31.86 o                         
  26   4   3         15.17         57.87        24.24 o                         
  27   4   3        605.78        556.79        48.46 o                         
 -28   5   3          2.08         12.93        19.28 o                         
 -27   5   3          0.08         42.25        36.80 o                         
 -26   5   3         50.33         77.11        25.43 o                         
 -25   5   3        118.80        140.94        25.72 o                         
 -24   5   3         42.94        152.19        37.96 o                         
 -23   5   3         73.41        128.27        35.81 o                         
 -22   5   3        172.67        160.22        21.87 o                         
 -21   5   3          3.51          0.00        16.27 o                         
 -20   5   3         37.43         57.97        14.07 o                         
 -19   5   3        105.51        115.22        12.25 o                         
 -18   5   3        202.64        204.01        13.46 o                         
 -17   5   3        153.32        198.40        16.14 o                         
 -16   5   3       1223.72       1160.99        33.17 o                         
 -15   5   3        427.30        432.54        20.29 o                         
 -14   5   3         52.27         56.61        12.28 o                         
 -13   5   3         47.64         61.93        10.88 o                         
 -12   5   3        195.00        222.53        14.24 o                         
 -11   5   3          1.85         20.90         9.61 o                         
 -10   5   3        484.14        498.12        16.27 o                         
  -9   5   3         72.59        103.89        12.75 o                         
  -8   5   3        176.96        245.84        20.03 o                         
  -7   5   3        156.68        221.87        15.06 o                         
  -6   5   3         98.02        164.24        15.05 o                         
  -5   5   3         12.63         29.63         8.98 o                         
  -4   5   3         27.51         42.38         9.43 o                         
  -3   5   3        268.24        299.47        19.65 o                         
  -2   5   3        396.55        390.97        14.99 o                         
  -1   5   3         57.86         97.27         8.96 o                         
   0   5   3         25.01         25.01         9.11 o                         
   1   5   3         53.25         56.87         8.75 o                         
   2   5   3        249.24        281.95        12.32 o                         
   3   5   3        956.69        961.44        20.14 o                         
   4   5   3        149.32        202.61        11.99 o                         
   5   5   3         75.75         99.98        10.05 o                         
   6   5   3        130.93        186.11        10.78 o                         
   7   5   3          8.31         17.28         7.18 o                         
   8   5   3         12.65         22.54        10.35 o                         
   9   5   3         16.42         24.33        11.10 o                         
  10   5   3         16.00         18.89        12.23 o                         
  11   5   3         83.41        111.19        28.70 o                         
  12   5   3        134.24        110.88        18.50 o                         
  13   5   3        244.95        323.89        26.16 o                         
  14   5   3         48.56         47.14        15.54 o                         
  15   5   3        241.75        247.34        24.06 o                         
  16   5   3        915.10        797.11        37.59 o                         
  17   5   3        651.87        566.78        33.24 o                         
  18   5   3        339.86        391.37        34.65 o                         
  19   5   3        161.12        217.74        34.74 o                         
  20   5   3        408.09        406.47        36.49 o                         
  21   5   3         40.73         68.12        27.10 o                         
  22   5   3          5.90         64.97        30.63 o                         
  23   5   3        222.74        272.39        33.73 o                         
  24   5   3          7.06         50.93        26.94 o                         
  25   5   3        114.87         75.81        32.87 o                         
 -26   6   3          1.37         34.16        26.29 o                         
 -25   6   3         61.19         41.63        31.12 o                         
 -24   6   3         96.49        133.97        36.58 o                         
 -23   6   3        215.00        150.81        39.22 o                         
 -22   6   3        347.37        239.09        40.22 o                         
 -21   6   3        531.24        497.73        52.57 o                         
 -20   6   3        602.98        567.90       103.39 o                         
 -19   6   3        370.37        378.22        32.93 o                         
 -18   6   3         46.55         81.59        13.76 o                         
 -17   6   3        106.83        150.17        18.01 o                         
 -16   6   3        272.47        261.48        23.00 o                         
 -15   6   3         43.19         53.96        13.23 o                         
 -14   6   3         31.57         51.83        13.54 o                         
 -13   6   3         65.06         77.24        14.35 o                         
 -12   6   3        315.55        318.75        18.12 o                         
 -11   6   3        962.27        811.55        24.56 o                         
 -10   6   3        622.22        558.93        20.42 o                         
  -9   6   3          0.03         16.67        10.68 o                         
  -8   6   3        184.45        216.11        14.88 o                         
  -7   6   3        965.40        894.76        21.61 o                         
  -6   6   3       1454.28       1447.91        30.94 o                         
  -5   6   3        646.26        639.80        18.63 o                         
  -4   6   3        130.43        187.53        14.01 o                         
  -3   6   3        130.23        172.82        13.81 o                         
  -2   6   3        124.58        153.10        12.90 o                         
  -1   6   3          0.11          0.00        10.29 o                         
   0   6   3         71.33        113.94        12.29 o                         
   1   6   3         35.23         57.00         9.52 o                         
   2   6   3        120.18        118.02        11.99 o                         
   3   6   3        248.60        297.88        16.34 o                         
   4   6   3        168.88        223.61        15.57 o                         
   5   6   3       1788.32       1823.41        34.88 o                         
   6   6   3         70.48         88.43        10.64 o                         
   7   6   3        980.57        876.57        19.77 o                         
   8   6   3        412.21        380.71        14.20 o                         
   9   6   3        331.24        341.69        22.63 o                         
  10   6   3        219.65        230.05        22.87 o                         
  11   6   3        202.55        200.33        21.88 o                         
  12   6   3          1.66         22.36        15.14 o                         
  13   6   3         13.53         20.05        17.67 o                         
  14   6   3         29.96         19.68        18.15 o                         
  15   6   3          4.44          3.99        25.34 o                         
  16   6   3          6.93         98.34        35.13 o                         
  17   6   3          5.19         15.05        45.08 o                         
  18   6   3         24.99         36.22        20.41 o                         
  19   6   3        140.42        147.66        49.71 o                         
  20   6   3          3.11         55.44        22.01 o                         
  21   6   3         44.26         77.02        24.62 o                         
  22   6   3        199.87        147.52        29.55 o                         
  23   6   3          0.32         19.44        26.62 o                         
 -23   7   3          4.52         31.27        33.62 o                         
 -22   7   3         98.68         82.20        40.85 o                         
 -21   7   3         40.91         86.50        55.13 o                         
 -20   7   3         21.11         52.00        30.60 o                         
 -19   7   3          5.83          0.00        27.12 o                         
 -18   7   3        392.01        283.89        29.39 o                         
 -17   7   3        271.95        285.33        24.20 o                         
 -16   7   3         85.70         93.86        25.04 o                         
 -15   7   3        187.34        201.97        19.94 o                         
 -14   7   3         65.45         92.54        21.34 o                         
 -13   7   3        359.20        329.56        26.57 o                         
 -12   7   3          1.14         36.01        14.17 o                         
 -11   7   3       1918.18       1658.44        40.11 o                         
 -10   7   3         53.81         59.39        16.62 o                         
  -9   7   3         11.11         17.69        13.96 o                         
  -8   7   3         31.94         29.19        13.39 o                         
  -7   7   3         30.35         68.51        13.50 o                         
  -6   7   3          1.08         20.97        11.73 o                         
  -5   7   3         51.45         67.99        12.61 o                         
  -4   7   3         23.35         27.05        12.57 o                         
  -3   7   3         80.59        107.66        13.01 o                         
  -2   7   3         49.28         80.43        13.62 o                         
  -1   7   3         95.87        105.04        13.04 o                         
   0   7   3        402.39        388.75        20.78 o                         
   1   7   3        216.41        272.54        20.99 o                         
   2   7   3        145.72        208.18        18.63 o                         
   3   7   3        311.48        374.76        25.34 o                         
   4   7   3        239.33        310.74        19.01 o                         
   5   7   3        117.72        161.37        15.70 o                         
   6   7   3       1957.98       1773.65        33.70 o                         
   7   7   3        246.45        278.53        16.36 o                         
   8   7   3        749.37        636.15        19.76 o                         
   9   7   3        652.68        593.48        25.73 o                         
  10   7   3         11.22         23.13        19.04 o                         
  11   7   3          7.20          0.00        17.48 o                         
  12   7   3        147.78        135.16        24.30 o                         
  13   7   3         79.19        120.22        24.33 o                         
  14   7   3          2.97         36.83        25.57 o                         
  15   7   3         82.65        117.86        20.89 o                         
  16   7   3        188.45        130.32        23.18 o                         
  17   7   3        402.91        295.77        38.22 o                         
  18   7   3        630.37        297.38        41.85 o                         
  19   7   3        622.32        481.50        72.86 o                         
  20   7   3        507.20        499.69        49.19 o                         
 -18   8   3         93.09        507.96        78.75 o                         
 -17   8   3         54.32         59.12        21.04 o                         
 -16   8   3         15.07         50.04        15.40 o                         
 -15   8   3        414.92        399.06        42.58 o                         
 -14   8   3        237.44        266.76        26.29 o                         
 -13   8   3         74.63         46.66        22.93 o                         
 -12   8   3         58.68         60.98        14.64 o                         
 -11   8   3          4.67         26.21        13.82 o                         
 -10   8   3          0.39         41.07        16.08 o                         
  -9   8   3         62.72         69.31        18.61 o                         
  -8   8   3          2.04         10.41        13.69 o                         
  -7   8   3          0.25         30.98        18.85 o                         
  -6   8   3        415.76        389.47        32.26 o                         
  -5   8   3        671.73        547.17        28.92 o                         
  -4   8   3         86.84         79.85        18.11 o                         
  -3   8   3         23.28         36.11        21.40 o                         
  -2   8   3        129.95        133.87        17.11 o                         
  -1   8   3        230.01        291.22        21.28 o                         
   0   8   3        131.33        157.17        18.09 o                         
   1   8   3          3.94          1.42        17.57 o                         
   2   8   3          0.26         20.13        13.99 o                         
   3   8   3         55.61        101.93        24.96 o                         
   4   8   3         30.13         85.98        17.31 o                         
   5   8   3        798.59        737.10        29.25 o                         
   6   8   3        440.26        404.54        24.87 o                         
   7   8   3        147.64        204.80        17.39 o                         
   8   8   3         51.22         36.59        16.70 o                         
   9   8   3        123.00        108.63        16.49 o                         
  10   8   3        122.32        136.70        25.51 o                         
  11   8   3        264.02        281.25        30.19 o                         
  12   8   3         23.15          0.00        35.11 o                         
  13   8   3          0.05          1.35        19.90 o                         
  14   8   3          5.85         52.07        27.50 o                         
  15   8   3         38.25         47.96        26.40 o                         
  16   8   3         16.64         11.69        27.81 o                         
 -12   9   3          3.58         68.53        26.96 o                         
 -11   9   3         29.59         59.23        18.61 o                         
 -10   9   3          0.11         39.08        18.62 o                         
  -9   9   3        200.32        214.48        28.28 o                         
  -8   9   3         23.55         60.75        24.97 o                         
  -7   9   3          0.05         74.05        30.83 o                         
  -6   9   3         16.42         24.35        28.44 o                         
  -5   9   3         43.26         49.95        35.90 o                         
  -4   9   3        178.49        175.55        42.07 o                         
  -3   9   3        145.26        166.90        22.94 o                         
  -2   9   3         23.66         32.14        17.78 o                         
  -1   9   3         20.79         30.36        17.22 o                         
   0   9   3        110.27        146.28        21.70 o                         
   1   9   3        137.95        161.88        22.21 o                         
   2   9   3         94.56        101.13        18.25 o                         
   3   9   3         55.17         95.98        16.29 o                         
   4   9   3        109.05        127.21        17.49 o                         
   5   9   3          8.10          7.05        21.17 o                         
   6   9   3         46.10         23.63        16.68 o                         
   7   9   3         21.07         29.90        16.11 o                         
   8   9   3         24.78         42.91        13.91 o                         
   9   9   3          0.87          9.05        18.99 o                         
 -33   0   4          0.08         95.48        38.39 o                         
 -32   0   4         20.55          9.84        33.47 o                         
 -31   0   4          4.72          6.89        30.52 o                         
 -30   0   4         31.96         32.48        29.53 o                         
 -29   0   4          3.06          0.00        25.59 o                         
 -28   0   4         21.23         63.00        34.45 o                         
 -27   0   4          8.38          6.99        23.64 o                         
 -26   0   4        776.62        619.73        42.84 o                         
 -25   0   4         31.43         58.09        21.58 o                         
 -24   0   4          2.14         16.81        21.76 o                         
 -23   0   4       1101.55       1048.89        32.65 o                         
 -22   0   4        589.72        491.52        22.13 o                         
 -21   0   4         28.53         38.41        13.02 o                         
 -20   0   4         46.36         63.25        13.67 o                         
 -19   0   4          2.86         12.12        11.72 o                         
 -18   0   4       2102.92       2045.23        39.82 o                         
 -17   0   4       4213.71       4055.16        65.44 o                         
 -16   0   4        158.51        192.20        14.82 o                         
 -15   0   4        556.14        611.40        17.59 o                         
 -14   0   4        420.88        395.82        15.15 o                         
 -13   0   4       1243.38       1289.79        25.60 o                         
 -12   0   4        937.16       1018.84        26.59 o                         
 -11   0   4       1009.04        892.98        22.44 o                         
 -10   0   4       2649.82       2479.66        41.95 o                         
  -9   0   4         11.16         14.54        10.15 o                         
  -8   0   4       2390.93       2402.08        44.81 o                         
  -7   0   4       2795.63       2717.38        49.42 o                         
  -6   0   4       2888.26       2727.91        49.07 o                         
  -5   0   4        542.28        482.10        17.35 o                         
  -4   0   4        436.45        427.10        16.49 o                         
  -3   0   4        584.14        497.53        17.72 o                         
  -2   0   4         32.02         38.72        12.46 o                         
  -1   0   4          0.98         11.48        10.28 o                         
   0   0   4         14.03         48.36        10.70 o                         
   1   0   4       1727.67       1735.74        34.16 o                         
   2   0   4       6214.11       5834.01        92.30 o                         
   3   0   4        574.20        492.63        16.86 o                         
   4   0   4       2853.44       2661.23        47.31 o                         
   5   0   4       2518.01       2268.35        42.53 o                         
   6   0   4         22.40         18.94        10.45 o                         
   7   0   4       1092.91       1165.06        28.82 o                         
   8   0   4         59.83         43.23        11.74 o                         
   9   0   4       3277.18       3283.30        82.74 o                         
  10   0   4       5887.98       6292.95       116.55 o                         
  11   0   4       4188.56       4596.12        89.11 o                         
  12   0   4       2230.92       2279.75        57.76 o                         
  13   0   4        292.00        307.58        18.38 o                         
  14   0   4        749.35        724.67        26.41 o                         
  15   0   4       2246.83       2229.04        52.03 o                         
  16   0   4        570.90        528.72        28.11 o                         
  17   0   4         13.10         32.48        15.50 o                         
  18   0   4         75.13         54.14        19.95 o                         
  19   0   4        121.24        153.37        20.86 o                         
  20   0   4        143.51        163.31        18.45 o                         
  21   0   4        769.89        679.79        30.17 o                         
  22   0   4        419.80        407.79        39.22 o                         
  23   0   4        211.66        228.49        26.92 o                         
  24   0   4        340.50        369.62        32.84 o                         
  25   0   4        121.72        154.36        20.97 o                         
  26   0   4        985.74        952.22        38.83 o                         
  27   0   4        404.14        409.01        31.66 o                         
  28   0   4         32.09          9.87        32.01 o                         
  29   0   4          0.48         19.11        30.69 o                         
 -32   1   4         22.03         58.74        22.88 o                         
 -31   1   4          4.33         29.68        20.22 o                         
 -30   1   4         52.24         73.88        27.56 o                         
 -29   1   4          6.57         17.88        20.69 o                         
 -28   1   4        810.05        642.35        31.79 o                         
 -27   1   4        591.45        571.50        41.63 o                         
 -26   1   4         74.90         42.05        15.60 o                         
 -25   1   4        301.98        332.77        21.40 o                         
 -24   1   4        179.32        220.60        19.06 o                         
 -23   1   4        330.40        359.98        17.43 o                         
 -22   1   4        847.35        810.83        21.03 o                         
 -21   1   4          5.48         11.65         9.49 o                         
 -20   1   4        675.97        641.85        16.12 o                         
 -19   1   4        193.56        242.06        13.26 o                         
 -18   1   4        366.94        385.06        12.73 o                         
 -17   1   4        315.46        336.26        11.66 o                         
 -16   1   4        256.30        297.15        11.34 o                         
 -15   1   4        406.69        430.08        11.62 o                         
 -14   1   4        829.71        852.87        15.16 o                         
 -13   1   4      11089.97      11638.55       103.82 o                         
 -12   1   4      22114.13      24828.18       222.64 o                         
 -11   1   4       7164.41       7727.22        77.57 o                         
 -10   1   4       1051.49       1191.03        18.21 o                         
  -9   1   4        473.19        449.87        11.89 o                         
  -8   1   4        175.90        177.54         9.63 o                         
  -7   1   4        822.01        817.17        14.94 o                         
  -6   1   4        203.06        203.88        11.67 o                         
  -5   1   4        131.10        191.54         9.86 o                         
  -4   1   4          1.34          4.25         6.89 o                         
  -3   1   4         34.24         64.00         7.63 o                         
  -2   1   4        852.75        848.62        15.41 o                         
  -1   1   4       1149.24       1103.40        17.67 o                         
   0   1   4        140.06        140.17         8.63 o                         
   1   1   4        171.48        212.84        10.71 o                         
   2   1   4          0.13          7.34         6.43 o                         
   3   1   4        637.82        635.65        14.25 o                         
   4   1   4         78.87        109.33         8.79 o                         
   5   1   4       2203.85       2183.27        31.02 o                         
   6   1   4        150.06        154.73        10.53 o                         
   7   1   4        635.41        640.27        15.29 o                         
   8   1   4        834.86        885.41        17.88 o                         
   9   1   4       3315.73       3424.00        49.36 o                         
  10   1   4         67.26         95.04        10.19 o                         
  11   1   4       2822.02       2734.01        41.02 o                         
  12   1   4        123.58        162.42        11.53 o                         
  13   1   4       1638.51       1692.04        30.44 o                         
  14   1   4       1621.96       1673.65        44.64 o                         
  15   1   4        119.28        157.43        13.79 o                         
  16   1   4         47.87         53.39        11.11 o                         
  17   1   4          0.25          0.00        10.49 o                         
  18   1   4         84.73         96.91        13.06 o                         
  19   1   4          5.28         12.32        14.09 o                         
  20   1   4         83.56        116.65        19.15 o                         
  21   1   4          0.79          0.00        10.43 o                         
  22   1   4        819.02        755.09        21.05 o                         
  23   1   4        229.67        242.48        16.78 o                         
  24   1   4         21.62         34.43        15.56 o                         
  25   1   4        910.61        867.33        31.74 o                         
  26   1   4          2.93         29.89        14.88 o                         
  27   1   4        392.09        392.01        22.78 o                         
  28   1   4          1.39         48.73        17.55 o                         
  29   1   4         27.38         11.64        18.42 o                         
 -32   2   4         57.03        205.72        57.59 o                         
 -31   2   4          0.38         46.66        35.35 o                         
 -30   2   4        222.40        212.54        25.47 o                         
 -29   2   4        185.39        194.63        26.49 o                         
 -28   2   4         58.46         61.86        21.10 o                         
 -27   2   4         43.39         36.61        17.14 o                         
 -26   2   4         12.91         16.30        12.77 o                         
 -25   2   4          2.42          1.13        14.16 o                         
 -24   2   4         43.75         59.81        14.68 o                         
 -23   2   4        942.91        904.39        33.88 o                         
 -22   2   4          5.97          4.34        11.09 o                         
 -21   2   4       2133.95       2046.83        32.15 o                         
 -20   2   4       2236.26       2120.88        28.87 o                         
 -19   2   4         97.76        136.27        10.73 o                         
 -18   2   4         17.64         22.75         8.60 o                         
 -17   2   4         88.43        118.21        10.13 o                         
 -16   2   4         10.58         23.58         6.92 o                         
 -15   2   4        331.84        341.60        10.89 o                         
 -14   2   4        292.01        307.02        12.24 o                         
 -13   2   4          4.42         12.55         6.64 o                         
 -12   2   4        220.81        254.92        10.69 o                         
 -11   2   4       3330.05       3359.34        37.91 o                         
 -10   2   4       4790.50       4903.94        51.76 o                         
  -9   2   4         55.99         74.96         7.99 o                         
  -8   2   4       5691.64       5592.64        61.57 o                         
  -7   2   4       3450.77       3452.54        42.54 o                         
  -6   2   4         21.41         38.74         9.30 o                         
  -5   2   4        140.68        210.57        14.64 o                         
  -4   2   4       1011.07        946.40        31.42 o                         
  -3   2   4        872.11        874.80        19.70 o                         
  -2   2   4        221.63        262.53        13.72 o                         
  -1   2   4        386.39        366.45        13.38 o                         
   0   2   4        109.43        179.17         9.97 o                         
   1   2   4         47.62         68.17         8.33 o                         
   2   2   4        919.19        952.54        17.94 o                         
   3   2   4        652.35        645.13        14.74 o                         
   4   2   4       1168.64       1279.46        21.74 o                         
   5   2   4       5590.77       5818.30        70.67 o                         
   6   2   4       5540.82       5373.27        65.96 o                         
   7   2   4          9.63         24.05         8.09 o                         
   8   2   4          3.46         28.85         7.76 o                         
   9   2   4        199.37        181.16        10.74 o                         
  10   2   4       1999.61       2209.31        32.35 o                         
  11   2   4       3081.91       3208.34        49.28 o                         
  12   2   4       1038.36       1048.79        23.76 o                         
  13   2   4        104.52        113.71         9.37 o                         
  14   2   4         15.51         18.37         8.29 o                         
  15   2   4         18.09         18.69         9.10 o                         
  16   2   4         23.41          5.74         9.36 o                         
  17   2   4         98.43        111.77        12.30 o                         
  18   2   4        104.68        105.48        12.60 o                         
  19   2   4         39.09         46.50        11.28 o                         
  20   2   4         30.22         45.98        14.88 o                         
  21   2   4        276.39        255.44        18.59 o                         
  22   2   4        252.91        292.73        22.48 o                         
  23   2   4         77.71        111.74        18.23 o                         
  24   2   4        114.76        128.64        17.10 o                         
  25   2   4          0.13         17.08        13.90 o                         
  26   2   4        332.38        336.68        21.50 o                         
  27   2   4        200.66        183.22        17.29 o                         
  28   2   4          3.46         19.83        13.98 o                         
 -31   3   4         13.74         49.20        18.33 o                         
 -30   3   4         53.86         78.96        27.91 o                         
 -29   3   4         74.67         79.82        21.05 o                         
 -28   3   4        242.44        321.34        40.36 o                         
 -27   3   4        219.77        295.06        46.10 o                         
 -26   3   4         37.61         86.05        21.50 o                         
 -25   3   4          7.44         17.56        12.92 o                         
 -24   3   4          0.92          9.92        17.00 o                         
 -23   3   4        378.50        403.31        19.09 o                         
 -22   3   4       1552.06       1422.90        29.27 o                         
 -21   3   4        410.19        429.70        18.05 o                         
 -20   3   4        824.37        799.10        21.43 o                         
 -19   3   4       3211.20       3038.74        53.74 o                         
 -18   3   4       1420.40       1423.71        24.06 o                         
 -17   3   4        129.95        161.35        10.10 o                         
 -16   3   4        177.29        207.41        11.99 o                         
 -15   3   4        229.34        281.79        12.61 o                         
 -14   3   4         47.17         57.81         7.71 o                         
 -13   3   4        313.04        343.03        12.56 o                         
 -12   3   4          0.78          8.24         7.91 o                         
 -11   3   4         93.11         86.51        10.76 o                         
 -10   3   4          4.02         29.52         9.58 o                         
  -9   3   4       2550.08       2303.44        35.36 o                         
  -8   3   4       6099.91       6048.63        75.79 o                         
  -7   3   4        600.61        741.56        18.36 o                         
  -6   3   4        138.09        260.97        15.21 o                         
  -5   3   4        823.13        850.42        21.38 o                         
  -4   3   4        281.42        264.46        22.29 o                         
  -3   3   4        336.01        382.68        16.68 o                         
  -2   3   4        800.26        778.32        19.31 o                         
  -1   3   4         98.53        124.24        12.54 o                         
   0   3   4        114.60        145.56        11.86 o                         
   1   3   4        856.49        860.93        19.86 o                         
   2   3   4        157.07        197.65        12.62 o                         
   3   3   4       1238.64       1190.26        23.21 o                         
   4   3   4       1562.99       1495.86        26.53 o                         
   5   3   4         20.83         44.69         8.84 o                         
   6   3   4        844.29        886.59        23.50 o                         
   7   3   4          1.66         13.83         8.14 o                         
   8   3   4        259.13        302.86        13.97 o                         
   9   3   4        687.68        682.60        23.84 o                         
  10   3   4         28.78         34.38        13.50 o                         
  11   3   4        212.35        248.19        24.44 o                         
  12   3   4         45.55         59.44        16.21 o                         
  13   3   4         13.86         33.23        14.80 o                         
  14   3   4          5.36         12.72        12.41 o                         
  15   3   4          9.32          3.38        13.54 o                         
  16   3   4         12.55          3.59        12.24 o                         
  17   3   4          0.09          0.00        15.18 o                         
  18   3   4         80.24         66.69        19.32 o                         
  19   3   4        557.30        493.82        28.63 o                         
  20   3   4        567.94        522.83        28.85 o                         
  21   3   4        133.77        152.43        25.17 o                         
  22   3   4        172.29        197.14        25.41 o                         
  23   3   4          0.33         11.57        20.59 o                         
  24   3   4        219.43        252.81        29.92 o                         
  25   3   4         94.87        115.13        25.70 o                         
  26   3   4          0.27         32.51        25.14 o                         
  27   3   4        238.75        243.93        31.85 o                         
 -30   4   4        575.41        364.30        48.47 o                         
 -29   4   4        286.20        230.91        29.79 o                         
 -28   4   4          9.22         19.65        15.22 o                         
 -27   4   4         28.48         41.99        17.82 o                         
 -26   4   4        127.80        137.92        16.18 o                         
 -25   4   4        171.51        209.75        20.03 o                         
 -24   4   4         78.90         96.67        14.61 o                         
 -23   4   4         30.92         43.36        12.51 o                         
 -22   4   4        314.66        329.35        19.78 o                         
 -21   4   4        941.04        924.99        22.96 o                         
 -20   4   4        563.30        566.96        19.86 o                         
 -19   4   4         29.67         35.55        12.27 o                         
 -18   4   4        766.51        765.38        30.02 o                         
 -17   4   4         99.56        129.23        16.13 o                         
 -16   4   4        235.53        272.83        17.29 o                         
 -15   4   4          8.51         19.62         9.33 o                         
 -14   4   4        631.83        604.53        18.53 o                         
 -13   4   4          0.66          5.05         9.75 o                         
 -12   4   4        430.43        424.85        19.10 o                         
 -11   4   4        121.08        157.15        12.29 o                         
 -10   4   4        674.79        670.54        17.68 o                         
  -9   4   4        333.03        378.14        14.24 o                         
  -8   4   4       1626.07       1527.43        29.93 o                         
  -7   4   4         51.73         67.09        10.36 o                         
  -6   4   4         38.32         56.45         9.66 o                         
  -5   4   4        579.55        645.08        20.10 o                         
  -4   4   4       2495.37       2498.52        39.16 o                         
  -3   4   4        627.43        675.97        18.34 o                         
  -2   4   4        788.57        768.82        21.44 o                         
  -1   4   4       2486.22       2420.61        38.79 o                         
   0   4   4        318.72        315.19        15.50 o                         
   1   4   4        113.70        177.89        16.17 o                         
   2   4   4          2.91          2.92         8.46 o                         
   3   4   4          7.95         31.54         8.95 o                         
   4   4   4       4715.07       4638.46        64.53 o                         
   5   4   4      16480.12      15400.47       210.24 o                         
   6   4   4       3465.52       3346.34        49.22 o                         
   7   4   4       2058.50       2190.47        35.06 o                         
   8   4   4       4670.37       4273.46        90.48 o                         
   9   4   4         43.68         72.41        15.36 o                         
  10   4   4          3.15         15.01        11.93 o                         
  11   4   4         31.26         31.97        13.63 o                         
  12   4   4         81.63         77.20        14.83 o                         
  13   4   4         27.40         18.55        15.69 o                         
  14   4   4        128.61        141.91        23.82 o                         
  15   4   4        478.42        434.30        25.13 o                         
  16   4   4        376.27        367.25        28.34 o                         
  17   4   4         91.61         75.23        20.79 o                         
  18   4   4         10.49          0.00        23.65 o                         
  19   4   4          8.31         41.30        22.15 o                         
  20   4   4          5.33         29.04        22.48 o                         
  21   4   4         53.13         62.34        23.14 o                         
  22   4   4        210.26        251.57        30.98 o                         
  23   4   4         31.85         99.64        29.57 o                         
  24   4   4        163.08        233.30        28.35 o                         
  25   4   4         16.70         26.06        25.92 o                         
  26   4   4          2.09         31.46        26.57 o                         
 -28   5   4        225.44        221.15        25.91 o                         
 -27   5   4         46.82         82.72        31.79 o                         
 -26   5   4        215.86        252.08        32.68 o                         
 -25   5   4          2.02         33.19        17.54 o                         
 -24   5   4         10.17         30.85        12.10 o                         
 -23   5   4        182.22        233.27        18.10 o                         
 -22   5   4        240.47        275.35        18.22 o                         
 -21   5   4         91.60        140.48        17.95 o                         
 -20   5   4         32.44         36.58        14.22 o                         
 -19   5   4        115.79        132.35        18.13 o                         
 -18   5   4        436.54        475.06        21.52 o                         
 -17   5   4        531.83        552.03        22.21 o                         
 -16   5   4        182.83        200.11        18.12 o                         
 -15   5   4          0.42          0.00        11.31 o                         
 -14   5   4         30.15         24.05        12.36 o                         
 -13   5   4         84.14         89.29        12.73 o                         
 -12   5   4        132.44        184.80        24.07 o                         
 -11   5   4          7.31          3.82        10.16 o                         
 -10   5   4       1195.48       1132.88        24.65 o                         
  -9   5   4       2051.89       2008.17        38.47 o                         
  -8   5   4          7.33         31.29        10.64 o                         
  -7   5   4       2125.27       2168.16        35.53 o                         
  -6   5   4       2502.00       2444.33        43.11 o                         
  -5   5   4       1393.37       1342.46        27.16 o                         
  -4   5   4        270.22        285.51        22.15 o                         
  -3   5   4        303.49        333.28        16.30 o                         
  -2   5   4       1041.74        969.81        20.82 o                         
  -1   5   4         63.07         85.24         9.93 o                         
   0   5   4        482.63        492.78        15.41 o                         
   1   5   4        278.49        331.75        14.69 o                         
   2   5   4         11.19         15.89        10.42 o                         
   3   5   4         72.63         93.60        11.09 o                         
   4   5   4        104.04        127.30        13.73 o                         
   5   5   4        381.69        347.96        17.96 o                         
   6   5   4        339.62        357.10        14.21 o                         
   7   5   4        106.70        107.05        10.66 o                         
   8   5   4        544.30        505.29        21.28 o                         
   9   5   4         37.49         70.78        15.35 o                         
  10   5   4       1209.74       1059.29        33.16 o                         
  11   5   4        378.48        418.30        25.74 o                         
  12   5   4         45.44         58.55        18.45 o                         
  13   5   4          0.49         20.12        18.66 o                         
  14   5   4        156.45        110.77        26.15 o                         
  15   5   4         25.67          9.79        35.52 o                         
  16   5   4          1.79         11.98        21.13 o                         
  17   5   4         18.02         76.39        24.45 o                         
  18   5   4         64.23         38.44        20.68 o                         
  19   5   4         10.64         33.73        23.70 o                         
  20   5   4         11.63         67.02        24.27 o                         
  21   5   4          9.45         69.53        37.67 o                         
  22   5   4        315.77        310.77        38.83 o                         
  23   5   4        392.95        377.84        44.27 o                         
  24   5   4        192.84        207.47        33.11 o                         
 -26   6   4         16.28         46.34        47.25 o                         
 -25   6   4         29.87         71.48        36.12 o                         
 -24   6   4        652.78        607.29        49.75 o                         
 -23   6   4         14.91         21.68        29.23 o                         
 -22   6   4         41.55         85.35        19.79 o                         
 -21   6   4          3.16          8.59        20.45 o                         
 -20   6   4         39.12         54.01        19.01 o                         
 -19   6   4         31.26         48.40        14.98 o                         
 -18   6   4         13.29         32.16        13.32 o                         
 -17   6   4         48.66         67.14        14.69 o                         
 -16   6   4        601.05        502.51        22.06 o                         
 -15   6   4        389.99        385.34        19.75 o                         
 -14   6   4          5.53          0.00        12.42 o                         
 -13   6   4         65.91         55.73        13.95 o                         
 -12   6   4          6.68         30.89        12.94 o                         
 -11   6   4          0.61          3.19        12.11 o                         
 -10   6   4        139.45        153.26        16.46 o                         
  -9   6   4        160.21        156.26        15.11 o                         
  -8   6   4         18.48         21.85        12.38 o                         
  -7   6   4        381.83        395.46        18.00 o                         
  -6   6   4         15.12         45.42        12.37 o                         
  -5   6   4        180.08        271.66        17.69 o                         
  -4   6   4         39.42         60.33        13.06 o                         
  -3   6   4         11.29         17.05        10.72 o                         
  -2   6   4         33.95         58.54        12.50 o                         
  -1   6   4        129.37        144.01        12.49 o                         
   0   6   4         68.78         99.08        11.53 o                         
   1   6   4         13.66         34.56        11.48 o                         
   2   6   4          1.54          1.67         9.18 o                         
   3   6   4        160.50        174.08        13.46 o                         
   4   6   4         61.11         77.65        11.64 o                         
   5   6   4       1961.09       1755.85        32.86 o                         
   6   6   4       1435.82       1274.60        28.15 o                         
   7   6   4        740.73        781.90        20.44 o                         
   8   6   4       2327.46       1935.37        49.01 o                         
   9   6   4       1106.02        952.95        38.46 o                         
  10   6   4        221.70        277.79        24.64 o                         
  11   6   4        281.20        280.29        24.57 o                         
  12   6   4        102.93        105.59        21.52 o                         
  13   6   4         30.70         21.05        27.06 o                         
  14   6   4          0.84          0.00        18.19 o                         
  15   6   4         26.82         25.89        18.13 o                         
  16   6   4         39.36         56.65        23.72 o                         
  17   6   4         11.15         27.91        22.88 o                         
  18   6   4          9.52         45.50        20.60 o                         
  19   6   4          5.35         47.81        23.36 o                         
  20   6   4         71.00        104.54        33.63 o                         
  21   6   4         93.13         91.85        26.51 o                         
  22   6   4          4.94         15.24        22.64 o                         
 -22   7   4          0.19         31.17        61.03 o                         
 -21   7   4         53.72         37.99        30.53 o                         
 -20   7   4         29.40         40.04        15.39 o                         
 -19   7   4          1.82         42.65        22.28 o                         
 -18   7   4        159.17        216.36        19.77 o                         
 -17   7   4        371.59        310.77        19.30 o                         
 -16   7   4         57.12         79.93        15.05 o                         
 -15   7   4         92.01        100.65        16.52 o                         
 -14   7   4        119.30        163.51        32.49 o                         
 -13   7   4          1.76         27.07        13.22 o                         
 -12   7   4         32.53         61.96        15.26 o                         
 -11   7   4         73.07        103.45        16.33 o                         
 -10   7   4        176.22        238.08        19.69 o                         
  -9   7   4         91.35        122.59        15.83 o                         
  -8   7   4          1.61         14.18        13.88 o                         
  -7   7   4        165.54        177.31        18.20 o                         
  -6   7   4          0.06         15.13        13.20 o                         
  -5   7   4         31.62         45.48        12.98 o                         
  -4   7   4         34.94         56.38        13.88 o                         
  -3   7   4        269.91        285.93        18.94 o                         
  -2   7   4        408.27        405.23        18.96 o                         
  -1   7   4         99.95        145.91        16.26 o                         
   0   7   4         23.17         51.28        13.44 o                         
   1   7   4        192.56        270.89        21.02 o                         
   2   7   4        319.14        330.87        17.16 o                         
   3   7   4          2.34         15.85        14.31 o                         
   4   7   4        361.88        352.60        17.78 o                         
   5   7   4        430.65        372.29        17.52 o                         
   6   7   4        139.69        191.87        15.40 o                         
   7   7   4         10.75         55.62        12.57 o                         
   8   7   4        184.52        233.51        15.58 o                         
   9   7   4        409.48        392.42        23.98 o                         
  10   7   4        205.39        226.88        20.98 o                         
  11   7   4         70.92        116.87        32.32 o                         
  12   7   4         29.72         51.38        27.56 o                         
  13   7   4         93.10        109.69        33.39 o                         
  14   7   4        319.95        285.34        28.71 o                         
  15   7   4         85.17         82.73        23.44 o                         
  16   7   4          1.09         68.00        23.12 o                         
  17   7   4          4.03         47.81        34.24 o                         
  18   7   4         18.63         48.27        22.94 o                         
  19   7   4         12.14          0.00        15.59 o                         
 -18   8   4         16.96          0.40        16.20 o                         
 -17   8   4         57.62         47.00        23.73 o                         
 -16   8   4        176.47        144.67        27.00 o                         
 -15   8   4        144.16        186.38        22.26 o                         
 -14   8   4          4.50         29.90        18.19 o                         
 -13   8   4         83.63         82.13        20.71 o                         
 -12   8   4        289.43        284.05        25.25 o                         
 -11   8   4        143.47        157.64        18.31 o                         
 -10   8   4          7.00         25.51        15.79 o                         
  -9   8   4          0.20         27.84        15.23 o                         
  -8   8   4         72.33        124.58        16.51 o                         
  -7   8   4        167.88        184.77        17.73 o                         
  -6   8   4          6.08         22.60        19.99 o                         
  -5   8   4         37.22         39.48        15.65 o                         
  -4   8   4        184.22        189.24        19.59 o                         
  -3   8   4        247.35        254.04        25.39 o                         
  -2   8   4         76.25         91.88        16.90 o                         
  -1   8   4          3.49         18.86        14.14 o                         
   0   8   4         55.60         70.99        15.82 o                         
   1   8   4        390.51        397.39        21.92 o                         
   2   8   4        957.85        869.80        33.40 o                         
   3   8   4        856.62        772.31        26.34 o                         
   4   8   4        155.95        182.75        18.67 o                         
   5   8   4          8.67         25.07        12.61 o                         
   6   8   4        156.79        207.27        16.30 o                         
   7   8   4          0.31         49.70        19.89 o                         
   8   8   4         45.01        126.12        20.46 o                         
   9   8   4        279.10        236.70        42.14 o                         
  10   8   4         34.26         68.17        23.68 o                         
  11   8   4         36.86         46.88        22.80 o                         
  12   8   4         24.13         30.34        21.87 o                         
  13   8   4          2.66          0.00        19.40 o                         
  14   8   4          3.38         23.66        22.61 o                         
 -11   9   4        149.04        195.59        36.54 o                         
 -10   9   4         20.12         68.29        31.41 o                         
  -9   9   4         94.70        164.70        36.72 o                         
  -8   9   4         49.47         38.73        23.90 o                         
  -7   9   4         14.04         43.68        24.12 o                         
  -6   9   4         45.35         51.36        22.10 o                         
  -5   9   4         40.84         63.45        21.12 o                         
  -4   9   4         32.31         29.66        24.72 o                         
  -3   9   4        489.44        477.13        51.45 o                         
  -2   9   4        650.20        542.58        57.42 o                         
  -1   9   4        120.28        143.09        22.54 o                         
   0   9   4         24.96          4.11        18.42 o                         
   1   9   4        107.56        102.69        20.66 o                         
   2   9   4        121.72         98.27        16.88 o                         
   3   9   4          0.49         29.31        22.86 o                         
   4   9   4        108.79        124.54        20.92 o                         
   5   9   4        154.98        171.04        19.89 o                         
   6   9   4         18.21          8.90        15.67 o                         
   7   9   4          7.44         20.91        13.71 o                         
 -32   1   5          1.08         59.34        25.64 o                         
 -31   1   5         42.91         46.27        33.47 o                         
 -30   1   5        262.06        235.87        33.33 o                         
 -29   1   5        222.54        192.12        37.90 o                         
 -28   1   5         18.65         59.74        18.24 o                         
 -27   1   5         26.00          1.43        19.57 o                         
 -26   1   5        176.56        177.60        20.02 o                         
 -25   1   5          9.13         29.41        13.10 o                         
 -24   1   5       1589.46       1401.54        31.83 o                         
 -23   1   5        146.03        201.08        15.43 o                         
 -22   1   5          7.66          0.00        10.29 o                         
 -21   1   5         30.14         23.12        10.33 o                         
 -20   1   5         52.92         56.91         9.96 o                         
 -19   1   5        104.10        130.28        11.80 o                         
 -18   1   5          1.57          2.97         7.43 o                         
 -17   1   5        101.38        143.52         9.92 o                         
 -16   1   5         29.13         46.42         7.51 o                         
 -15   1   5          0.22          5.59         7.12 o                         
 -14   1   5         32.83         28.71         7.48 o                         
 -13   1   5        155.55        148.78         9.72 o                         
 -12   1   5         95.90         92.31         8.89 o                         
 -11   1   5        257.66        277.42        12.19 o                         
 -10   1   5         54.23         68.06         8.84 o                         
  -9   1   5       3802.54       4066.51        47.31 o                         
  -8   1   5       3783.54       3346.13        42.87 o                         
  -7   1   5      14465.40      14986.97       160.69 o                         
  -6   1   5        121.02        251.02        12.74 o                         
  -5   1   5       3830.13       3595.92        44.67 o                         
  -4   1   5       3875.55       3837.83        47.00 o                         
  -3   1   5       1967.91       2062.54        29.28 o                         
  -2   1   5        241.89        258.16        16.32 o                         
  -1   1   5         58.17         63.14         8.70 o                         
   0   1   5        433.40        410.00        12.43 o                         
   1   1   5        447.05        442.82        12.85 o                         
   2   1   5        947.29        903.83        17.45 o                         
   3   1   5       1993.38       1993.15        28.10 o                         
   4   1   5        125.67        174.23        11.07 o                         
   5   1   5       1960.44       1809.09        26.70 o                         
   6   1   5       1160.08       1105.95        21.47 o                         
   7   1   5        103.76        142.92        11.98 o                         
   8   1   5         16.10         41.77         9.36 o                         
   9   1   5        276.84        296.11        12.95 o                         
  10   1   5         18.08         50.30         9.59 o                         
  11   1   5        418.50        449.37        15.44 o                         
  12   1   5         37.75         62.48        10.19 o                         
  13   1   5          8.15         15.56        10.19 o                         
  14   1   5         41.27         58.42        11.08 o                         
  15   1   5         87.04         99.55        13.21 o                         
  16   1   5          1.96          9.63        10.43 o                         
  17   1   5         70.09         55.50        12.01 o                         
  18   1   5          9.72         12.60        11.59 o                         
  19   1   5         61.94         63.28        13.79 o                         
  20   1   5         77.95         83.71        14.22 o                         
  21   1   5          5.11         34.99        19.35 o                         
  22   1   5          8.56          4.53        12.57 o                         
  23   1   5          9.22         15.30        13.62 o                         
  24   1   5        281.77        284.81        25.95 o                         
  25   1   5         90.47        103.31        17.34 o                         
  26   1   5          0.23          0.00        15.81 o                         
  27   1   5        111.84         70.02        18.36 o                         
  28   1   5         54.09         65.70        19.34 o                         
 -32   2   5         25.29         17.30        21.49 o                         
 -31   2   5         29.96         79.39        20.84 o                         
 -30   2   5         12.94         48.78        28.64 o                         
 -29   2   5          7.51         57.47        27.28 o                         
 -28   2   5         11.57          4.22        15.68 o                         
 -27   2   5        164.61        172.16        23.05 o                         
 -26   2   5        696.12        684.29        25.22 o                         
 -25   2   5         24.19         74.62        15.15 o                         
 -24   2   5       1269.92       1115.32        31.04 o                         
 -23   2   5       1656.71       1538.54        29.87 o                         
 -22   2   5         96.14        136.94        14.76 o                         
 -21   2   5        241.21        287.34        17.35 o                         
 -20   2   5         11.85          6.26         8.88 o                         
 -19   2   5         66.09         90.88        10.02 o                         
 -18   2   5         45.28         58.32         9.46 o                         
 -17   2   5         20.30         18.07         9.01 o                         
 -16   2   5        221.17        254.06        12.56 o                         
 -15   2   5         15.63         13.09         7.82 o                         
 -14   2   5        114.28        123.65         9.29 o                         
 -13   2   5        747.23        803.44        15.64 o                         
 -12   2   5       3581.95       3835.11        55.23 o                         
 -11   2   5        296.00        314.46        11.14 o                         
 -10   2   5        346.19        392.48        11.91 o                         
  -9   2   5         55.97         41.51         8.23 o                         
  -8   2   5         81.38         82.62        10.49 o                         
  -7   2   5       8936.98       8817.00       105.57 o                         
  -6   2   5       6336.35       6141.05        76.37 o                         
  -5   2   5        104.21        191.05        12.88 o                         
  -4   2   5       3443.68       3500.88        47.43 o                         
  -3   2   5       2465.41       2435.81        35.70 o                         
  -2   2   5       1371.24       1378.25        24.24 o                         
  -1   2   5       1214.97       1196.42        28.77 o                         
   0   2   5        938.56        954.18        19.62 o                         
   1   2   5        151.14        213.24        13.53 o                         
   2   2   5        766.46        810.12        18.12 o                         
   3   2   5       2390.79       2540.62        36.63 o                         
   4   2   5        770.05        859.44        18.85 o                         
   5   2   5         38.18         37.49        10.42 o                         
   6   2   5         30.37         14.71         8.57 o                         
   7   2   5        183.87        228.46        12.14 o                         
   8   2   5         38.73          9.93         7.96 o                         
   9   2   5         19.97        126.44        14.38 o                         
  10   2   5        105.21        202.12        13.65 o                         
  11   2   5          5.72         16.12         8.83 o                         
  12   2   5         13.36         26.34         8.91 o                         
  13   2   5        182.20        203.78        15.96 o                         
  14   2   5        244.86        289.66        14.63 o                         
  15   2   5        426.49        428.14        15.28 o                         
  16   2   5        600.33        540.48        17.99 o                         
  17   2   5        189.80        210.77        15.02 o                         
  18   2   5         74.81        104.54        16.95 o                         
  19   2   5        283.19        301.23        22.94 o                         
  20   2   5         94.43        120.95        18.17 o                         
  21   2   5          6.61          1.25        12.95 o                         
  22   2   5        114.99        111.11        14.66 o                         
  23   2   5        355.90        352.02        19.33 o                         
  24   2   5        626.40        592.52        27.19 o                         
  25   2   5         23.92         68.03        15.33 o                         
  26   2   5        331.81        320.58        28.55 o                         
  27   2   5          1.97         21.21        17.10 o                         
 -31   3   5          5.34          0.00        19.44 o                         
 -30   3   5        154.49        275.37        45.91 o                         
 -29   3   5        153.75        148.71        20.52 o                         
 -28   3   5          2.94         10.54        20.62 o                         
 -27   3   5          1.95          8.29        12.19 o                         
 -26   3   5        147.32        172.43        19.53 o                         
 -25   3   5         14.57         64.82        19.81 o                         
 -24   3   5       1578.57       1423.35        30.74 o                         
 -23   3   5          0.53         26.10        14.96 o                         
 -22   3   5        532.93        541.15        22.95 o                         
 -21   3   5       1225.06       1199.39        30.86 o                         
 -20   3   5        406.99        401.19        17.77 o                         
 -19   3   5         67.75         69.65        12.24 o                         
 -18   3   5        636.61        601.35        15.52 o                         
 -17   3   5        373.29        401.18        13.84 o                         
 -16   3   5         14.40         29.61         8.55 o                         
 -15   3   5          7.24          5.90         7.76 o                         
 -14   3   5          1.62          0.00         9.51 o                         
 -13   3   5          5.01          6.03        11.49 o                         
 -12   3   5          2.78          3.19         8.40 o                         
 -11   3   5         15.83         19.97         7.34 o                         
 -10   3   5        191.92        223.07        12.21 o                         
  -9   3   5         80.66        123.43        10.62 o                         
  -8   3   5        401.43        441.05        13.50 o                         
  -7   3   5        575.86        564.89        16.93 o                         
  -6   3   5          9.25          4.98        10.26 o                         
  -5   3   5        160.87        219.11        15.86 o                         
  -4   3   5         20.46         30.07        11.09 o                         
  -3   3   5        890.41        890.78        21.89 o                         
  -2   3   5        982.02       1134.12        24.65 o                         
  -1   3   5       1491.42       1498.48        28.59 o                         
   0   3   5       1185.43       1132.64        24.16 o                         
   1   3   5         95.36        148.39        15.20 o                         
   2   3   5       1154.82       1096.26        20.81 o                         
   3   3   5         17.10         40.07         8.81 o                         
   4   3   5       1451.56       1425.34        45.33 o                         
   5   3   5        611.01        674.10        19.90 o                         
   6   3   5        177.02        225.74        11.73 o                         
   7   3   5        165.47        220.99        11.80 o                         
   8   3   5          1.78         23.79         7.94 o                         
   9   3   5        117.97        166.95        10.76 o                         
  10   3   5          6.62         20.11         8.64 o                         
  11   3   5          1.72          8.03         9.41 o                         
  12   3   5        483.30        467.36        20.86 o                         
  13   3   5        272.82        326.61        20.07 o                         
  14   3   5         29.85         44.55        18.04 o                         
  15   3   5          1.33          0.00        13.88 o                         
  16   3   5         67.71         74.43        20.60 o                         
  17   3   5         11.24         10.62        18.36 o                         
  18   3   5        257.41        296.65        27.54 o                         
  19   3   5        366.61        324.03        27.21 o                         
  20   3   5        345.02        349.18        37.23 o                         
  21   3   5        210.54        208.10        28.08 o                         
  22   3   5        106.46         53.87        24.38 o                         
  23   3   5          0.65         12.31        20.64 o                         
  24   3   5         64.84         58.56        22.84 o                         
  25   3   5        702.71        667.88        38.37 o                         
  26   3   5         96.43        149.24        27.99 o                         
 -30   4   5          9.49         23.26        17.98 o                         
 -29   4   5         81.06        119.59        16.73 o                         
 -28   4   5         10.75         41.53        17.81 o                         
 -27   4   5        103.21        116.66        28.20 o                         
 -26   4   5          0.31         51.71        22.99 o                         
 -25   4   5         32.67         95.31        15.47 o                         
 -24   4   5        589.29        550.30        22.47 o                         
 -23   4   5         52.15         99.40        18.71 o                         
 -22   4   5        132.66        190.28        17.67 o                         
 -21   4   5        931.10        920.60        29.39 o                         
 -20   4   5        391.98        432.73        23.58 o                         
 -19   4   5         19.45         20.44        13.72 o                         
 -18   4   5         40.61         50.22        19.22 o                         
 -17   4   5        919.99        940.40        32.52 o                         
 -16   4   5        522.29        531.36        19.95 o                         
 -15   4   5          1.40         18.44         9.12 o                         
 -14   4   5         12.41         11.68         9.67 o                         
 -13   4   5        149.57        211.68        15.50 o                         
 -12   4   5        708.28        719.58        20.40 o                         
 -11   4   5        117.77        167.43        14.68 o                         
 -10   4   5        710.38        675.71        19.50 o                         
  -9   4   5       1840.07       1712.50        30.81 o                         
  -8   4   5        649.37        652.94        18.81 o                         
  -7   4   5        558.20        538.64        17.88 o                         
  -6   4   5       3693.84       3521.49        54.62 o                         
  -5   4   5       2585.67       2568.78        47.20 o                         
  -4   4   5         80.65        146.93        17.57 o                         
  -3   4   5         61.94         70.35        18.49 o                         
  -2   4   5          0.46          6.13        11.92 o                         
  -1   4   5          0.07          0.00         9.68 o                         
   0   4   5          0.27          0.00         9.32 o                         
   1   4   5         58.63         71.70        11.03 o                         
   2   4   5        808.77        844.47        20.94 o                         
   3   4   5       9984.01       9809.82       117.67 o                         
   4   4   5      12726.49      12149.83       142.02 o                         
   5   4   5       1113.94       1100.83        27.14 o                         
   6   4   5       1340.67       1351.47        27.91 o                         
   7   4   5        583.35        646.16        21.87 o                         
   8   4   5        193.25        236.41        12.98 o                         
   9   4   5         82.10        150.37        20.43 o                         
  10   4   5        430.61        464.88        28.28 o                         
  11   4   5        788.87        687.49        31.02 o                         
  12   4   5        420.35        412.51        24.84 o                         
  13   4   5        768.52        713.18        34.21 o                         
  14   4   5        113.85         98.27        20.19 o                         
  15   4   5          3.25          8.90        16.54 o                         
  16   4   5          0.77          0.00        15.28 o                         
  17   4   5          7.04          0.00        18.94 o                         
  18   4   5         10.74         13.56        17.25 o                         
  19   4   5          2.69          0.33        18.18 o                         
  20   4   5          1.11         48.86        27.93 o                         
  21   4   5          2.66         36.02        24.41 o                         
  22   4   5         66.46         97.61        24.01 o                         
  23   4   5          9.18         20.27        23.71 o                         
  24   4   5        184.50        173.96        26.88 o                         
  25   4   5        184.57        160.98        28.14 o                         
 -28   5   5         96.59        163.48        24.06 o                         
 -27   5   5         24.06         67.76        19.20 o                         
 -26   5   5         48.05         64.05        17.14 o                         
 -25   5   5        101.84        105.09        16.55 o                         
 -24   5   5          6.63         29.93        22.39 o                         
 -23   5   5        101.00         95.81        16.75 o                         
 -22   5   5        550.28        485.11        24.19 o                         
 -21   5   5        298.34        305.47        22.57 o                         
 -20   5   5        201.56        248.98        21.41 o                         
 -19   5   5        120.91        174.02        19.32 o                         
 -18   5   5         83.37        125.84        17.73 o                         
 -17   5   5         55.43         67.64        15.11 o                         
 -16   5   5          6.73         31.17        13.80 o                         
 -15   5   5         40.72         55.62        14.55 o                         
 -14   5   5        242.86        315.56        22.44 o                         
 -13   5   5        125.79        154.31        18.28 o                         
 -12   5   5          1.06          0.00        10.97 o                         
 -11   5   5          0.79          0.00        11.39 o                         
 -10   5   5          2.75          4.49        11.19 o                         
  -9   5   5        692.98        651.45        21.74 o                         
  -8   5   5        241.03        279.86        19.26 o                         
  -7   5   5         49.84         72.11        11.74 o                         
  -6   5   5          1.44          1.35         9.62 o                         
  -5   5   5        108.46        137.10        12.51 o                         
  -4   5   5          1.42          0.00        11.63 o                         
  -3   5   5         75.99        107.19        10.33 o                         
  -2   5   5         73.13         97.23        12.10 o                         
  -1   5   5        159.13        205.72        14.31 o                         
   0   5   5         92.65        129.95        14.20 o                         
   1   5   5        255.82        277.64        16.71 o                         
   2   5   5       1634.97       1489.41        30.30 o                         
   3   5   5       1136.37       1105.32        25.19 o                         
   4   5   5        141.16        180.93        14.42 o                         
   5   5   5         37.33         59.47        11.46 o                         
   6   5   5        240.07        232.81        24.36 o                         
   7   5   5         48.86         63.06        12.84 o                         
   8   5   5        468.39        457.23        19.32 o                         
   9   5   5       1249.65       1105.06        34.64 o                         
  10   5   5         23.57         48.40        17.90 o                         
  11   5   5        150.15        207.19        23.01 o                         
  12   5   5        201.26        231.70        24.36 o                         
  13   5   5         61.04         67.08        26.29 o                         
  14   5   5         18.53         37.27        29.27 o                         
  15   5   5         74.09         58.44        25.29 o                         
  16   5   5          1.50         10.66        28.65 o                         
  17   5   5        167.65        192.95        29.84 o                         
  18   5   5        207.98        213.70        23.22 o                         
  19   5   5         50.41         49.44        18.88 o                         
  20   5   5         44.42         14.03        19.52 o                         
  21   5   5        147.98        160.81        29.53 o                         
  22   5   5         65.74         35.09        30.26 o                         
  23   5   5          1.78          0.00        23.02 o                         
 -25   6   5        501.57        431.85        26.50 o                         
 -24   6   5         15.89         25.42        14.69 o                         
 -23   6   5        413.29        392.66        26.50 o                         
 -22   6   5        336.00        315.79        21.57 o                         
 -21   6   5        775.54        707.08        28.65 o                         
 -20   6   5       1964.17       1873.28        46.91 o                         
 -19   6   5       3099.41       2812.23        61.51 o                         
 -18   6   5       2700.02       2424.61        50.01 o                         
 -17   6   5       1090.51       1026.11        41.74 o                         
 -16   6   5         58.32         80.51        17.74 o                         
 -15   6   5        187.04        225.79        19.94 o                         
 -14   6   5        308.13        296.11        20.72 o                         
 -13   6   5          2.58         21.23        13.88 o                         
 -12   6   5         80.00         93.43        17.24 o                         
 -11   6   5         16.27         19.67        13.76 o                         
 -10   6   5        385.22        404.25        20.89 o                         
  -9   6   5         87.26        118.51        15.01 o                         
  -8   6   5          8.84         46.82        12.68 o                         
  -7   6   5          0.60         17.48        11.84 o                         
  -6   6   5         61.52         89.13        15.05 o                         
  -5   6   5        195.48        211.26        17.14 o                         
  -4   6   5         48.94         78.64        13.23 o                         
  -3   6   5        847.60        812.76        23.83 o                         
  -2   6   5        390.44        391.72        15.42 o                         
  -1   6   5        167.46        184.67        14.21 o                         
   0   6   5       1046.28        951.47        26.22 o                         
   1   6   5        880.73        808.59        21.92 o                         
   2   6   5        481.45        457.49        19.23 o                         
   3   6   5        728.63        682.98        22.12 o                         
   4   6   5       1119.24        902.36        25.08 o                         
   5   6   5        710.80        592.33        21.13 o                         
   6   6   5        235.18        248.41        17.45 o                         
   7   6   5         40.33         86.85        11.78 o                         
   8   6   5        303.11        356.58        17.82 o                         
   9   6   5         74.32         89.99        17.93 o                         
  10   6   5        149.37        178.23        20.34 o                         
  11   6   5        477.36        418.60        25.86 o                         
  12   6   5          0.81         29.44        20.27 o                         
  13   6   5        435.42        430.28        28.98 o                         
  14   6   5        256.22        211.09        25.47 o                         
  15   6   5         32.19         13.42        18.99 o                         
  16   6   5          4.29          7.19        19.04 o                         
  17   6   5         59.99         51.34        20.42 o                         
  18   6   5        128.77        125.34        36.38 o                         
  19   6   5        157.30        101.34        23.86 o                         
  20   6   5         91.69         86.47        32.11 o                         
  21   6   5          3.10         25.06        19.60 o                         
 -22   7   5        325.62        274.37        23.28 o                         
 -21   7   5         15.42         82.98        24.58 o                         
 -20   7   5         60.55        103.04        20.87 o                         
 -19   7   5         57.55         73.87        21.02 o                         
 -18   7   5        874.85        719.51        28.52 o                         
 -17   7   5        785.10        689.20        29.14 o                         
 -16   7   5         11.28         19.89        22.76 o                         
 -15   7   5        158.11        206.54        21.35 o                         
 -14   7   5         24.19         54.71        15.83 o                         
 -13   7   5         84.64        131.07        17.41 o                         
 -12   7   5          5.77         38.25        16.43 o                         
 -11   7   5         92.52        106.05        16.83 o                         
 -10   7   5         24.48         24.03        14.02 o                         
  -9   7   5        144.19        149.99        17.52 o                         
  -8   7   5        628.80        570.00        25.17 o                         
  -7   7   5        244.89        259.10        21.61 o                         
  -6   7   5          0.86         35.31        15.53 o                         
  -5   7   5        600.17        552.54        22.13 o                         
  -4   7   5         91.15        125.03        16.36 o                         
  -3   7   5         61.65         80.25        15.40 o                         
  -2   7   5          0.46         21.60        13.82 o                         
  -1   7   5         46.98         52.89        14.95 o                         
   0   7   5          2.93          8.55        10.73 o                         
   1   7   5         81.29        105.05        13.32 o                         
   2   7   5        157.77        154.61        15.79 o                         
   3   7   5        271.98        323.27        19.21 o                         
   4   7   5        716.08        635.87        21.37 o                         
   5   7   5       1283.36       1111.58        29.96 o                         
   6   7   5       1190.72       1008.25        25.92 o                         
   7   7   5        219.90        250.66        18.64 o                         
   8   7   5        278.48        264.71        14.83 o                         
   9   7   5        398.07        389.72        27.95 o                         
  10   7   5         14.27          0.65        23.35 o                         
  11   7   5          6.07         42.42        26.72 o                         
  12   7   5        242.83        218.91        37.91 o                         
  13   7   5         91.56         71.98        30.50 o                         
  14   7   5         54.04         15.72        18.79 o                         
  15   7   5         50.38         37.69        28.47 o                         
  16   7   5          0.43         31.99        21.00 o                         
  17   7   5          2.25         14.04        26.05 o                         
 -18   8   5       1000.58        599.90        79.59 o                         
 -17   8   5        220.24        164.50        29.25 o                         
 -16   8   5          0.87         42.49        24.17 o                         
 -15   8   5         95.56        154.03        19.08 o                         
 -14   8   5        199.60        201.29        21.37 o                         
 -13   8   5         27.00         30.52        18.70 o                         
 -12   8   5         59.99         82.69        19.37 o                         
 -11   8   5         13.93         50.14        19.40 o                         
 -10   8   5          0.33         36.88        17.19 o                         
  -9   8   5         65.92        119.18        18.60 o                         
  -8   8   5         10.53         57.14        17.52 o                         
  -7   8   5          6.80         46.90        16.02 o                         
  -6   8   5          7.76         40.57        16.41 o                         
  -5   8   5        104.84        124.84        26.94 o                         
  -4   8   5        103.43        173.52        20.50 o                         
  -3   8   5        832.65        730.26        28.65 o                         
  -2   8   5        330.67        349.55        24.07 o                         
  -1   8   5         10.52         42.17        14.26 o                         
   0   8   5        294.18        344.88        21.34 o                         
   1   8   5        582.05        532.33        22.70 o                         
   2   8   5        565.10        532.69        28.46 o                         
   3   8   5        357.63        390.67        18.06 o                         
   4   8   5        202.26        243.57        17.39 o                         
   5   8   5        277.31        261.79        17.07 o                         
   6   8   5        114.95        148.00        16.42 o                         
   7   8   5         58.51         92.73        20.89 o                         
   8   8   5          2.93         46.50        19.81 o                         
   9   8   5         83.54        103.64        38.58 o                         
  10   8   5        128.56        143.68        35.95 o                         
  11   8   5          6.12         64.99        29.70 o                         
  12   8   5        190.59        173.02        37.41 o                         
  13   8   5          0.84         44.03        20.08 o                         
 -10   9   5         15.02         39.07        18.25 o                         
  -9   9   5         28.15         25.47        19.18 o                         
  -8   9   5         98.74         79.67        19.32 o                         
  -7   9   5        154.08        184.11        40.79 o                         
  -6   9   5          0.24         21.28        21.31 o                         
  -5   9   5          3.05         16.30        21.10 o                         
  -4   9   5        221.97        191.18        61.30 o                         
  -3   9   5        266.44        312.22        33.76 o                         
  -2   9   5          6.90         52.54        19.76 o                         
  -1   9   5        114.26        151.01        26.70 o                         
   0   9   5         57.72         29.85        19.47 o                         
   1   9   5          5.01          0.00        23.17 o                         
   2   9   5          8.55         29.10        15.48 o                         
   3   9   5         19.52         35.95        17.18 o                         
   4   9   5          1.05         46.60        23.73 o                         
   5   9   5         14.24         49.15        17.50 o                         
 -32   0   6         31.12         74.81        43.31 o                         
 -31   0   6          3.36         44.30        37.41 o                         
 -30   0   6         54.16         46.53        39.38 o                         
 -29   0   6         79.89        134.12        31.43 o                         
 -28   0   6         56.84         60.76        27.74 o                         
 -27   0   6       1604.56       1298.59        57.32 o                         
 -26   0   6       1603.15       1349.27        58.72 o                         
 -25   0   6         90.03         79.22        29.43 o                         
 -24   0   6        473.79        449.63        31.00 o                         
 -23   0   6       1584.64       1365.85        37.03 o                         
 -22   0   6       1638.39       1588.00        38.76 o                         
 -21   0   6       1964.43       1895.18        44.77 o                         
 -20   0   6        529.53        519.33        27.79 o                         
 -19   0   6         40.90         76.94        14.71 o                         
 -18   0   6       1467.95       1454.34        33.91 o                         
 -17   0   6        387.04        377.71        18.81 o                         
 -16   0   6         48.74         64.67        13.15 o                         
 -15   0   6         10.25         31.20        13.35 o                         
 -14   0   6         99.88        175.24        15.89 o                         
 -13   0   6          3.15          2.34        10.32 o                         
 -12   0   6        661.03        724.52        25.37 o                         
 -11   0   6       2200.36       2467.21        45.17 o                         
 -10   0   6         69.06        164.72        15.67 o                         
  -9   0   6       3676.69       3846.59        70.03 o                         
  -8   0   6       1024.06       1049.79        41.73 o                         
  -7   0   6        942.14        931.46        28.06 o                         
  -6   0   6        548.36        541.37        22.90 o                         
  -5   0   6      12871.91      12920.65       199.14 o                         
  -4   0   6        337.08        374.59        21.95 o                         
  -3   0   6       7660.62       7679.48       123.52 o                         
  -2   0   6       1768.04       1552.55        35.73 o                         
  -1   0   6       1827.39       1915.84        41.28 o                         
   0   0   6        291.78        323.66        20.32 o                         
   1   0   6       3006.37       2978.75        56.14 o                         
   2   0   6       4448.30       4384.90        76.02 o                         
   3   0   6        756.02        759.01        25.07 o                         
   4   0   6          3.76         10.53        13.22 o                         
   5   0   6          5.64          0.00        12.46 o                         
   6   0   6          9.46         11.32        11.87 o                         
   7   0   6        842.56        768.97        24.67 o                         
   8   0   6       3007.26       2831.88        54.36 o                         
   9   0   6       1073.68       1135.06        35.69 o                         
  10   0   6        469.15        364.86        24.74 o                         
  11   0   6       2172.84       1721.68        45.55 o                         
  12   0   6        195.92        326.28        23.39 o                         
  13   0   6       1121.75       1164.99        36.88 o                         
  14   0   6       1441.47       1453.77        43.14 o                         
  15   0   6        106.24         91.89        23.17 o                         
  16   0   6         25.86         23.79        17.65 o                         
  17   0   6         43.98         87.37        28.18 o                         
  18   0   6        387.42        368.73        29.59 o                         
  19   0   6        215.86        219.75        25.28 o                         
  20   0   6          2.54          0.00        27.28 o                         
  21   0   6         18.48         42.07        26.42 o                         
  22   0   6          3.89          0.00        19.25 o                         
  23   0   6         30.95         47.38        21.55 o                         
  24   0   6        282.44        218.83        24.68 o                         
  25   0   6        146.90        172.13        28.37 o                         
  26   0   6          0.96          0.00        34.95 o                         
  27   0   6        603.73        558.77        48.72 o                         
 -32   1   6          2.67         31.22        29.04 o                         
 -31   1   6         48.47         64.65        25.13 o                         
 -30   1   6          8.44         46.78        27.50 o                         
 -29   1   6          0.01         10.53        20.53 o                         
 -28   1   6         61.54         46.98        17.32 o                         
 -27   1   6         20.52         52.46        20.14 o                         
 -26   1   6        236.19        265.81        22.90 o                         
 -25   1   6        400.30        349.04        24.73 o                         
 -24   1   6         27.80         22.75        12.96 o                         
 -23   1   6         17.23         57.25        13.92 o                         
 -22   1   6       1005.40        887.01        25.85 o                         
 -21   1   6         37.18         81.35        13.69 o                         
 -20   1   6        405.48        403.41        16.41 o                         
 -19   1   6       1481.44       1355.51        25.45 o                         
 -18   1   6         69.59         60.67        10.72 o                         
 -17   1   6        810.35        794.88        17.93 o                         
 -16   1   6        252.65        262.16        13.43 o                         
 -15   1   6        105.06        185.27        11.19 o                         
 -14   1   6         30.68         46.20         8.46 o                         
 -13   1   6       1315.07       1292.30        24.98 o                         
 -12   1   6        321.17        343.32        12.27 o                         
 -11   1   6       1766.54       1892.81        26.55 o                         
 -10   1   6       4883.96       5256.31        57.09 o                         
  -9   1   6        882.39        997.72        20.64 o                         
  -8   1   6          4.39          0.00         9.26 o                         
  -7   1   6        679.63        730.94        17.86 o                         
  -6   1   6       1855.93       2502.31        35.42 o                         
  -5   1   6      23327.11      25490.71       269.17 o                         
  -4   1   6         56.42        119.49        12.11 o                         
  -3   1   6        404.10        487.30        15.86 o                         
  -2   1   6       2409.31       2383.36        34.49 o                         
  -1   1   6         86.49         84.21        11.07 o                         
   0   1   6        340.97        392.48        15.10 o                         
   1   1   6        257.36        308.11        14.42 o                         
   2   1   6          0.84          0.00         8.87 o                         
   3   1   6        204.16        266.26        16.93 o                         
   4   1   6         10.28         20.29         9.32 o                         
   5   1   6          1.52          9.00         8.66 o                         
   6   1   6       1421.53       1441.57        23.97 o                         
   7   1   6       4040.92       3783.78        51.37 o                         
   8   1   6        355.81        385.77        15.66 o                         
   9   1   6        371.61        403.85        14.74 o                         
  10   1   6        100.18        133.14        13.07 o                         
  11   1   6       1303.21       1368.98        26.70 o                         
  12   1   6        643.96        715.45        19.04 o                         
  13   1   6         94.78        117.07        12.75 o                         
  14   1   6        117.03        118.50        13.98 o                         
  15   1   6         20.40         55.97        12.10 o                         
  16   1   6         85.45         95.84        13.85 o                         
  17   1   6         59.65         76.20        23.77 o                         
  18   1   6          5.19         11.34        12.60 o                         
  19   1   6          2.22          7.08        12.74 o                         
  20   1   6         25.28         52.27        14.36 o                         
  21   1   6        140.69        153.32        18.23 o                         
  22   1   6        150.12        185.24        20.49 o                         
  23   1   6        131.89        157.11        21.94 o                         
  24   1   6         17.10         46.51        23.90 o                         
  25   1   6          7.42         44.14        18.43 o                         
  26   1   6        272.98        308.71        24.21 o                         
 -32   2   6         41.20        103.47        24.90 o                         
 -31   2   6         48.22        119.84        23.49 o                         
 -30   2   6          2.40          0.00        22.09 o                         
 -29   2   6         24.07         43.68        21.29 o                         
 -28   2   6        183.07        204.73        31.10 o                         
 -27   2   6        979.68        878.13        30.47 o                         
 -26   2   6        220.68        220.32        23.66 o                         
 -25   2   6         98.51        120.60        21.94 o                         
 -24   2   6         99.10        172.57        21.21 o                         
 -23   2   6        413.51        453.11        26.69 o                         
 -22   2   6        286.06        404.63        25.89 o                         
 -21   2   6        456.50        474.95        21.51 o                         
 -20   2   6        638.01        641.19        20.41 o                         
 -19   2   6          0.78          0.00         9.74 o                         
 -18   2   6        102.45        141.12        12.50 o                         
 -17   2   6         81.35        101.85        11.69 o                         
 -16   2   6         88.69        118.21        10.67 o                         
 -15   2   6        316.07        348.60        17.59 o                         
 -14   2   6        764.06        752.86        16.19 o                         
 -13   2   6         14.11         13.43         7.51 o                         
 -12   2   6        458.73        503.93        13.37 o                         
 -11   2   6        666.72        627.51        14.71 o                         
 -10   2   6        105.74        155.63        11.15 o                         
  -9   2   6         38.58         26.50         8.86 o                         
  -8   2   6         10.81          8.67         8.90 o                         
  -7   2   6         30.63         25.79        10.47 o                         
  -6   2   6        427.27        532.69        17.03 o                         
  -5   2   6          7.82          3.50        10.08 o                         
  -4   2   6       1378.59       1393.86        26.32 o                         
  -3   2   6        492.90        476.15        14.35 o                         
  -2   2   6       1966.33       2110.41        33.79 o                         
  -1   2   6       4370.89       4397.16        57.25 o                         
   0   2   6        279.85        322.51        19.81 o                         
   1   2   6       1098.43       1143.10        20.90 o                         
   2   2   6       1471.34       1457.81        26.34 o                         
   3   2   6        149.75        184.34        12.78 o                         
   4   2   6        388.24        383.31        14.60 o                         
   5   2   6       1133.15       1086.21        26.86 o                         
   6   2   6        129.90        144.16        13.04 o                         
   7   2   6        686.99        701.28        21.31 o                         
   8   2   6       1073.95       1055.68        22.32 o                         
   9   2   6          0.90         16.17        10.24 o                         
  10   2   6          5.77          5.47        11.69 o                         
  11   2   6         54.74         48.89        10.80 o                         
  12   2   6         11.94          0.00        11.42 o                         
  13   2   6        310.08        395.10        18.25 o                         
  14   2   6        120.27        142.90        15.75 o                         
  15   2   6          0.42          5.45        11.35 o                         
  16   2   6          6.61          1.55        11.31 o                         
  17   2   6          0.20          0.00        13.87 o                         
  18   2   6         10.58          3.53        12.57 o                         
  19   2   6         35.02         37.24        14.75 o                         
  20   2   6         44.42         88.98        19.36 o                         
  21   2   6         34.61         66.19        15.07 o                         
  22   2   6         12.70         14.59        13.76 o                         
  23   2   6          0.28          0.00        13.70 o                         
  24   2   6          3.06         11.69        19.43 o                         
  25   2   6         14.64         30.99        14.09 o                         
  26   2   6         28.46         29.78        19.59 o                         
 -31   3   6        143.43        164.64        35.02 o                         
 -30   3   6         59.55        114.45        22.67 o                         
 -29   3   6         35.47         46.55        19.13 o                         
 -28   3   6          7.17          4.00        17.75 o                         
 -27   3   6         10.45         27.03        14.85 o                         
 -26   3   6         14.22         21.26        15.50 o                         
 -25   3   6         11.76         18.82        15.68 o                         
 -24   3   6         91.57        118.42        16.27 o                         
 -23   3   6          2.68         10.47        12.71 o                         
 -22   3   6       1833.61       1744.67        52.15 o                         
 -21   3   6        738.90        717.21        23.54 o                         
 -20   3   6          8.94         44.24        14.64 o                         
 -19   3   6        297.23        341.27        19.62 o                         
 -18   3   6          4.37          8.75        12.20 o                         
 -17   3   6        186.94        222.18        15.18 o                         
 -16   3   6         79.22         82.28        12.14 o                         
 -15   3   6        932.62        927.92        23.08 o                         
 -14   3   6        362.33        379.55        15.78 o                         
 -13   3   6         16.63         33.61        10.76 o                         
 -12   3   6          2.92          7.68         9.30 o                         
 -11   3   6        241.54        267.76        16.78 o                         
 -10   3   6        692.91        765.29        16.89 o                         
  -9   3   6        857.12       1019.79        19.24 o                         
  -8   3   6         91.22        158.92        14.62 o                         
  -7   3   6       2969.30       2979.54        48.26 o                         
  -6   3   6         31.56         32.33        11.26 o                         
  -5   3   6          1.19          0.00        10.17 o                         
  -4   3   6       2339.86       2570.34        47.16 o                         
  -3   3   6       2869.94       2906.99        46.76 o                         
  -2   3   6        769.17        796.26        21.59 o                         
  -1   3   6         22.18         45.34        12.08 o                         
   0   3   6        531.35        573.54        20.87 o                         
   1   3   6        288.35        313.60        14.23 o                         
   2   3   6         17.79         22.50         9.16 o                         
   3   3   6         93.23        138.61        11.85 o                         
   4   3   6         60.17         54.32        10.51 o                         
   5   3   6        893.65        804.10        19.03 o                         
   6   3   6       1308.34       1237.80        23.90 o                         
   7   3   6        721.72        692.35        19.07 o                         
   8   3   6         22.50         52.99        10.46 o                         
   9   3   6        103.76        112.37        12.82 o                         
  10   3   6          5.08         11.71         9.53 o                         
  11   3   6         10.36         22.61         9.58 o                         
  12   3   6        277.91        288.83        13.79 o                         
  13   3   6         15.11         14.72         9.30 o                         
  14   3   6        315.97        322.06        26.32 o                         
  15   3   6         50.14         54.23        24.72 o                         
  16   3   6        554.35        464.63        30.11 o                         
  17   3   6        966.21        746.54        32.99 o                         
  18   3   6         71.06         81.81        25.61 o                         
  19   3   6         52.92         41.86        20.10 o                         
  20   3   6          0.27          3.69        19.25 o                         
  21   3   6        108.55         95.83        22.80 o                         
  22   3   6         22.17         32.49        25.06 o                         
  23   3   6         23.11         10.20        26.43 o                         
  24   3   6          0.26          0.00        19.65 o                         
  25   3   6         19.13         23.73        25.71 o                         
 -29   4   6         25.75         58.79        20.21 o                         
 -28   4   6        164.29        185.55        26.72 o                         
 -27   4   6        221.04        287.87        21.36 o                         
 -26   4   6         81.35        120.31        17.28 o                         
 -25   4   6         70.94         78.14        15.96 o                         
 -24   4   6         21.74         63.85        15.64 o                         
 -23   4   6       1285.92       1281.57        33.76 o                         
 -22   4   6         41.21         43.94        16.18 o                         
 -21   4   6       3972.03       3668.94        56.70 o                         
 -20   4   6         57.02         73.39        15.14 o                         
 -19   4   6        104.84        122.77        14.70 o                         
 -18   4   6        277.88        327.82        19.13 o                         
 -17   4   6         61.39         82.71        14.00 o                         
 -16   4   6        101.82        131.21        15.39 o                         
 -15   4   6        137.86        196.22        16.93 o                         
 -14   4   6         16.93         23.78        12.22 o                         
 -13   4   6          0.01         10.00        12.03 o                         
 -12   4   6        285.91        312.35        17.29 o                         
 -11   4   6        149.91        131.94        15.27 o                         
 -10   4   6        139.43        155.78        19.04 o                         
  -9   4   6       2033.39       1898.39        35.06 o                         
  -8   4   6       3131.03       2974.28        46.39 o                         
  -7   4   6          1.11          4.28        10.34 o                         
  -6   4   6       1958.60       1931.72        36.54 o                         
  -5   4   6        770.42        694.41        23.92 o                         
  -4   4   6        413.87        359.03        17.09 o                         
  -3   4   6        715.94        632.69        20.59 o                         
  -2   4   6        236.28        341.46        18.42 o                         
  -1   4   6         20.05         20.66        14.21 o                         
   0   4   6          3.47          1.10        10.61 o                         
   1   4   6        234.11        281.65        17.37 o                         
   2   4   6        478.62        458.69        18.16 o                         
   3   4   6        158.41        238.89        18.81 o                         
   4   4   6        193.73        209.80        13.22 o                         
   5   4   6       1231.00       1143.64        25.59 o                         
   6   4   6        610.93        550.91        17.67 o                         
   7   4   6         51.91        101.41        12.63 o                         
   8   4   6        945.99        890.47        20.33 o                         
   9   4   6        441.07        420.46        21.36 o                         
  10   4   6        161.42        126.73        19.17 o                         
  11   4   6        144.91        212.23        23.50 o                         
  12   4   6        105.77        135.19        22.07 o                         
  13   4   6         83.52        105.18        21.49 o                         
  14   4   6          1.75         12.85        35.49 o                         
  15   4   6         29.69         30.78        19.75 o                         
  16   4   6          7.48         24.86        16.82 o                         
  17   4   6          8.87          4.44        17.05 o                         
  18   4   6         26.95         60.77        18.24 o                         
  19   4   6         10.06         43.15        25.81 o                         
  20   4   6          7.40         26.87        20.30 o                         
  21   4   6          0.79          2.17        20.26 o                         
  22   4   6          0.02         35.92        22.27 o                         
  23   4   6          8.44         30.14        26.02 o                         
  24   4   6          5.95         29.92        24.48 o                         
 -27   5   6          3.32         34.64        18.33 o                         
 -26   5   6        459.48        434.52        26.57 o                         
 -25   5   6        434.63        448.63        25.38 o                         
 -24   5   6        106.02        136.34        21.90 o                         
 -23   5   6        452.48        450.83        30.63 o                         
 -22   5   6        541.14        528.60        26.14 o                         
 -21   5   6        107.01        145.55        20.48 o                         
 -20   5   6          2.63          2.93        17.94 o                         
 -19   5   6        180.78        215.07        19.42 o                         
 -18   5   6         20.97         28.07        15.52 o                         
 -17   5   6        774.05        731.48        26.44 o                         
 -16   5   6       1698.52       1593.60        48.61 o                         
 -15   5   6        415.55        458.30        22.91 o                         
 -14   5   6         33.94         46.06        14.06 o                         
 -13   5   6        102.73        122.46        15.61 o                         
 -12   5   6          3.85         11.63        12.91 o                         
 -11   5   6         14.97          2.54        12.37 o                         
 -10   5   6        348.05        388.22        20.15 o                         
  -9   5   6        519.56        505.02        23.78 o                         
  -8   5   6          0.49          0.00        10.83 o                         
  -7   5   6          4.86         42.33        13.94 o                         
  -6   5   6       2521.66       2414.17        40.78 o                         
  -5   5   6         51.83         93.11        14.34 o                         
  -4   5   6        141.70        131.06        17.90 o                         
  -3   5   6        718.81        622.05        21.90 o                         
  -2   5   6        136.18        177.78        16.60 o                         
  -1   5   6          1.03         15.16        11.75 o                         
   0   5   6        297.29        315.81        23.92 o                         
   1   5   6        531.37        529.30        19.56 o                         
   2   5   6        208.29        268.65        22.51 o                         
   3   5   6        520.89        451.93        18.75 o                         
   4   5   6       1099.12        960.51        25.42 o                         
   5   5   6        105.29        142.89        14.15 o                         
   6   5   6        651.88        634.73        26.80 o                         
   7   5   6        849.24        798.93        24.95 o                         
   8   5   6         36.65         50.10        11.52 o                         
   9   5   6        579.92        554.25        27.60 o                         
  10   5   6       1964.91       1630.32        44.30 o                         
  11   5   6        635.15        630.83        25.93 o                         
  12   5   6          0.26         21.10        22.58 o                         
  13   5   6          0.53         18.63        19.50 o                         
  14   5   6        314.32        303.13        25.05 o                         
  15   5   6         23.84         46.16        20.01 o                         
  16   5   6        452.16        426.80        28.90 o                         
  17   5   6        405.17        395.22        42.02 o                         
  18   5   6         63.43         98.08        20.28 o                         
  19   5   6         61.90         80.60        21.84 o                         
  20   5   6         75.89         71.73        19.71 o                         
  21   5   6         27.28         39.56        21.81 o                         
  22   5   6          0.67         27.53        24.88 o                         
 -25   6   6        181.13        221.45        27.58 o                         
 -24   6   6         21.37         50.39        26.11 o                         
 -23   6   6        754.80        680.30        33.89 o                         
 -22   6   6         36.21         61.13        16.38 o                         
 -21   6   6       1367.93       1226.86        36.40 o                         
 -20   6   6        143.98        148.19        19.88 o                         
 -19   6   6         38.57         62.88        15.87 o                         
 -18   6   6        484.32        508.82        26.22 o                         
 -17   6   6        906.06        772.18        28.14 o                         
 -16   6   6         22.87         38.94        17.68 o                         
 -15   6   6        413.18        445.59        24.79 o                         
 -14   6   6        115.76        157.52        18.49 o                         
 -13   6   6         10.78         34.09        16.23 o                         
 -12   6   6         16.27         21.33        16.15 o                         
 -11   6   6         23.73          8.29        16.65 o                         
 -10   6   6         21.11         20.47        14.81 o                         
  -9   6   6         27.19         23.02        14.93 o                         
  -8   6   6        286.66        299.56        20.06 o                         
  -7   6   6         27.84         66.38        14.30 o                         
  -6   6   6         70.15        126.05        14.91 o                         
  -5   6   6        390.94        378.17        19.19 o                         
  -4   6   6        431.29        483.27        22.15 o                         
  -3   6   6         71.26        122.26        19.59 o                         
  -2   6   6        349.27        327.84        16.53 o                         
  -1   6   6        655.21        543.48        19.73 o                         
   0   6   6         81.23         79.92        14.94 o                         
   1   6   6          9.12         11.24        13.15 o                         
   2   6   6         53.05         38.16        14.34 o                         
   3   6   6         27.47         38.53        14.95 o                         
   4   6   6        313.11        296.24        28.99 o                         
   5   6   6       1617.22       1400.43        34.45 o                         
   6   6   6        314.24        347.20        17.67 o                         
   7   6   6       2042.52       1642.54        33.12 o                         
   8   6   6       5651.95       4551.33        74.29 o                         
   9   6   6        715.32        675.37        26.60 o                         
  10   6   6        136.57        118.71        23.36 o                         
  11   6   6        329.62        322.17        24.36 o                         
  12   6   6        337.80        312.10        23.74 o                         
  13   6   6          4.97         17.45        16.47 o                         
  14   6   6         25.81         60.56        17.70 o                         
  15   6   6          0.23         50.55        16.44 o                         
  16   6   6         38.30         26.69        16.29 o                         
  17   6   6          3.24          5.72        19.12 o                         
  18   6   6          2.76         10.14        21.97 o                         
  19   6   6          2.28          1.60        30.97 o                         
 -21   7   6         23.27         53.85        18.04 o                         
 -20   7   6         50.41         30.31        17.19 o                         
 -19   7   6        103.06        116.24        19.16 o                         
 -18   7   6        133.38        175.54        20.21 o                         
 -17   7   6         17.37         51.32        15.59 o                         
 -16   7   6        594.56        527.06        24.27 o                         
 -15   7   6        856.28        760.97        27.66 o                         
 -14   7   6        313.44        348.64        22.23 o                         
 -13   7   6          4.78         22.00        15.79 o                         
 -12   7   6          0.62         28.22        15.32 o                         
 -11   7   6         11.45         13.75        14.85 o                         
 -10   7   6        250.41        226.40        20.49 o                         
  -9   7   6        151.70        155.51        18.82 o                         
  -8   7   6        243.79        202.47        21.88 o                         
  -7   7   6         11.02         25.42        18.75 o                         
  -6   7   6         96.74        139.80        20.65 o                         
  -5   7   6         38.80         33.20        16.77 o                         
  -4   7   6        363.67        429.68        24.85 o                         
  -3   7   6        840.76        743.38        29.14 o                         
  -2   7   6        332.81        369.11        22.00 o                         
  -1   7   6         77.22        141.04        19.22 o                         
   0   7   6       1353.46       1167.54        39.31 o                         
   1   7   6       1166.20        988.26        26.87 o                         
   2   7   6        139.70        188.09        17.85 o                         
   3   7   6          0.17         46.92        14.27 o                         
   4   7   6          0.10         21.83        12.47 o                         
   5   7   6         15.14         34.83        12.93 o                         
   6   7   6         57.82         93.33        16.13 o                         
   7   7   6         59.01         95.96        13.21 o                         
   8   7   6         47.13         55.88        12.64 o                         
   9   7   6          0.03         58.71        17.36 o                         
  10   7   6          1.06         37.34        27.87 o                         
  11   7   6         13.42         20.69        15.38 o                         
  12   7   6         14.14         25.86        21.15 o                         
  13   7   6          4.69         16.98        16.31 o                         
  14   7   6          6.03          5.38        20.93 o                         
  15   7   6          3.41         36.91        28.79 o                         
  16   7   6         64.46         31.10        24.26 o                         
 -17   8   6        262.01        222.99        31.41 o                         
 -16   8   6        142.88        150.17        20.55 o                         
 -15   8   6         94.15        111.89        18.48 o                         
 -14   8   6        196.50        214.26        22.70 o                         
 -13   8   6        268.36        300.12        25.33 o                         
 -12   8   6        120.43        131.83        20.68 o                         
 -11   8   6         10.66         45.64        20.15 o                         
 -10   8   6          0.00         21.19        20.53 o                         
  -9   8   6         36.63         67.37        20.48 o                         
  -8   8   6        241.16        279.35        27.20 o                         
  -7   8   6         11.44         56.17        22.73 o                         
  -6   8   6        332.35        362.59        34.97 o                         
  -5   8   6        322.22        367.44        34.46 o                         
  -4   8   6         91.33        181.92        22.64 o                         
  -3   8   6          2.19         37.79        17.99 o                         
  -2   8   6         11.99         22.46        18.69 o                         
  -1   8   6         91.98        116.65        17.96 o                         
   0   8   6        150.75        177.08        17.56 o                         
   1   8   6        217.13        181.19        17.58 o                         
   2   8   6        199.47        191.39        17.47 o                         
   3   8   6         77.84         91.47        17.90 o                         
   4   8   6          1.65         52.40        12.97 o                         
   5   8   6          0.13         48.83        16.48 o                         
   6   8   6         38.40         58.32        26.00 o                         
   7   8   6        489.21        403.23        36.08 o                         
   8   8   6        706.69        466.06        46.44 o                         
   9   8   6         86.24         98.35        24.70 o                         
  10   8   6         29.78         49.90        18.96 o                         
  11   8   6        125.05        162.71        31.62 o                         
  -7   9   6        199.13        180.33        39.17 o                         
  -6   9   6        475.64        427.41        31.50 o                         
  -5   9   6          0.65         77.77        23.96 o                         
  -4   9   6         35.87         73.79        24.65 o                         
  -3   9   6        599.20        574.57        32.45 o                         
  -2   9   6         96.82        144.01        28.53 o                         
  -1   9   6        165.20        199.36        30.51 o                         
   0   9   6        203.13        264.16        32.56 o                         
   1   9   6         71.98         53.55        23.42 o                         
 -32   1   7         22.54         43.36        24.86 o                         
 -31   1   7        104.89        114.81        23.65 o                         
 -30   1   7         54.33         85.76        22.05 o                         
 -29   1   7         19.93         67.63        30.98 o                         
 -28   1   7          3.66         44.19        19.79 o                         
 -27   1   7         37.39          5.22        19.84 o                         
 -26   1   7        146.56        135.89        21.48 o                         
 -25   1   7         19.29         18.31        18.75 o                         
 -24   1   7         95.51        118.35        18.92 o                         
 -23   1   7         66.78         57.12        16.66 o                         
 -22   1   7          0.98          0.00        12.68 o                         
 -21   1   7          8.79         18.42        17.21 o                         
 -20   1   7       1628.26       1525.98        28.43 o                         
 -19   1   7         74.37        107.15        12.99 o                         
 -18   1   7        526.05        513.15        16.22 o                         
 -17   1   7        734.83        685.03        17.87 o                         
 -16   1   7        639.07        641.96        19.20 o                         
 -15   1   7        508.09        470.42        14.74 o                         
 -14   1   7        128.38        163.36        11.38 o                         
 -13   1   7         39.14         54.66         9.25 o                         
 -12   1   7        406.60        438.67        13.82 o                         
 -11   1   7       1178.83       1219.21        24.44 o                         
 -10   1   7        474.48        552.66        18.26 o                         
  -9   1   7        200.09        249.74        14.72 o                         
  -8   1   7        982.73        940.95        20.64 o                         
  -7   1   7        248.83        285.90        14.71 o                         
  -6   1   7        500.17        528.07        16.63 o                         
  -5   1   7      10436.74      10906.34       121.78 o                         
  -4   1   7       1946.56       2245.14        33.84 o                         
  -3   1   7       2184.87       2270.67        33.96 o                         
  -2   1   7       6298.59       6139.40        73.05 o                         
  -1   1   7       4767.23       4633.55        57.59 o                         
   0   1   7        227.67        269.72        14.33 o                         
   1   1   7          9.08         12.83         9.58 o                         
   2   1   7        155.95        224.79        13.40 o                         
   3   1   7         64.24         77.94        10.63 o                         
   4   1   7        162.23        201.67        13.09 o                         
   5   1   7        439.13        451.29        14.98 o                         
   6   1   7        164.59        205.21        16.13 o                         
   7   1   7         36.80         52.56        10.28 o                         
   8   1   7        403.99        395.17        16.09 o                         
   9   1   7        139.61        140.46        13.51 o                         
  10   1   7        282.23        342.03        17.57 o                         
  11   1   7        608.68        589.80        19.24 o                         
  12   1   7         40.92         28.32        11.82 o                         
  13   1   7          4.33         21.83        11.81 o                         
  14   1   7        291.18        346.87        22.53 o                         
  15   1   7        506.53        507.12        27.52 o                         
  16   1   7         58.43         86.61        16.04 o                         
  17   1   7          0.55          7.66        12.99 o                         
  18   1   7         23.17         13.66        15.76 o                         
  19   1   7          8.77         21.81        13.70 o                         
  20   1   7        302.77        339.62        28.05 o                         
  21   1   7        323.93        348.83        23.79 o                         
  22   1   7         49.34         56.77        17.72 o                         
  23   1   7          2.02         35.05        20.64 o                         
  24   1   7          0.41         26.62        18.10 o                         
  25   1   7          8.81         32.26        20.21 o                         
 -31   2   7          2.58         42.97        29.15 o                         
 -30   2   7         28.15         76.59        26.50 o                         
 -29   2   7          0.20         13.23        18.92 o                         
 -28   2   7        111.76        124.02        22.73 o                         
 -27   2   7         53.88         69.84        25.57 o                         
 -26   2   7         47.63         64.37        18.32 o                         
 -25   2   7          0.02          0.00        15.18 o                         
 -24   2   7        119.30        171.08        22.53 o                         
 -23   2   7        246.03        304.87        30.13 o                         
 -22   2   7        414.83        481.31        26.52 o                         
 -21   2   7       4454.39       4266.46        68.69 o                         
 -20   2   7       2264.72       2379.59        44.59 o                         
 -19   2   7       1047.62       1088.78        27.45 o                         
 -18   2   7       2476.45       2442.36        34.62 o                         
 -17   2   7       3065.05       2948.38        40.91 o                         
 -16   2   7        975.40        956.20        20.02 o                         
 -15   2   7        675.42        671.40        16.77 o                         
 -14   2   7        282.41        290.31        14.14 o                         
 -13   2   7         43.07         64.79         9.56 o                         
 -12   2   7        182.34        240.07        12.57 o                         
 -11   2   7        252.97        296.18        13.42 o                         
 -10   2   7        233.94        282.71        19.92 o                         
  -9   2   7         11.08         17.14         9.52 o                         
  -8   2   7         35.56         37.35         9.91 o                         
  -7   2   7        285.00        351.72        20.40 o                         
  -6   2   7          2.15          5.83         9.39 o                         
  -5   2   7       1075.81       1074.39        21.97 o                         
  -4   2   7        112.38        141.18        16.68 o                         
  -3   2   7       4583.05       4627.56        58.71 o                         
  -2   2   7        529.30        603.11        18.44 o                         
  -1   2   7       1207.73       1151.67        25.15 o                         
   0   2   7        395.16        370.86        14.38 o                         
   1   2   7        106.86        131.95        11.31 o                         
   2   2   7         61.62         71.69        10.10 o                         
   3   2   7        392.56        391.22        15.86 o                         
   4   2   7         17.01         22.67        10.11 o                         
   5   2   7        330.48        333.39        15.41 o                         
   6   2   7         54.70         45.17        10.83 o                         
   7   2   7          1.61          0.00        10.20 o                         
   8   2   7         15.31         12.53        10.57 o                         
   9   2   7         92.55        122.83        14.09 o                         
  10   2   7         80.93         74.72        12.42 o                         
  11   2   7          0.28         15.41        11.14 o                         
  12   2   7       1809.02       1523.51        29.48 o                         
  13   2   7         47.70         37.24        11.96 o                         
  14   2   7        216.74        238.85        16.38 o                         
  15   2   7        268.74        288.38        18.10 o                         
  16   2   7        944.29        855.96        25.25 o                         
  17   2   7        109.92        103.42        15.85 o                         
  18   2   7          0.55         12.06        13.58 o                         
  19   2   7          1.31          4.95        13.46 o                         
  20   2   7         22.80         66.16        20.79 o                         
  21   2   7        122.52        151.92        24.08 o                         
  22   2   7        266.83        261.62        20.63 o                         
  23   2   7        116.05        143.01        17.07 o                         
  24   2   7         19.55         41.14        22.87 o                         
  25   2   7          1.26          0.86        18.17 o                         
 -30   3   7          8.70         37.69        20.81 o                         
 -29   3   7          0.00         16.27        18.30 o                         
 -28   3   7          0.96         32.98        22.16 o                         
 -27   3   7         26.82         38.10        18.14 o                         
 -26   3   7        233.00        216.74        17.99 o                         
 -25   3   7          0.72         22.76        16.36 o                         
 -24   3   7        838.07        763.49        32.00 o                         
 -23   3   7        133.52        156.03        20.35 o                         
 -22   3   7       1680.78       1549.21        34.58 o                         
 -21   3   7       2602.24       2451.06        45.62 o                         
 -20   3   7        613.20        571.82        24.28 o                         
 -19   3   7        227.47        287.57        18.94 o                         
 -18   3   7         57.26         94.24        15.29 o                         
 -17   3   7         17.81         46.97        15.46 o                         
 -16   3   7        203.47        248.52        14.76 o                         
 -15   3   7         43.43         61.34        10.62 o                         
 -14   3   7         41.63         43.03        10.23 o                         
 -13   3   7         51.55         68.92        10.29 o                         
 -12   3   7       1603.82       1572.03        26.51 o                         
 -11   3   7       2676.72       2687.29        39.65 o                         
 -10   3   7        730.33        779.90        20.05 o                         
  -9   3   7          2.97          1.88        10.51 o                         
  -8   3   7          9.16         13.53        10.59 o                         
  -7   3   7         33.52         59.43        13.58 o                         
  -6   3   7        383.99        399.86        17.65 o                         
  -5   3   7       1939.75       2067.84        35.48 o                         
  -4   3   7       3928.31       3809.92        53.97 o                         
  -3   3   7       4357.63       4044.84        61.75 o                         
  -2   3   7         23.90         34.39        10.54 o                         
  -1   3   7        371.71        371.47        21.91 o                         
   0   3   7        178.02        244.33        16.01 o                         
   1   3   7        145.14        193.51        14.54 o                         
   2   3   7         38.15         40.89        11.45 o                         
   3   3   7          2.21         19.70        10.22 o                         
   4   3   7        472.28        387.96        21.21 o                         
   5   3   7        517.41        475.76        18.09 o                         
   6   3   7        252.21        266.45        16.13 o                         
   7   3   7        587.08        533.70        17.52 o                         
   8   3   7        957.34        857.96        21.45 o                         
   9   3   7        312.26        352.50        24.29 o                         
  10   3   7          0.63         15.44        12.44 o                         
  11   3   7        370.79        379.71        21.80 o                         
  12   3   7       1257.33       1039.38        25.60 o                         
  13   3   7          1.69         18.74        11.80 o                         
  14   3   7        589.56        541.05        19.59 o                         
  15   3   7        729.54        688.29        21.23 o                         
  16   3   7         39.56         48.73        11.32 o                         
  17   3   7          6.70         17.88        12.20 o                         
  18   3   7          2.89         42.87        21.26 o                         
  19   3   7         20.34         50.82        23.59 o                         
  20   3   7         92.31         92.54        45.94 o                         
  21   3   7         22.52         38.66        23.52 o                         
  22   3   7         15.46         21.50        21.70 o                         
  23   3   7         31.65         26.36        23.76 o                         
  24   3   7         20.94         37.04        24.19 o                         
 -29   4   7          0.13         21.98        20.51 o                         
 -28   4   7          0.06          0.00        16.92 o                         
 -27   4   7         16.11         27.51        16.10 o                         
 -26   4   7         13.81         37.54        17.54 o                         
 -25   4   7         21.76         62.18        19.41 o                         
 -24   4   7          6.49         22.69        16.27 o                         
 -23   4   7         92.92        117.54        15.03 o                         
 -22   4   7        365.09        457.38        28.67 o                         
 -21   4   7        926.35        859.84        27.94 o                         
 -20   4   7       2549.88       2539.15        46.38 o                         
 -19   4   7       1922.04       1777.33        36.83 o                         
 -18   4   7       1607.95       1556.83        33.71 o                         
 -17   4   7       1009.59        979.82        26.64 o                         
 -16   4   7        637.74        618.98        21.87 o                         
 -15   4   7        313.43        376.81        25.34 o                         
 -14   4   7        106.01        138.28        15.88 o                         
 -13   4   7        836.17        744.23        19.83 o                         
 -12   4   7        186.88        202.79        13.72 o                         
 -11   4   7         31.95         43.39        10.33 o                         
 -10   4   7        512.89        532.89        27.87 o                         
  -9   4   7        447.53        494.49        22.64 o                         
  -8   4   7          0.87          0.00        11.36 o                         
  -7   4   7         26.20         53.86        14.16 o                         
  -6   4   7         41.05         53.82        13.84 o                         
  -5   4   7        309.75        341.26        23.79 o                         
  -4   4   7        369.62        388.04        20.93 o                         
  -3   4   7        641.40        555.60        24.81 o                         
  -2   4   7         95.49         95.48        16.95 o                         
  -1   4   7        542.96        554.00        22.45 o                         
   0   4   7       2949.11       2808.33        47.97 o                         
   1   4   7       1119.98       1080.81        33.64 o                         
   2   4   7        313.58        355.25        17.75 o                         
   3   4   7       1381.64       1289.74        26.44 o                         
   4   4   7        960.20        874.85        21.74 o                         
   5   4   7        906.95        773.89        20.70 o                         
   6   4   7        538.87        512.23        18.14 o                         
   7   4   7         43.02         59.93        13.40 o                         
   8   4   7         84.16         94.28        15.60 o                         
   9   4   7        928.41        861.58        23.73 o                         
  10   4   7        804.49        726.31        21.48 o                         
  11   4   7        491.70        445.78        18.94 o                         
  12   4   7       2211.19       1860.31        49.57 o                         
  13   4   7        440.97        448.32        31.88 o                         
  14   4   7        251.16        275.56        27.26 o                         
  15   4   7        150.23        230.12        26.89 o                         
  16   4   7        368.55        402.65        32.94 o                         
  17   4   7         10.60         55.16        24.86 o                         
  18   4   7         74.28        100.32        20.94 o                         
  19   4   7        126.72        115.34        21.16 o                         
  20   4   7         51.92         66.67        22.42 o                         
  21   4   7          1.67         23.64        22.83 o                         
  22   4   7          4.88          0.00        22.28 o                         
 -27   5   7         38.65         44.95        18.89 o                         
 -26   5   7          0.50         31.39        25.48 o                         
 -25   5   7         40.49         29.32        19.32 o                         
 -24   5   7        179.41        177.50        22.15 o                         
 -23   5   7         48.64         62.21        22.76 o                         
 -22   5   7       1344.29       1166.46        34.20 o                         
 -21   5   7        641.23        610.92        29.57 o                         
 -20   5   7         99.22        151.72        19.69 o                         
 -19   5   7       1740.60       1615.60        69.54 o                         
 -18   5   7       1073.37       1033.12        31.42 o                         
 -17   5   7        461.82        473.36        27.55 o                         
 -16   5   7         47.93        106.12        21.54 o                         
 -15   5   7        116.82        156.25        20.48 o                         
 -14   5   7        306.72        333.66        24.66 o                         
 -13   5   7          0.93          0.00        16.08 o                         
 -12   5   7        544.28        557.29        25.26 o                         
 -11   5   7        695.45        683.89        26.03 o                         
 -10   5   7         42.42         54.23        14.36 o                         
  -9   5   7          0.52         14.59        12.95 o                         
  -8   5   7        126.14        174.64        16.76 o                         
  -7   5   7         81.46         73.80        15.26 o                         
  -6   5   7         51.30         84.14        15.13 o                         
  -5   5   7       1438.63       1295.15        34.15 o                         
  -4   5   7        252.43        298.77        20.74 o                         
  -3   5   7         66.88         92.41        15.57 o                         
  -2   5   7        386.39        434.78        26.28 o                         
  -1   5   7         12.80          0.00        13.67 o                         
   0   5   7          3.10          0.00        13.68 o                         
   1   5   7        288.55        311.62        22.31 o                         
   2   5   7        366.01        354.36        27.66 o                         
   3   5   7         36.85         39.06        13.39 o                         
   4   5   7        706.32        624.60        23.09 o                         
   5   5   7        334.72        381.09        29.87 o                         
   6   5   7          0.07          8.86        12.22 o                         
   7   5   7          0.26         16.96        12.19 o                         
   8   5   7         79.48        119.76        14.47 o                         
   9   5   7        166.56        219.15        16.29 o                         
  10   5   7         35.05         41.17        21.17 o                         
  11   5   7        124.59        187.94        23.60 o                         
  12   5   7         28.73         28.74        20.86 o                         
  13   5   7         27.19         39.16        25.29 o                         
  14   5   7         36.40          0.00        16.88 o                         
  15   5   7         57.94         58.53        18.49 o                         
  16   5   7          8.28         61.86        18.71 o                         
  17   5   7          0.00         42.52        23.02 o                         
  18   5   7          3.62         25.16        18.85 o                         
  19   5   7          5.83         30.83        18.64 o                         
  20   5   7         21.14         28.65        19.91 o                         
 -24   6   7        222.92        147.01        28.03 o                         
 -23   6   7        312.99        350.54        31.50 o                         
 -22   6   7        104.05        153.06        21.43 o                         
 -21   6   7        373.54        469.74        25.45 o                         
 -20   6   7        241.71        299.27        30.01 o                         
 -19   6   7        884.76        804.81        29.08 o                         
 -18   6   7         14.28         65.28        17.76 o                         
 -17   6   7         24.48        122.80        21.83 o                         
 -16   6   7        400.52        412.83        27.35 o                         
 -15   6   7        215.01        263.77        24.16 o                         
 -14   6   7          0.90          8.78        15.84 o                         
 -13   6   7         55.22         61.26        21.06 o                         
 -12   6   7         66.32         80.60        19.70 o                         
 -11   6   7         16.11         32.16        16.68 o                         
 -10   6   7         10.52         31.08        18.86 o                         
  -9   6   7         53.97         67.55        15.90 o                         
  -8   6   7         33.12         32.04        14.68 o                         
  -7   6   7         81.08         89.99        15.62 o                         
  -6   6   7        264.37        347.52        21.47 o                         
  -5   6   7         55.90         81.51        14.86 o                         
  -4   6   7        417.45        412.73        24.97 o                         
  -3   6   7         15.07         49.68        15.11 o                         
  -2   6   7        155.03        174.54        18.39 o                         
  -1   6   7         19.05         10.98        13.82 o                         
   0   6   7        316.57        336.95        22.21 o                         
   1   6   7          8.67         30.19        14.12 o                         
   2   6   7        394.18        417.58        28.22 o                         
   3   6   7        821.31        751.95        36.49 o                         
   4   6   7       1423.03       1222.95        33.36 o                         
   5   6   7       3235.74       2642.57        65.74 o                         
   6   6   7       4720.94       3808.79        60.10 o                         
   7   6   7       2160.74       1858.43        36.63 o                         
   8   6   7         23.07         53.55        13.07 o                         
   9   6   7        373.02        413.90        24.21 o                         
  10   6   7        414.55        427.38        25.18 o                         
  11   6   7        381.43        376.12        28.85 o                         
  12   6   7        229.67        203.26        25.34 o                         
  13   6   7        102.33        126.46        22.00 o                         
  14   6   7          2.08         14.60        16.32 o                         
  15   6   7          5.91         27.15        18.37 o                         
  16   6   7          0.19          0.00        18.73 o                         
  17   6   7         19.99         44.91        18.75 o                         
  18   6   7         36.18         32.88        19.35 o                         
 -21   7   7        424.12        350.74        33.40 o                         
 -20   7   7        184.82        152.60        20.54 o                         
 -19   7   7        631.69        532.80        27.06 o                         
 -18   7   7        177.05        186.23        21.48 o                         
 -17   7   7        137.23        160.75        21.98 o                         
 -16   7   7        134.38        149.07        21.49 o                         
 -15   7   7          9.30         47.46        30.73 o                         
 -14   7   7          2.38         33.56        17.32 o                         
 -13   7   7          0.28         18.72        20.07 o                         
 -12   7   7          0.27          0.00        19.29 o                         
 -11   7   7          6.55         29.11        17.53 o                         
 -10   7   7         55.81         89.18        19.69 o                         
  -9   7   7         15.37         54.07        17.91 o                         
  -8   7   7          8.88         28.14        17.94 o                         
  -7   7   7         10.99         23.11        17.27 o                         
  -6   7   7         25.27         67.69        18.95 o                         
  -5   7   7        772.06        668.40        29.97 o                         
  -4   7   7        985.20        962.15        34.01 o                         
  -3   7   7        313.20        395.07        24.14 o                         
  -2   7   7         57.25         95.65        20.40 o                         
  -1   7   7        475.43        487.03        30.59 o                         
   0   7   7         65.67         60.68        15.41 o                         
   1   7   7        462.67        404.80        29.48 o                         
   2   7   7        222.94        290.39        24.21 o                         
   3   7   7          0.37         26.46        18.79 o                         
   4   7   7         17.76         49.32        16.15 o                         
   5   7   7         14.53         61.46        14.68 o                         
   6   7   7          0.03         26.64        18.57 o                         
   7   7   7        127.73        162.79        27.90 o                         
   8   7   7        276.07        250.70        17.47 o                         
   9   7   7          0.19         23.33        16.14 o                         
  10   7   7        128.76        164.54        26.35 o                         
  11   7   7         32.33         50.45        36.25 o                         
  12   7   7        141.45        121.21        21.77 o                         
  13   7   7          1.10         16.33        16.32 o                         
  14   7   7         90.92         55.73        29.89 o                         
 -15   8   7        267.12        246.28        37.59 o                         
 -14   8   7         62.69         45.73        24.96 o                         
 -13   8   7          3.76         18.99        17.79 o                         
 -12   8   7        120.59        134.25        21.91 o                         
 -11   8   7        312.46        304.15        27.86 o                         
 -10   8   7        119.79        114.65        21.08 o                         
  -9   8   7         67.28         89.92        26.43 o                         
  -8   8   7         72.33        131.65        23.51 o                         
  -7   8   7         43.80         60.21        18.70 o                         
  -6   8   7        182.64        231.07        24.45 o                         
  -5   8   7          0.70          5.80        18.03 o                         
  -4   8   7         15.80         17.19        21.14 o                         
  -3   8   7         29.05         85.83        24.92 o                         
  -2   8   7         73.96        109.36        30.41 o                         
  -1   8   7        104.05        138.98        25.32 o                         
   0   8   7        205.42        231.63        24.64 o                         
   1   8   7          0.39         27.57        19.15 o                         
   2   8   7        168.98        156.49        23.52 o                         
   3   8   7        287.08        206.30        22.05 o                         
   4   8   7        233.15        214.80        23.14 o                         
   5   8   7        382.51        502.45        42.34 o                         
   6   8   7        792.37        598.94        36.45 o                         
   7   8   7        510.47        422.42        28.85 o                         
   8   8   7         20.12         37.72        25.91 o                         
   9   8   7        129.23        128.39        20.90 o                         
 -31   0   8        195.08        224.55        42.33 o                         
 -30   0   8        258.14        323.36        59.07 o                         
 -29   0   8         21.39          0.00        33.22 o                         
 -28   0   8        203.38        249.62        44.79 o                         
 -27   0   8         10.02         61.24        28.88 o                         
 -26   0   8         11.86         19.67        56.60 o                         
 -25   0   8       1410.41       1215.84        58.62 o                         
 -24   0   8       3233.55       2703.11        89.88 o                         
 -23   0   8         78.63        104.24        24.85 o                         
 -22   0   8       1151.07       1046.00        42.80 o                         
 -21   0   8        146.27        201.98        26.99 o                         
 -20   0   8       1143.75       1088.08        37.60 o                         
 -19   0   8      14210.30      14310.31       204.34 o                         
 -18   0   8       1818.98       2124.90        54.30 o                         
 -17   0   8       2203.56       2484.38        50.50 o                         
 -16   0   8       1522.44       1546.52        39.66 o                         
 -15   0   8        795.34        801.52        27.57 o                         
 -14   0   8       1299.69       1277.87        34.26 o                         
 -13   0   8       1066.47        968.66        28.80 o                         
 -12   0   8        105.83        130.39        19.54 o                         
 -11   0   8        517.75        521.58        43.09 o                         
 -10   0   8         46.14         50.49        15.44 o                         
  -9   0   8        428.31        463.53        22.85 o                         
  -8   0   8        534.33        529.41        23.88 o                         
  -7   0   8          7.69         13.39        14.78 o                         
  -6   0   8        557.28        524.65        33.12 o                         
  -5   0   8       3344.52       3278.61        89.35 o                         
  -4   0   8         33.86        113.35        20.06 o                         
  -3   0   8       7238.14       7340.32       125.37 o                         
  -2   0   8       1089.83       1138.82        33.80 o                         
  -1   0   8        446.91        487.78        23.20 o                         
   0   0   8       1278.22       1217.61        36.70 o                         
   1   0   8       8485.99       8537.04       139.89 o                         
   2   0   8       1930.53       1905.06        51.03 o                         
   3   0   8       1227.31       1151.59        36.18 o                         
   4   0   8       2187.19       2231.01        51.75 o                         
   5   0   8        738.85        742.23        31.72 o                         
   6   0   8        154.88        195.79        23.31 o                         
   7   0   8         37.93         18.53        16.29 o                         
   8   0   8        258.71        267.11        22.82 o                         
   9   0   8          0.05          0.00        14.64 o                         
  10   0   8        421.14        469.41        27.30 o                         
  11   0   8        321.65        367.90        29.32 o                         
  12   0   8         17.47         29.43        20.27 o                         
  13   0   8        496.63        484.93        29.85 o                         
  14   0   8        385.67        414.99        33.31 o                         
  15   0   8       2126.90       2001.29        73.14 o                         
  16   0   8          4.13         20.29        21.57 o                         
  17   0   8         92.17        152.03        24.86 o                         
  18   0   8        352.88        386.41        30.58 o                         
  19   0   8        134.82        192.19        25.32 o                         
  20   0   8        747.56        682.41        35.78 o                         
  21   0   8        354.69        340.56        54.79 o                         
  22   0   8        102.30        162.66        35.84 o                         
  23   0   8         56.26         91.65        33.32 o                         
  24   0   8         77.98         83.94        34.45 o                         
 -31   1   8          4.30         43.28        42.00 o                         
 -30   1   8        130.25        127.20        24.47 o                         
 -29   1   8        146.92        153.21        24.90 o                         
 -28   1   8         36.35         54.92        24.13 o                         
 -27   1   8         27.60         26.55        18.45 o                         
 -26   1   8          0.41         19.72        20.03 o                         
 -25   1   8         14.37         39.66        19.74 o                         
 -24   1   8         41.73         29.73        16.36 o                         
 -23   1   8        236.96        265.32        23.43 o                         
 -22   1   8        205.01        216.67        18.29 o                         
 -21   1   8        190.53        198.72        17.10 o                         
 -20   1   8        607.46        508.77        20.23 o                         
 -19   1   8         19.90         36.24        14.06 o                         
 -18   1   8       4313.29       4209.49        71.12 o                         
 -17   1   8         77.57        130.98        12.76 o                         
 -16   1   8       1149.51       1084.94        22.18 o                         
 -15   1   8          0.07         10.47        13.53 o                         
 -14   1   8        155.87        208.42        13.81 o                         
 -13   1   8        301.10        350.90        16.45 o                         
 -12   1   8        628.78        605.32        16.59 o                         
 -11   1   8          3.68         10.37         9.97 o                         
 -10   1   8        393.45        438.12        16.33 o                         
  -9   1   8         91.29        101.61        12.32 o                         
  -8   1   8         45.50         41.95        11.27 o                         
  -7   1   8        835.48        702.57        18.77 o                         
  -6   1   8       1022.89        931.44        22.82 o                         
  -5   1   8          0.65          0.00        10.39 o                         
  -4   1   8        331.77        353.64        16.53 o                         
  -3   1   8        265.44        365.35        16.99 o                         
  -2   1   8      28743.45      29732.15       315.49 o                         
  -1   1   8         40.74        160.18        13.11 o                         
   0   1   8       3570.28       3564.10        48.24 o                         
   1   1   8       2074.57       1984.74        31.99 o                         
   2   1   8        649.13        746.11        19.65 o                         
   3   1   8       2392.72       2389.28        37.78 o                         
   4   1   8        696.80        655.39        18.31 o                         
   5   1   8         78.63        105.84        12.57 o                         
   6   1   8        231.30        297.57        16.19 o                         
   7   1   8         89.11        105.56        14.45 o                         
   8   1   8        305.03        338.98        17.25 o                         
   9   1   8          8.57          2.91        11.76 o                         
  10   1   8         13.64         26.75        14.60 o                         
  11   1   8          8.69         11.18        12.29 o                         
  12   1   8          2.00          0.00        13.13 o                         
  13   1   8         89.06        139.26        17.09 o                         
  14   1   8         47.01         52.74        14.49 o                         
  15   1   8        145.58        156.92        17.42 o                         
  16   1   8         14.73         45.40        14.63 o                         
  17   1   8         97.86         96.72        18.58 o                         
  18   1   8         18.71         21.83        16.52 o                         
  19   1   8        222.87        249.23        32.21 o                         
  20   1   8        486.07        454.11        26.24 o                         
  21   1   8         69.66         53.58        20.01 o                         
  22   1   8          2.01         24.51        21.41 o                         
  23   1   8        112.36        126.14        21.94 o                         
  24   1   8        211.11        177.82        21.99 o                         
 -31   2   8         41.36         91.91        24.28 o                         
 -30   2   8         18.24         28.66        20.97 o                         
 -29   2   8         21.37         33.09        21.04 o                         
 -28   2   8          3.41          0.00        19.79 o                         
 -27   2   8         92.42        101.78        22.23 o                         
 -26   2   8          1.20         21.38        21.85 o                         
 -25   2   8        755.45        692.97        33.21 o                         
 -24   2   8       1402.81       1252.69        41.61 o                         
 -23   2   8         70.16         81.93        18.10 o                         
 -22   2   8        279.70        303.61        21.73 o                         
 -21   2   8         51.82         77.59        15.84 o                         
 -20   2   8        378.66        441.97        20.70 o                         
 -19   2   8       2181.01       2276.65        39.15 o                         
 -18   2   8          2.84         49.76        15.63 o                         
 -17   2   8          8.07         19.86        14.43 o                         
 -16   2   8          9.76         20.24        10.01 o                         
 -15   2   8          6.56          0.00         9.41 o                         
 -14   2   8        163.80        210.82        13.55 o                         
 -13   2   8        139.40        175.28        12.56 o                         
 -12   2   8         23.03         39.90         9.90 o                         
 -11   2   8        304.90        344.25        22.99 o                         
 -10   2   8          7.93          8.92        10.32 o                         
  -9   2   8       1122.87       1043.39        22.70 o                         
  -8   2   8       1739.02       1613.18        28.41 o                         
  -7   2   8         12.64         24.89         9.63 o                         
  -6   2   8        447.84        463.58        16.09 o                         
  -5   2   8         73.66        139.91        12.22 o                         
  -4   2   8        430.75        482.69        20.89 o                         
  -3   2   8       2224.67       2238.68        34.67 o                         
  -2   2   8        861.85        792.64        19.13 o                         
  -1   2   8          6.67         29.44         9.74 o                         
   0   2   8        233.71        236.23        14.27 o                         
   1   2   8          4.64          2.78         9.55 o                         
   2   2   8         14.76         25.19         9.97 o                         
   3   2   8        151.02        173.56        14.68 o                         
   4   2   8        179.00        285.66        18.29 o                         
   5   2   8        200.59        304.64        23.75 o                         
   6   2   8        166.40        210.54        16.33 o                         
   7   2   8        117.44        159.21        15.22 o                         
   8   2   8        238.77        245.67        17.17 o                         
   9   2   8        222.44        250.19        17.53 o                         
  10   2   8         55.61         58.32        13.50 o                         
  11   2   8        784.82        772.02        22.70 o                         
  12   2   8        238.79        322.39        19.84 o                         
  13   2   8        246.16        295.33        19.78 o                         
  14   2   8        951.31        882.12        26.61 o                         
  15   2   8         23.09         57.43        15.19 o                         
  16   2   8         16.38         33.30        15.13 o                         
  17   2   8          2.30         34.79        16.63 o                         
  18   2   8        157.09        142.71        22.54 o                         
  19   2   8          1.59          0.00        16.95 o                         
  20   2   8        177.49        202.67        20.10 o                         
  21   2   8        146.67        184.17        31.41 o                         
  22   2   8          6.23         97.92        24.36 o                         
  23   2   8          8.09         22.37        19.25 o                         
 -30   3   8         91.22        106.22        22.92 o                         
 -29   3   8        331.25        353.02        28.92 o                         
 -28   3   8        180.52        181.73        21.01 o                         
 -27   3   8          2.48          3.56        21.03 o                         
 -26   3   8         79.70         91.35        21.56 o                         
 -25   3   8        121.13        152.13        21.22 o                         
 -24   3   8         63.27         89.67        18.27 o                         
 -23   3   8         49.52         62.30        17.52 o                         
 -22   3   8        232.00        228.38        19.89 o                         
 -21   3   8        759.73        657.95        26.93 o                         
 -20   3   8        528.37        522.55        23.08 o                         
 -19   3   8         86.94         81.61        17.53 o                         
 -18   3   8        127.10        165.88        16.04 o                         
 -17   3   8         85.77        103.77        14.43 o                         
 -16   3   8        295.13        347.83        18.93 o                         
 -15   3   8         20.40         46.40        12.60 o                         
 -14   3   8        120.64        116.81        16.84 o                         
 -13   3   8         62.48         67.36        13.93 o                         
 -12   3   8         10.34         22.05        10.28 o                         
 -11   3   8          3.08          5.48        10.90 o                         
 -10   3   8         39.93         67.83        12.81 o                         
  -9   3   8         58.87         68.85        14.08 o                         
  -8   3   8       1631.28       1490.53        30.75 o                         
  -7   3   8       3636.45       3429.27        52.04 o                         
  -6   3   8       1607.71       1540.82        30.94 o                         
  -5   3   8         45.78         87.16        13.54 o                         
  -4   3   8       1360.51       1229.20        37.21 o                         
  -3   3   8       1631.66       1523.30        32.81 o                         
  -2   3   8        245.59        299.53        19.49 o                         
  -1   3   8         85.73        180.17        15.51 o                         
   0   3   8        370.85        370.29        19.17 o                         
   1   3   8         86.98        127.95        16.36 o                         
   2   3   8         15.21         21.93        12.04 o                         
   3   3   8       1049.65        948.31        23.68 o                         
   4   3   8        851.11        784.10        22.10 o                         
   5   3   8         18.39         22.75        12.00 o                         
   6   3   8         40.89         34.89        12.01 o                         
   7   3   8        253.26        291.35        18.03 o                         
   8   3   8         13.37         22.21        13.24 o                         
   9   3   8       1617.04       1419.79        31.74 o                         
  10   3   8       1858.04       1725.43        35.70 o                         
  11   3   8         44.58         79.26        14.47 o                         
  12   3   8        729.90        697.14        23.24 o                         
  13   3   8       1016.29        894.05        25.79 o                         
  14   3   8          0.77          9.29        15.26 o                         
  15   3   8         26.87         57.98        16.36 o                         
  16   3   8         65.18         88.14        13.70 o                         
  17   3   8         56.91         66.25        13.53 o                         
  18   3   8        176.89        130.23        33.62 o                         
  19   3   8        606.41        499.22        33.68 o                         
  20   3   8        174.19        121.59        35.80 o                         
  21   3   8          8.22         12.91        32.05 o                         
  22   3   8         29.91         27.96        23.08 o                         
 -28   4   8          3.96         44.93        24.21 o                         
 -27   4   8         17.77         41.30        22.97 o                         
 -26   4   8          0.15          6.31        16.95 o                         
 -25   4   8         65.94         40.69        16.56 o                         
 -24   4   8          7.97         26.25        15.17 o                         
 -23   4   8         26.07         54.62        15.37 o                         
 -22   4   8        427.11        444.72        24.94 o                         
 -21   4   8          0.80         58.70        20.84 o                         
 -20   4   8       2023.94       1859.25        39.55 o                         
 -19   4   8         74.95        195.03        26.31 o                         
 -18   4   8      10173.29       9403.11       121.82 o                         
 -17   4   8        268.00        356.98        23.64 o                         
 -16   4   8        210.57        327.06        21.36 o                         
 -15   4   8        294.94        358.89        22.36 o                         
 -14   4   8       1295.04       1227.32        26.19 o                         
 -13   4   8        215.06        264.78        17.44 o                         
 -12   4   8          4.51          0.00        12.21 o                         
 -11   4   8          0.12          4.22        10.59 o                         
 -10   4   8         21.47         28.12        13.20 o                         
  -9   4   8        105.70        118.54        16.03 o                         
  -8   4   8          5.44         20.64        13.62 o                         
  -7   4   8         39.72         46.00        14.30 o                         
  -6   4   8         39.62         64.86        13.82 o                         
  -5   4   8         70.19        101.29        14.16 o                         
  -4   4   8         16.34         30.42        12.48 o                         
  -3   4   8        158.68        134.01        15.39 o                         
  -2   4   8         55.65         57.37        13.53 o                         
  -1   4   8          0.66          4.16        12.23 o                         
   0   4   8        329.98        344.37        21.37 o                         
   1   4   8       1074.77        984.72        32.61 o                         
   2   4   8        316.43        367.50        20.60 o                         
   3   4   8         34.95         52.77        13.59 o                         
   4   4   8         31.46         57.09        16.43 o                         
   5   4   8         26.15         26.41        13.27 o                         
   6   4   8        127.71        162.29        16.75 o                         
   7   4   8        418.87        410.49        21.94 o                         
   8   4   8        705.09        635.67        22.41 o                         
   9   4   8        365.40        371.94        19.59 o                         
  10   4   8          1.35         12.49        12.69 o                         
  11   4   8         86.63         94.28        17.09 o                         
  12   4   8         52.68         85.79        14.24 o                         
  13   4   8        603.81        483.37        22.40 o                         
  14   4   8        173.45        223.05        32.36 o                         
  15   4   8       1523.56       1223.31        44.08 o                         
  16   4   8         61.90         97.43        23.33 o                         
  17   4   8         62.46        111.27        29.91 o                         
  18   4   8          2.36         29.62        22.03 o                         
  19   4   8        169.03        131.13        24.58 o                         
  20   4   8        102.36         93.94        26.05 o                         
  21   4   8         26.92         47.34        24.97 o                         
 -26   5   8         21.38         55.96        30.26 o                         
 -25   5   8         42.96         81.71        23.43 o                         
 -24   5   8          4.88          0.00        25.09 o                         
 -23   5   8          7.09         23.56        16.89 o                         
 -22   5   8        489.98        465.28        25.06 o                         
 -21   5   8        215.90        296.16        23.25 o                         
 -20   5   8        603.78        606.46        23.55 o                         
 -19   5   8       1943.44       1615.54        40.37 o                         
 -18   5   8        334.67        450.25        32.39 o                         
 -17   5   8       1572.31       1400.66        37.27 o                         
 -16   5   8       1854.14       1605.44        45.28 o                         
 -15   5   8        183.23        265.86        23.25 o                         
 -14   5   8        355.35        413.84        26.91 o                         
 -13   5   8        378.06        415.37        26.20 o                         
 -12   5   8          3.35         11.14        16.43 o                         
 -11   5   8         19.96         22.31        16.97 o                         
 -10   5   8          1.13         17.26        16.59 o                         
  -9   5   8         19.73          6.26        15.80 o                         
  -8   5   8        259.88        271.26        21.64 o                         
  -7   5   8        567.35        489.09        28.18 o                         
  -6   5   8        194.80        231.28        20.96 o                         
  -5   5   8        109.16        153.31        19.98 o                         
  -4   5   8         31.97         47.34        17.71 o                         
  -3   5   8       1128.19       1159.96        34.62 o                         
  -2   5   8       2605.20       2380.77        50.63 o                         
  -1   5   8       2493.37       2274.95        49.03 o                         
   0   5   8        390.83        466.20        30.67 o                         
   1   5   8          3.95         47.42        17.21 o                         
   2   5   8        265.77        323.90        28.65 o                         
   3   5   8       1742.05       1447.24        32.76 o                         
   4   5   8        845.22        762.29        24.23 o                         
   5   5   8        207.94        216.94        19.54 o                         
   6   5   8        370.39        305.79        19.42 o                         
   7   5   8        239.70        298.68        20.53 o                         
   8   5   8          0.18         12.80        12.74 o                         
   9   5   8         78.85        103.98        19.59 o                         
  10   5   8         73.87        103.50        15.84 o                         
  11   5   8        171.96        188.42        25.05 o                         
  12   5   8         98.00        114.45        23.67 o                         
  13   5   8          2.19          8.42        20.84 o                         
  14   5   8        296.31        327.86        34.39 o                         
  15   5   8         70.15         96.95        23.87 o                         
  16   5   8        180.07        206.39        26.90 o                         
  17   5   8         66.54        110.93        31.69 o                         
  18   5   8         87.51        113.09        31.54 o                         
  19   5   8        244.57        195.76        28.86 o                         
 -23   6   8          1.82         70.62        29.75 o                         
 -22   6   8        111.34        165.65        29.22 o                         
 -21   6   8        101.05        101.68        20.44 o                         
 -20   6   8        129.98        160.63        22.07 o                         
 -19   6   8          0.33         51.15        19.59 o                         
 -18   6   8       3886.55       3416.43        71.29 o                         
 -17   6   8        260.56        310.47        29.18 o                         
 -16   6   8        364.18        421.27        36.12 o                         
 -15   6   8       1065.53        967.85        35.48 o                         
 -14   6   8        711.33        695.61        37.20 o                         
 -13   6   8          7.69         27.48        16.62 o                         
 -12   6   8         18.05         14.78        19.10 o                         
 -11   6   8          0.97          0.00        20.60 o                         
 -10   6   8         20.24         25.83        18.76 o                         
  -9   6   8         15.36          0.00        17.75 o                         
  -8   6   8         45.64         86.74        19.76 o                         
  -7   6   8          0.78         14.26        17.03 o                         
  -6   6   8        284.87        343.35        30.69 o                         
  -5   6   8         54.08        103.97        21.59 o                         
  -4   6   8          0.49         31.86        16.71 o                         
  -3   6   8         64.81         80.81        18.25 o                         
  -2   6   8          7.27         22.44        16.52 o                         
  -1   6   8         54.66         77.37        21.33 o                         
   0   6   8         14.75         15.24        21.90 o                         
   1   6   8        189.75        202.72        20.95 o                         
   2   6   8        168.61        184.30        24.00 o                         
   3   6   8         18.50         58.95        29.27 o                         
   4   6   8          0.38         26.51        18.60 o                         
   5   6   8          3.62         51.06        21.45 o                         
   6   6   8         10.15         34.40        13.31 o                         
   7   6   8        147.97        162.26        17.24 o                         
   8   6   8         67.31        100.36        13.94 o                         
   9   6   8         31.05         44.67        13.73 o                         
  10   6   8        172.05        175.72        25.34 o                         
  11   6   8         73.70        119.37        34.05 o                         
  12   6   8         16.51         28.41        16.95 o                         
  13   6   8          9.09         52.17        20.18 o                         
  14   6   8        225.41        225.08        23.69 o                         
  15   6   8        390.03        369.14        57.98 o                         
  16   6   8          8.21          0.00        23.87 o                         
 -19   7   8         42.79         84.24        19.83 o                         
 -18   7   8         70.61        158.65        24.58 o                         
 -17   7   8        137.69        179.51        33.68 o                         
 -16   7   8         38.96         83.42        23.67 o                         
 -15   7   8        163.23        170.44        27.48 o                         
 -14   7   8        415.83        410.32        31.35 o                         
 -13   7   8        171.80        200.33        24.13 o                         
 -12   7   8          1.92         23.74        18.16 o                         
 -11   7   8          1.36          5.82        21.03 o                         
 -10   7   8         86.27         92.45        24.43 o                         
  -9   7   8        197.56        269.23        26.08 o                         
  -8   7   8          0.10         58.56        21.73 o                         
  -7   7   8        279.97        309.86        38.76 o                         
  -6   7   8        104.31         99.69        21.77 o                         
  -5   7   8         20.14         34.35        18.68 o                         
  -4   7   8        143.65        190.81        22.81 o                         
  -3   7   8        168.88        211.38        30.49 o                         
  -2   7   8        144.09        164.14        24.24 o                         
  -1   7   8        106.79        142.20        19.88 o                         
   0   7   8        312.06        328.79        23.05 o                         
   1   7   8         19.54         56.17        14.47 o                         
   2   7   8         59.91         65.21        16.35 o                         
   3   7   8         27.56         70.26        16.67 o                         
   4   7   8         29.15         53.41        15.16 o                         
   5   7   8         68.07         71.25        25.15 o                         
   6   7   8         63.04         95.44        15.89 o                         
   7   7   8          0.06         38.63        19.51 o                         
   8   7   8         29.70         90.63        15.10 o                         
   9   7   8          0.31         57.49        17.31 o                         
  10   7   8         17.01         50.60        20.14 o                         
  11   7   8          9.92          0.00        22.33 o                         
  12   7   8         95.48        100.08        27.52 o                         
 -13   8   8          1.33         35.11        19.01 o                         
 -12   8   8          0.97          9.53        18.07 o                         
 -11   8   8         10.02         47.01        20.08 o                         
 -10   8   8         10.98          0.00        20.21 o                         
  -9   8   8          6.49         22.53        27.45 o                         
  -8   8   8         52.34         62.87        20.08 o                         
  -7   8   8         55.89         77.37        24.24 o                         
  -6   8   8          0.00          1.14        18.82 o                         
  -5   8   8         27.27         84.00        23.29 o                         
  -4   8   8          5.96         51.33        32.68 o                         
  -3   8   8         11.68         66.62        24.77 o                         
  -2   8   8        283.47        361.19        35.38 o                         
  -1   8   8        196.66        194.02        30.03 o                         
   0   8   8          4.18         36.75        23.85 o                         
   1   8   8         99.74         95.67        23.21 o                         
   2   8   8         50.67         26.40        17.11 o                         
   3   8   8         13.72         32.56        16.66 o                         
   4   8   8          5.28         39.04        20.15 o                         
   5   8   8         41.50         43.60        22.89 o                         
   6   8   8        145.35         77.08        30.23 o                         
 -31   1   9        109.12        201.56        33.24 o                         
 -30   1   9         43.91         41.11        25.01 o                         
 -29   1   9         95.25        125.37        28.71 o                         
 -28   1   9        223.70        225.65        36.58 o                         
 -27   1   9         54.33         68.27        32.33 o                         
 -26   1   9         47.00         53.05        26.09 o                         
 -25   1   9        222.43        224.52        23.44 o                         
 -24   1   9        311.88        282.55        22.60 o                         
 -23   1   9         67.27         48.26        16.24 o                         
 -22   1   9         49.33         40.42        15.67 o                         
 -21   1   9         27.64         34.52        15.28 o                         
 -20   1   9        247.56        295.76        23.07 o                         
 -19   1   9        765.32        668.00        24.26 o                         
 -18   1   9        414.88        461.75        25.21 o                         
 -17   1   9        106.39        162.26        16.79 o                         
 -16   1   9        133.57        165.13        14.39 o                         
 -15   1   9       2520.47       2344.97        36.93 o                         
 -14   1   9       1382.74       1274.22        27.52 o                         
 -13   1   9        184.55        194.88        14.18 o                         
 -12   1   9         15.34         15.12        11.33 o                         
 -11   1   9          0.12          2.38        13.12 o                         
 -10   1   9        307.97        346.09        19.79 o                         
  -9   1   9        815.30        689.39        24.51 o                         
  -8   1   9        305.74        390.33        20.24 o                         
  -7   1   9         45.59         58.63        11.72 o                         
  -6   1   9        222.62        274.42        16.65 o                         
  -5   1   9        651.85        638.42        19.23 o                         
  -4   1   9         23.40         26.73        11.11 o                         
  -3   1   9        691.94        703.22        19.62 o                         
  -2   1   9       1094.58       1060.28        23.54 o                         
  -1   1   9       2341.73       2212.56        35.63 o                         
   0   1   9       3589.40       3336.97        47.41 o                         
   1   1   9        680.21        722.79        20.72 o                         
   2   1   9          7.23         21.01        12.70 o                         
   3   1   9         18.01         27.24        11.94 o                         
   4   1   9        330.08        376.26        18.37 o                         
   5   1   9         87.29        116.88        14.32 o                         
   6   1   9        247.02        280.53        17.67 o                         
   7   1   9        626.98        554.63        19.86 o                         
   8   1   9        303.58        331.73        18.30 o                         
   9   1   9        104.58        123.52        16.34 o                         
  10   1   9        168.54        231.28        18.91 o                         
  11   1   9        264.58        254.32        18.82 o                         
  12   1   9         32.19         57.16        15.27 o                         
  13   1   9        160.53        182.98        18.46 o                         
  14   1   9        475.61        496.65        25.16 o                         
  15   1   9        237.58        244.73        23.08 o                         
  16   1   9        363.48        426.76        27.06 o                         
  17   1   9         22.38         54.08        22.22 o                         
  18   1   9         13.09         35.33        18.30 o                         
  19   1   9          1.40          8.97        17.07 o                         
  20   1   9          0.48          4.04        17.47 o                         
  21   1   9          1.46         71.18        18.77 o                         
  22   1   9          2.95         39.79        19.15 o                         
 -30   2   9          9.23         31.14        28.35 o                         
 -29   2   9          2.31         37.16        25.01 o                         
 -28   2   9          2.22         34.48        20.92 o                         
 -27   2   9         16.69         32.78        27.56 o                         
 -26   2   9          0.00         18.54        17.18 o                         
 -25   2   9        153.96        150.53        22.36 o                         
 -24   2   9        361.43        333.82        35.04 o                         
 -23   2   9         92.85        146.46        21.97 o                         
 -22   2   9          0.08          2.90        14.24 o                         
 -21   2   9        357.68        388.27        22.85 o                         
 -20   2   9        938.82        932.82        27.31 o                         
 -19   2   9        229.43        263.51        19.43 o                         
 -18   2   9       1860.11       1872.43        35.91 o                         
 -17   2   9      10943.78      10765.33       144.93 o                         
 -16   2   9        501.07        626.78        27.65 o                         
 -15   2   9       2665.63       2571.03        48.89 o                         
 -14   2   9        347.01        414.55        17.87 o                         
 -13   2   9        227.37        307.85        16.26 o                         
 -12   2   9        287.77        359.36        24.37 o                         
 -11   2   9        339.16        422.20        18.37 o                         
 -10   2   9        853.89        816.64        21.72 o                         
  -9   2   9          1.92          8.58        10.90 o                         
  -8   2   9        363.36        392.13        21.51 o                         
  -7   2   9        248.63        312.13        24.93 o                         
  -6   2   9         57.34         94.24        12.79 o                         
  -5   2   9          2.66         13.79        10.57 o                         
  -4   2   9          1.09          0.00        10.19 o                         
  -3   2   9          5.57         22.14        10.93 o                         
  -2   2   9        445.15        430.89        17.05 o                         
  -1   2   9       1216.60       1138.96        24.31 o                         
   0   2   9        485.58        457.56        17.25 o                         
   1   2   9       1315.12       1210.50        25.11 o                         
   2   2   9        170.77        229.27        16.03 o                         
   3   2   9       1545.88       1481.23        28.78 o                         
   4   2   9          0.05         23.13        13.98 o                         
   5   2   9       1906.20       1801.24        36.06 o                         
   6   2   9       1487.54       1416.95        31.31 o                         
   7   2   9        478.45        500.14        21.87 o                         
   8   2   9        258.41        263.40        19.40 o                         
   9   2   9         57.33         70.15        17.37 o                         
  10   2   9          7.32         17.25        14.89 o                         
  11   2   9        137.85        131.01        22.06 o                         
  12   2   9        359.30        400.57        27.64 o                         
  13   2   9          1.36         12.32        17.41 o                         
  14   2   9        264.33        290.14        23.04 o                         
  15   2   9       2311.83       2043.65        47.10 o                         
  16   2   9        365.56        482.37        30.37 o                         
  17   2   9        678.08        688.97        37.26 o                         
  18   2   9        499.45        522.04        36.06 o                         
  19   2   9        266.78        229.76        29.62 o                         
  20   2   9         27.05         95.95        32.33 o                         
  21   2   9          3.17         86.83        16.74 o                         
 -29   3   9          0.17          0.00        19.91 o                         
 -28   3   9          0.52          0.00        20.18 o                         
 -27   3   9          0.27          0.00        19.11 o                         
 -26   3   9          0.63         20.90        18.52 o                         
 -25   3   9          5.32          0.00        16.97 o                         
 -24   3   9        235.33        208.93        23.75 o                         
 -23   3   9         85.42        106.34        19.84 o                         
 -22   3   9        208.68        191.48        24.77 o                         
 -21   3   9         95.25         86.67        17.75 o                         
 -20   3   9        533.62        547.10        24.88 o                         
 -19   3   9        505.72        475.06        36.48 o                         
 -18   3   9        148.07        174.44        17.21 o                         
 -17   3   9       1149.45       1098.58        27.15 o                         
 -16   3   9        204.32        266.75        18.52 o                         
 -15   3   9          0.31         28.64        13.06 o                         
 -14   3   9        117.17        142.58        15.42 o                         
 -13   3   9        238.94        294.86        24.00 o                         
 -12   3   9        655.19        641.71        22.59 o                         
 -11   3   9        326.06        364.35        21.81 o                         
 -10   3   9        508.53        508.83        20.84 o                         
  -9   3   9       2716.06       2578.60        57.50 o                         
  -8   3   9       1386.59       1299.87        29.71 o                         
  -7   3   9          1.29         15.33        13.02 o                         
  -6   3   9        376.83        457.60        28.24 o                         
  -5   3   9         88.64        101.77        15.84 o                         
  -4   3   9          0.58          0.00        12.34 o                         
  -3   3   9          6.90         18.85        12.95 o                         
  -2   3   9         15.27         39.17        13.36 o                         
  -1   3   9       4172.86       3851.01        57.83 o                         
   0   3   9       4950.56       4551.71        65.48 o                         
   1   3   9       3379.42       3076.48        49.28 o                         
   2   3   9       1043.88       1132.83        28.57 o                         
   3   3   9          0.20         40.06        15.95 o                         
   4   3   9          8.51          5.62        14.10 o                         
   5   3   9          5.10         20.99        13.86 o                         
   6   3   9        150.57        128.33        17.23 o                         
   7   3   9        279.64        314.47        21.90 o                         
   8   3   9         84.38        103.99        16.74 o                         
   9   3   9         97.20        106.45        16.71 o                         
  10   3   9        248.28        299.86        21.02 o                         
  11   3   9        277.91        264.36        19.78 o                         
  12   3   9        198.92        257.23        20.45 o                         
  13   3   9        127.96        154.63        17.74 o                         
  14   3   9          0.13          0.00        13.75 o                         
  15   3   9        125.11        147.51        18.62 o                         
  16   3   9        310.25        324.59        27.59 o                         
  17   3   9         48.09         91.34        16.44 o                         
  18   3   9         63.27         58.76        17.41 o                         
  19   3   9          0.83         13.68        16.06 o                         
  20   3   9          0.01         43.69        13.08 o                         
 -27   4   9        138.53        177.49        23.03 o                         
 -26   4   9        199.11        199.75        24.40 o                         
 -25   4   9         66.55         73.43        19.82 o                         
 -24   4   9          4.81          5.80        23.68 o                         
 -23   4   9         26.02         57.73        17.53 o                         
 -22   4   9          0.66         40.50        19.38 o                         
 -21   4   9        598.63        586.84        26.25 o                         
 -20   4   9       1234.78       1213.98        36.77 o                         
 -19   4   9          7.00         31.67        21.39 o                         
 -18   4   9        164.50        226.33        25.44 o                         
 -17   4   9        456.66        471.16        29.84 o                         
 -16   4   9       1058.43       1027.00        27.69 o                         
 -15   4   9         56.04         70.03        14.63 o                         
 -14   4   9       2520.94       2377.50        40.85 o                         
 -13   4   9       2103.17       1865.43        36.32 o                         
 -12   4   9        133.47        166.64        18.51 o                         
 -11   4   9        555.69        542.07        25.35 o                         
 -10   4   9        810.12        726.49        30.05 o                         
  -9   4   9        161.34        183.11        20.26 o                         
  -8   4   9          0.55          3.31        16.64 o                         
  -7   4   9        198.09        248.22        19.42 o                         
  -6   4   9        225.75        281.29        19.95 o                         
  -5   4   9         84.26        100.54        16.66 o                         
  -4   4   9        480.83        490.70        23.32 o                         
  -3   4   9          0.16          6.52        14.99 o                         
  -2   4   9          8.83          0.40        14.18 o                         
  -1   4   9         24.76         44.21        16.08 o                         
   0   4   9        404.70        446.56        22.76 o                         
   1   4   9        514.54        492.87        25.61 o                         
   2   4   9          0.01         36.89        14.63 o                         
   3   4   9        459.78        495.81        25.98 o                         
   4   4   9         15.67         20.81        15.48 o                         
   5   4   9       1317.00       1164.13        30.66 o                         
   6   4   9       1369.23       1220.68        31.01 o                         
   7   4   9        533.51        498.00        24.92 o                         
   8   4   9         81.98         72.24        17.90 o                         
   9   4   9          2.03          2.44        13.91 o                         
  10   4   9          7.37         25.29        13.75 o                         
  11   4   9          0.02         19.12        14.10 o                         
  12   4   9         21.97         46.45        14.20 o                         
  13   4   9        148.71        144.22        15.56 o                         
  14   4   9        211.21        237.43        20.56 o                         
  15   4   9         75.14         75.47        15.57 o                         
  16   4   9        133.17        213.38        28.47 o                         
  17   4   9        183.18        206.21        34.32 o                         
  18   4   9         33.55         70.31        26.04 o                         
  19   4   9         62.67         86.89        27.80 o                         
 -25   5   9        164.87        158.59        25.77 o                         
 -24   5   9          0.50          8.89        18.49 o                         
 -23   5   9         10.40         49.07        16.78 o                         
 -22   5   9        165.04        140.26        21.21 o                         
 -21   5   9        153.85        176.26        21.52 o                         
 -20   5   9        167.06        225.57        27.30 o                         
 -19   5   9        411.51        478.80        27.62 o                         
 -18   5   9         19.37         38.45        16.38 o                         
 -17   5   9        290.81        335.90        24.18 o                         
 -16   5   9         75.57        150.91        26.20 o                         
 -15   5   9         92.38        153.66        25.21 o                         
 -14   5   9         36.06         14.29        19.47 o                         
 -13   5   9        138.25        142.37        15.80 o                         
 -12   5   9         45.92         47.40        20.17 o                         
 -11   5   9          8.69         24.43        14.33 o                         
 -10   5   9        121.31        128.96        22.12 o                         
  -9   5   9        309.80        409.44        30.06 o                         
  -8   5   9        132.06        145.31        26.20 o                         
  -7   5   9          5.78         25.19        22.41 o                         
  -6   5   9         11.24         26.65        17.81 o                         
  -5   5   9         30.30         20.94        15.59 o                         
  -4   5   9         43.77         40.77        16.16 o                         
  -3   5   9          2.65         43.86        15.27 o                         
  -2   5   9        435.23        473.76        23.91 o                         
  -1   5   9        703.69        584.17        26.42 o                         
   0   5   9          0.91         50.11        18.69 o                         
   1   5   9        395.86        456.50        27.59 o                         
   2   5   9       2076.64       1863.14        52.08 o                         
   3   5   9         19.55         73.26        19.35 o                         
   4   5   9        267.71        316.41        24.90 o                         
   5   5   9         49.32         66.36        15.11 o                         
   6   5   9         36.00         62.58        16.03 o                         
   7   5   9        114.34        138.80        19.68 o                         
   8   5   9         31.96         69.81        14.43 o                         
   9   5   9          1.25         38.71        13.56 o                         
  10   5   9          0.54         22.59        13.27 o                         
  11   5   9          3.80         38.67        17.25 o                         
  12   5   9         51.01        102.88        23.82 o                         
  13   5   9        260.43        245.07        31.69 o                         
  14   5   9         14.28         17.62        22.59 o                         
  15   5   9          1.28         26.59        24.47 o                         
  16   5   9          0.41         32.38        25.72 o                         
  17   5   9          0.15         54.11        25.04 o                         
 -22   6   9          3.42         31.26        20.81 o                         
 -21   6   9         67.28         78.24        21.44 o                         
 -20   6   9         17.38         77.94        21.16 o                         
 -19   6   9         59.28         96.47        20.06 o                         
 -18   6   9        941.14        945.71        33.50 o                         
 -17   6   9          0.47        112.40        20.50 o                         
 -16   6   9       1096.55       1017.87        38.65 o                         
 -15   6   9        684.98        664.29        33.97 o                         
 -14   6   9          6.45          8.77        21.40 o                         
 -13   6   9          3.58         47.90        20.67 o                         
 -12   6   9        173.58        228.79        29.06 o                         
 -11   6   9        146.16        180.31        24.32 o                         
 -10   6   9         56.48         57.58        20.49 o                         
  -9   6   9        205.35        224.22        25.24 o                         
  -8   6   9        631.23        587.24        31.74 o                         
  -7   6   9        768.96        687.03        31.59 o                         
  -6   6   9        203.84        255.90        29.75 o                         
  -5   6   9        102.32        121.65        25.28 o                         
  -4   6   9       1004.21        866.28        77.62 o                         
  -3   6   9        793.67        720.56        49.31 o                         
  -2   6   9         11.29         66.52        22.51 o                         
  -1   6   9          5.52         43.92        21.99 o                         
   0   6   9         60.40        124.16        23.16 o                         
   1   6   9          0.78         26.60        24.06 o                         
   2   6   9        169.09        205.90        22.41 o                         
   3   6   9        256.17        329.79        35.24 o                         
   4   6   9          1.34         25.06        24.86 o                         
   5   6   9        104.45        147.16        28.20 o                         
   6   6   9         70.13         72.15        19.32 o                         
   7   6   9        129.53        131.28        16.12 o                         
   8   6   9        274.97        293.76        24.59 o                         
   9   6   9        142.84        158.01        16.25 o                         
  10   6   9          2.05          0.00        19.08 o                         
  11   6   9         52.81         71.57        31.83 o                         
  12   6   9         24.32         37.67        22.23 o                         
  13   6   9         30.15         45.01        19.87 o                         
  14   6   9        329.53        300.76        42.91 o                         
 -18   7   9        161.85        160.58        32.86 o                         
 -17   7   9         13.32         88.45        21.50 o                         
 -16   7   9       1041.11       1055.38        45.03 o                         
 -15   7   9        708.99        688.62        35.36 o                         
 -14   7   9        102.78        113.52        23.35 o                         
 -13   7   9        202.91        230.88        27.05 o                         
 -12   7   9        584.68        524.52        36.80 o                         
 -11   7   9        223.90        274.57        31.45 o                         
 -10   7   9         78.53         62.79        21.80 o                         
  -9   7   9        108.81        118.89        23.79 o                         
  -8   7   9         50.07         31.03        22.32 o                         
  -7   7   9         20.46        102.41        28.43 o                         
  -6   7   9        166.42        193.59        30.15 o                         
  -5   7   9        229.11        193.44        26.81 o                         
  -4   7   9          0.24         41.21        19.53 o                         
  -3   7   9          0.00         30.09        21.43 o                         
  -2   7   9         27.46        116.61        23.40 o                         
  -1   7   9       1571.46       1279.66        44.23 o                         
   0   7   9        789.53        762.73        30.23 o                         
   1   7   9        335.04        369.58        25.83 o                         
   2   7   9        120.48        166.93        24.58 o                         
   3   7   9         59.48        105.85        19.34 o                         
   4   7   9        115.20        157.28        27.69 o                         
   5   7   9         11.19         58.85        23.21 o                         
   6   7   9         13.84         69.98        17.92 o                         
   7   7   9          8.46         29.30        13.69 o                         
   8   7   9         21.38         49.73        20.14 o                         
   9   7   9          0.13         20.37        23.30 o                         
 -10   8   9         18.93         59.69        21.51 o                         
  -9   8   9         68.68        100.89        25.54 o                         
  -8   8   9         59.81         78.85        21.85 o                         
  -7   8   9         89.12         95.87        22.59 o                         
  -6   8   9        156.01        170.14        36.09 o                         
  -5   8   9          9.30          0.00        22.26 o                         
  -4   8   9         87.33        108.46        22.62 o                         
  -3   8   9          5.36         66.36        26.03 o                         
  -2   8   9        164.45        148.66        49.81 o                         
  -1   8   9          0.76         25.35        20.40 o                         
   0   8   9         16.65          0.00        18.28 o                         
   1   8   9         23.52         52.87        26.23 o                         
 -30   0  10        107.02        209.94        40.09 o                         
 -29   0  10         13.79         50.00        34.53 o                         
 -28   0  10         11.25          0.00        28.17 o                         
 -27   0  10         52.58         78.53        33.92 o                         
 -26   0  10        133.83        130.12        35.46 o                         
 -25   0  10         17.44         30.13        23.29 o                         
 -24   0  10        107.39        109.82        27.32 o                         
 -23   0  10        112.23        121.85        26.79 o                         
 -22   0  10       1152.17       1025.33        52.02 o                         
 -21   0  10        451.75        460.46        36.98 o                         
 -20   0  10        252.80        244.58        34.94 o                         
 -19   0  10        330.08        291.34        32.97 o                         
 -18   0  10        234.14        243.48        59.94 o                         
 -17   0  10       5559.42       5509.36       121.91 o                         
 -16   0  10      15462.42      15222.70       408.68 o                         
 -15   0  10       2546.45       2588.10        61.69 o                         
 -14   0  10       4785.61       4648.31        91.20 o                         
 -13   0  10        157.63        137.44        22.65 o                         
 -12   0  10        419.32        444.90        29.76 o                         
 -11   0  10        158.57        185.82        29.13 o                         
 -10   0  10        141.95        127.90        28.99 o                         
  -9   0  10        288.99        263.73        27.85 o                         
  -8   0  10        353.05        423.73        39.22 o                         
  -7   0  10          0.30          5.90        17.64 o                         
  -6   0  10       1390.76       1336.68        42.65 o                         
  -5   0  10       1481.79       1267.59        41.96 o                         
  -4   0  10         12.39         24.45        20.58 o                         
  -3   0  10        314.50        375.70        34.91 o                         
  -2   0  10        881.00        855.19        34.81 o                         
  -1   0  10       1801.89       1874.24        49.34 o                         
   0   0  10        404.23        436.11        28.04 o                         
   1   0  10        547.37        569.32        27.82 o                         
   2   0  10         50.35         82.56        19.55 o                         
   3   0  10        164.47        266.23        24.84 o                         
   4   0  10        455.08        455.69        27.65 o                         
   5   0  10        907.85        905.29        34.37 o                         
   6   0  10          0.06          0.00        17.48 o                         
   7   0  10        289.20        333.73        28.07 o                         
   8   0  10         20.07          0.96        18.76 o                         
   9   0  10        452.62        502.75        37.37 o                         
  10   0  10        534.92        514.66        34.62 o                         
  11   0  10        564.15        514.61        35.55 o                         
  12   0  10        137.11        160.11        27.92 o                         
  13   0  10        205.55        226.55        30.52 o                         
  14   0  10        638.31        685.08        50.82 o                         
  15   0  10          5.59         46.83        32.36 o                         
  16   0  10        344.84        348.64        45.88 o                         
  17   0  10       2181.17       2015.54        98.54 o                         
  18   0  10        763.97        879.46        57.59 o                         
  19   0  10        280.32        369.18        50.06 o                         
  20   0  10        505.66        537.36        53.46 o                         
 -30   1  10         35.08        101.15        29.09 o                         
 -29   1  10         23.88        104.01        25.14 o                         
 -28   1  10          0.46         19.03        20.59 o                         
 -27   1  10          0.01         29.87        22.24 o                         
 -26   1  10         72.95         74.22        21.96 o                         
 -25   1  10         25.01         34.64        18.21 o                         
 -24   1  10         70.04         86.92        19.45 o                         
 -23   1  10        369.46        332.58        24.19 o                         
 -22   1  10        306.07        342.62        24.51 o                         
 -21   1  10         81.88         78.97        17.61 o                         
 -20   1  10        699.47        601.20        26.48 o                         
 -19   1  10         47.44         78.28        17.46 o                         
 -18   1  10       2203.37       1965.84        43.36 o                         
 -17   1  10        155.80        181.96        20.91 o                         
 -16   1  10       2770.83       2528.03        46.51 o                         
 -15   1  10       4210.33       3943.16        61.88 o                         
 -14   1  10        109.59        158.26        22.41 o                         
 -13   1  10        306.65        357.53        22.76 o                         
 -12   1  10          0.44          0.00        12.13 o                         
 -11   1  10          0.12          1.42        12.95 o                         
 -10   1  10         89.68         81.72        14.51 o                         
  -9   1  10         46.71         69.10        13.56 o                         
  -8   1  10          7.72         13.80        12.30 o                         
  -7   1  10          0.13          0.00        12.56 o                         
  -6   1  10          0.10          0.00        11.33 o                         
  -5   1  10         34.13         55.16        12.84 o                         
  -4   1  10        124.69        134.29        15.07 o                         
  -3   1  10         80.22        102.50        13.82 o                         
  -2   1  10         56.48         92.24        14.40 o                         
  -1   1  10        155.19        203.97        17.26 o                         
   0   1  10         42.99         43.01        13.29 o                         
   1   1  10       4977.73       4974.82        77.06 o                         
   2   1  10       1875.97       1731.57        33.26 o                         
   3   1  10       1697.59       1709.99        33.20 o                         
   4   1  10        271.79        316.59        21.57 o                         
   5   1  10       2168.36       2203.60        39.94 o                         
   6   1  10       3059.01       2969.57        50.18 o                         
   7   1  10        814.51        843.02        27.24 o                         
   8   1  10          5.84          7.56        15.80 o                         
   9   1  10         42.77         18.52        17.24 o                         
  10   1  10        383.59        439.72        30.46 o                         
  11   1  10         26.16         18.39        16.78 o                         
  12   1  10        382.96        428.73        27.89 o                         
  13   1  10        329.59        388.55        28.43 o                         
  14   1  10         49.75         48.13        18.29 o                         
  15   1  10        620.21        603.88        29.53 o                         
  16   1  10        502.30        519.74        28.87 o                         
  17   1  10        296.65        372.77        28.03 o                         
  18   1  10        351.94        393.84        26.94 o                         
  19   1  10         23.51        102.29        25.46 o                         
  20   1  10         20.92         82.76        23.24 o                         
 -29   2  10          1.14          0.00        21.81 o                         
 -28   2  10         80.31        132.93        27.47 o                         
 -27   2  10         13.97         30.38        22.96 o                         
 -26   2  10         85.84        112.50        21.59 o                         
 -25   2  10         70.07         69.08        19.46 o                         
 -24   2  10          1.80          2.62        17.19 o                         
 -23   2  10         86.96         73.48        19.32 o                         
 -22   2  10        767.74        688.60        30.35 o                         
 -21   2  10        530.21        491.22        24.78 o                         
 -20   2  10          2.67          0.00        14.11 o                         
 -19   2  10         98.97         78.41        16.42 o                         
 -18   2  10        202.83        277.69        27.68 o                         
 -17   2  10       3258.17       3162.15        54.32 o                         
 -16   2  10       7537.39       7340.68       117.73 o                         
 -15   2  10       1660.49       1616.75        36.74 o                         
 -14   2  10        763.19        713.12        41.53 o                         
 -13   2  10        424.31        461.97        26.45 o                         
 -12   2  10       2132.89       1975.87        44.31 o                         
 -11   2  10        277.30        319.50        22.78 o                         
 -10   2  10        142.66        169.09        17.29 o                         
  -9   2  10         50.67         64.46        13.78 o                         
  -8   2  10         41.09         34.49        12.84 o                         
  -7   2  10          0.01          8.27        12.10 o                         
  -6   2  10         86.14         99.78        15.75 o                         
  -5   2  10          0.64          8.09        12.46 o                         
  -4   2  10          4.59          0.00        11.33 o                         
  -3   2  10        493.11        483.38        22.89 o                         
  -2   2  10        646.02        577.54        21.23 o                         
  -1   2  10        185.93        276.58        18.91 o                         
   0   2  10       1106.95       1072.39        25.68 o                         
   1   2  10        228.88        333.03        21.25 o                         
   2   2  10         68.93        106.77        16.83 o                         
   3   2  10         19.58         49.45        15.78 o                         
   4   2  10        136.06        200.47        19.97 o                         
   5   2  10        685.77        614.27        26.02 o                         
   6   2  10        238.73        302.49        24.70 o                         
   7   2  10         18.52         14.76        19.19 o                         
   8   2  10        121.87        165.30        22.01 o                         
   9   2  10        447.89        480.37        27.52 o                         
  10   2  10        586.98        611.28        25.50 o                         
  11   2  10        353.64        403.66        24.34 o                         
  12   2  10         15.43          1.43        15.69 o                         
  13   2  10        123.37        151.26        19.32 o                         
  14   2  10        133.95        166.33        21.52 o                         
  15   2  10          0.69         13.99        17.42 o                         
  16   2  10         23.56         82.20        32.83 o                         
  17   2  10         42.32         78.94        19.24 o                         
  18   2  10         58.03        117.21        19.92 o                         
  19   2  10          6.39         54.07        19.98 o                         
  20   2  10         57.12         90.17        29.69 o                         
 -28   3  10          2.38         17.76        22.45 o                         
 -27   3  10          8.59         49.83        19.26 o                         
 -26   3  10         35.90         22.07        19.78 o                         
 -25   3  10          0.14         23.82        18.55 o                         
 -24   3  10         14.63         40.38        18.38 o                         
 -23   3  10          1.44          3.88        16.77 o                         
 -22   3  10          0.38         25.11        17.99 o                         
 -21   3  10         92.45        131.75        17.98 o                         
 -20   3  10        108.76        132.11        25.16 o                         
 -19   3  10        124.00        125.90        17.37 o                         
 -18   3  10        705.13        700.38        25.49 o                         
 -17   3  10         51.19         57.71        15.55 o                         
 -16   3  10        313.24        399.44        28.75 o                         
 -15   3  10         96.64        112.02        18.86 o                         
 -14   3  10       2228.17       2009.28        40.43 o                         
 -13   3  10       2717.08       2522.43        45.99 o                         
 -12   3  10         22.04         31.87        18.95 o                         
 -11   3  10       1025.32        916.31        35.63 o                         
 -10   3  10        371.85        427.80        28.94 o                         
  -9   3  10          8.70          2.63        17.10 o                         
  -8   3  10         19.96          8.69        15.75 o                         
  -7   3  10         55.78         19.89        16.08 o                         
  -6   3  10         21.57         36.38        18.20 o                         
  -5   3  10        114.09        129.59        19.54 o                         
  -4   3  10        392.61        419.86        26.35 o                         
  -3   3  10        230.10        255.70        21.38 o                         
  -2   3  10        106.90        142.38        21.87 o                         
  -1   3  10       1088.30       1057.36        34.13 o                         
   0   3  10       3399.89       3029.43        54.67 o                         
   1   3  10         20.57         53.12        16.79 o                         
   2   3  10       2788.51       2512.55        48.44 o                         
   3   3  10        101.45        106.01        17.88 o                         
   4   3  10         97.73        150.11        19.07 o                         
   5   3  10       1539.71       1404.54        35.45 o                         
   6   3  10       2819.87       2432.64        47.86 o                         
   7   3  10        250.55        365.46        33.98 o                         
   8   3  10          0.41         10.21        15.91 o                         
   9   3  10         58.11         82.44        17.72 o                         
  10   3  10          2.50          2.78        15.22 o                         
  11   3  10        162.00        179.36        21.77 o                         
  12   3  10        276.06        281.98        28.96 o                         
  13   3  10         83.85        112.01        21.16 o                         
  14   3  10         37.61         60.15        17.93 o                         
  15   3  10         99.28         93.90        17.54 o                         
  16   3  10         30.85         92.73        22.11 o                         
  17   3  10         51.69         89.48        16.82 o                         
  18   3  10         67.90        113.92        20.52 o                         
 -26   4  10         47.99         86.09        21.07 o                         
 -25   4  10          5.61          3.99        17.34 o                         
 -24   4  10          0.10          8.13        17.73 o                         
 -23   4  10         78.89        112.18        21.35 o                         
 -22   4  10        343.37        361.33        27.24 o                         
 -21   4  10        291.70        345.58        26.29 o                         
 -20   4  10        104.94        131.17        26.60 o                         
 -19   4  10          0.37         12.15        13.99 o                         
 -18   4  10        161.04        126.71        17.44 o                         
 -17   4  10         91.18        139.27        28.70 o                         
 -16   4  10        142.45        209.30        23.42 o                         
 -15   4  10       4265.47       3777.83        74.99 o                         
 -14   4  10        940.70        950.74        33.12 o                         
 -13   4  10         47.36         75.09        16.48 o                         
 -12   4  10        631.09        552.13        23.69 o                         
 -11   4  10        129.88        153.67        24.80 o                         
 -10   4  10        101.74        101.72        21.41 o                         
  -9   4  10         36.53         40.39        19.36 o                         
  -8   4  10        234.41        226.48        23.81 o                         
  -7   4  10         19.32          0.00        19.71 o                         
  -6   4  10        225.51        265.09        22.56 o                         
  -5   4  10          2.81          0.31        18.64 o                         
  -4   4  10        180.32        214.60        20.74 o                         
  -3   4  10        207.59        240.08        26.10 o                         
  -2   4  10         47.07         37.67        16.21 o                         
  -1   4  10          1.37          3.68        16.98 o                         
   0   4  10          5.38         35.20        22.05 o                         
   1   4  10        104.13        160.55        20.06 o                         
   2   4  10         83.97         94.31        17.95 o                         
   3   4  10        202.14        252.66        22.50 o                         
   4   4  10        135.16        185.15        20.71 o                         
   5   4  10        245.99        284.71        22.60 o                         
   6   4  10        508.97        518.61        28.84 o                         
   7   4  10        695.17        599.09        25.51 o                         
   8   4  10        267.83        303.67        48.83 o                         
   9   4  10         13.17         17.81        15.17 o                         
  10   4  10          9.43         26.59        14.85 o                         
  11   4  10         25.98         60.47        16.72 o                         
  12   4  10         14.44         23.57        16.44 o                         
  13   4  10          9.68         12.51        14.89 o                         
  14   4  10          4.53         31.88        13.98 o                         
  15   4  10         31.27         40.58        18.27 o                         
  16   4  10         34.24         43.66        13.82 o                         
  17   4  10        463.54        503.87        53.08 o                         
 -24   5  10          7.19         14.40        18.87 o                         
 -23   5  10         19.08         17.46        18.76 o                         
 -22   5  10          4.41          0.00        16.84 o                         
 -21   5  10          0.03         14.66        16.54 o                         
 -20   5  10        166.43        212.20        22.62 o                         
 -19   5  10        207.09        230.25        22.84 o                         
 -18   5  10          0.52         50.28        17.59 o                         
 -17   5  10          0.59         19.22        17.02 o                         
 -16   5  10         38.27         73.34        20.82 o                         
 -15   5  10        180.23        193.75        18.49 o                         
 -14   5  10        124.06        169.18        18.49 o                         
 -13   5  10         19.22         49.18        23.03 o                         
 -12   5  10          0.47          7.81        14.02 o                         
 -11   5  10         57.46         73.81        15.96 o                         
 -10   5  10        293.56        352.15        29.69 o                         
  -9   5  10        124.44        132.86        26.34 o                         
  -8   5  10        131.15        116.52        25.85 o                         
  -7   5  10        447.82        418.08        29.12 o                         
  -6   5  10         49.54         36.77        19.07 o                         
  -5   5  10        284.48        357.49        44.51 o                         
  -4   5  10        735.59        644.03        26.59 o                         
  -3   5  10         87.70        127.05        18.31 o                         
  -2   5  10        320.25        321.35        28.49 o                         
  -1   5  10        290.07        358.85        23.54 o                         
   0   5  10        150.42        255.57        21.54 o                         
   1   5  10       1014.09       1006.77        31.09 o                         
   2   5  10       5402.69       4600.89       130.67 o                         
   3   5  10         30.36        121.73        19.11 o                         
   4   5  10          1.27         43.49        16.24 o                         
   5   5  10         36.19         38.82        16.30 o                         
   6   5  10        112.25        129.50        18.44 o                         
   7   5  10          0.96         39.11        27.00 o                         
   8   5  10         24.23         32.60        22.62 o                         
   9   5  10         18.22         33.72        15.11 o                         
  10   5  10         48.39         78.18        15.98 o                         
  11   5  10         18.69         22.36        13.72 o                         
  12   5  10          0.57         22.35        12.01 o                         
  13   5  10          0.07         44.47        28.70 o                         
  14   5  10         18.03         20.63        23.13 o                         
 -21   6  10          0.26         36.40        18.74 o                         
 -20   6  10         14.35         10.65        20.94 o                         
 -19   6  10         10.29         53.98        21.25 o                         
 -18   6  10         12.39         50.62        20.74 o                         
 -17   6  10        177.15        209.44        36.40 o                         
 -16   6  10        199.27        333.40        29.62 o                         
 -15   6  10       1165.64       1135.65        41.12 o                         
 -14   6  10        172.76        280.71        33.49 o                         
 -13   6  10         53.98         76.05        21.87 o                         
 -12   6  10          0.05          9.04        22.03 o                         
 -11   6  10         95.23        124.01        25.16 o                         
 -10   6  10         98.78        145.46        24.04 o                         
  -9   6  10        112.79         70.69        21.05 o                         
  -8   6  10         65.21         59.84        22.00 o                         
  -7   6  10          8.04         10.71        27.74 o                         
  -6   6  10         97.59        131.08        27.70 o                         
  -5   6  10        107.13         77.09        29.39 o                         
  -4   6  10          1.77         19.18        24.28 o                         
  -3   6  10        305.66        301.25        24.93 o                         
  -2   6  10        497.48        450.09        28.76 o                         
  -1   6  10          9.24         48.47        18.05 o                         
   0   6  10        106.57        102.11        18.02 o                         
   1   6  10         51.15         60.03        16.58 o                         
   2   6  10         24.93         67.62        20.28 o                         
   3   6  10        137.50        153.59        21.46 o                         
   4   6  10         81.39        114.32        17.95 o                         
   5   6  10         10.68         90.83        18.11 o                         
   6   6  10          0.00         17.32        14.83 o                         
   7   6  10         30.70         63.58        19.45 o                         
   8   6  10          2.27          0.00        14.97 o                         
   9   6  10         89.25        118.69        16.04 o                         
  10   6  10         90.86        164.57        27.91 o                         
  11   6  10          6.13         37.50        23.15 o                         
 -16   7  10         55.92         91.99        25.94 o                         
 -15   7  10         77.24        100.08        23.73 o                         
 -14   7  10         19.11         75.74        23.11 o                         
 -13   7  10         29.04         62.75        22.30 o                         
 -12   7  10          1.98         43.91        20.25 o                         
 -11   7  10         39.53         48.09        20.98 o                         
 -10   7  10          0.01          7.89        18.66 o                         
  -9   7  10         22.29          0.00        19.08 o                         
  -8   7  10          2.74         54.73        23.49 o                         
  -7   7  10         27.98         43.67        20.37 o                         
  -6   7  10          1.59         38.53        20.88 o                         
  -5   7  10        181.72        146.49        24.30 o                         
  -4   7  10        227.02        185.42        29.70 o                         
  -3   7  10          4.93          0.00        26.85 o                         
  -2   7  10         58.38         76.85        28.21 o                         
  -1   7  10          0.14         14.84        25.80 o                         
   0   7  10        253.48        237.27        25.54 o                         
   1   7  10         50.85         52.73        19.02 o                         
   2   7  10          3.25         38.59        18.09 o                         
   3   7  10         16.08         38.29        25.59 o                         
   4   7  10        145.85        125.80        24.96 o                         
   5   7  10        145.86        196.35        21.93 o                         
   6   7  10         74.06         51.60        20.03 o                         
 -29   1  11        470.72        578.08        37.46 o                         
 -28   1  11         77.77        144.27        26.46 o                         
 -27   1  11         73.39         98.36        23.41 o                         
 -26   1  11          3.61          6.46        16.38 o                         
 -25   1  11          0.10         13.37        16.00 o                         
 -24   1  11         26.39         38.14        17.94 o                         
 -23   1  11        366.49        297.92        30.00 o                         
 -22   1  11        430.47        409.62        27.76 o                         
 -21   1  11        111.59        130.05        21.01 o                         
 -20   1  11         32.63         30.25        16.54 o                         
 -19   1  11          0.07          0.00        15.85 o                         
 -18   1  11         65.96         91.93        19.26 o                         
 -17   1  11         13.39          6.82        16.25 o                         
 -16   1  11        180.14        208.40        30.41 o                         
 -15   1  11        228.08        257.05        23.20 o                         
 -14   1  11          0.56         35.56        20.08 o                         
 -13   1  11        457.68        510.38        32.30 o                         
 -12   1  11        201.30        271.68        26.95 o                         
 -11   1  11         16.48         23.60        18.58 o                         
 -10   1  11        446.77        491.76        30.31 o                         
  -9   1  11        856.52        719.89        30.58 o                         
  -8   1  11        274.18        329.79        29.93 o                         
  -7   1  11          1.42          8.66        16.47 o                         
  -6   1  11          1.44         10.15        15.37 o                         
  -5   1  11         23.38         11.52        15.63 o                         
  -4   1  11         43.23         76.31        17.63 o                         
  -3   1  11         72.48        105.52        18.82 o                         
  -2   1  11          0.04          8.47        15.96 o                         
  -1   1  11        426.65        476.58        27.28 o                         
   0   1  11       1699.66       1454.74        36.36 o                         
   1   1  11        921.30        787.22        28.21 o                         
   2   1  11        198.51        250.34        22.61 o                         
   3   1  11       2299.80       2146.09        45.24 o                         
   4   1  11        669.26        664.66        26.97 o                         
   5   1  11        155.89        193.03        21.75 o                         
   6   1  11         11.24         16.97        16.67 o                         
   7   1  11         34.08         34.31        20.13 o                         
   8   1  11          1.86         40.07        19.49 o                         
   9   1  11         70.09         74.33        21.85 o                         
  10   1  11        367.77        361.79        27.71 o                         
  11   1  11        255.09        327.42        27.59 o                         
  12   1  11          4.04         12.40        18.05 o                         
  13   1  11        113.66        109.49        29.22 o                         
  14   1  11         35.57         58.48        23.30 o                         
  15   1  11         16.86         28.84        29.27 o                         
  16   1  11         62.79        114.95        28.52 o                         
  17   1  11         52.24         71.80        26.81 o                         
  18   1  11         26.56         66.15        26.09 o                         
 -28   2  11        103.26        145.11        24.61 o                         
 -27   2  11          0.03         10.35        19.91 o                         
 -26   2  11          0.83          7.76        19.10 o                         
 -25   2  11         22.06         39.02        16.90 o                         
 -24   2  11        189.75        217.40        24.60 o                         
 -23   2  11        396.64        335.96        25.39 o                         
 -22   2  11         68.60         60.87        17.43 o                         
 -21   2  11         60.18        110.57        21.12 o                         
 -20   2  11         76.05         77.38        19.49 o                         
 -19   2  11         52.89         92.98        23.26 o                         
 -18   2  11        752.14        684.24        29.29 o                         
 -17   2  11        467.72        489.75        28.42 o                         
 -16   2  11         25.16         23.92        19.27 o                         
 -15   2  11         53.91         63.41        16.71 o                         
 -14   2  11        313.52        354.56        35.95 o                         
 -13   2  11      10414.58       9074.28       174.28 o                         
 -12   2  11         33.87         14.73        23.06 o                         
 -11   2  11        250.02        297.52        33.99 o                         
 -10   2  11        358.55        393.58        29.68 o                         
  -9   2  11         69.70         75.24        23.19 o                         
  -8   2  11        879.80        731.92        31.73 o                         
  -7   2  11        174.59        184.62        25.55 o                         
  -6   2  11          1.46          0.00        16.71 o                         
  -5   2  11          0.07          0.00        16.56 o                         
  -4   2  11         44.02         26.84        17.83 o                         
  -3   2  11         60.00         43.69        18.65 o                         
  -2   2  11          0.95         11.95        18.75 o                         
  -1   2  11          0.51          0.00        17.32 o                         
   0   2  11         33.39          0.00        16.41 o                         
   1   2  11        146.59        178.38        20.97 o                         
   2   2  11        667.08        627.50        26.67 o                         
   3   2  11       2051.35       1847.77        42.00 o                         
   4   2  11         11.99         51.97        17.40 o                         
   5   2  11        662.98        638.84        33.28 o                         
   6   2  11         20.57         33.16        16.98 o                         
   7   2  11        358.10        412.38        26.94 o                         
   8   2  11        569.77        499.25        27.97 o                         
   9   2  11        340.56        380.91        25.42 o                         
  10   2  11        241.93        222.62        23.99 o                         
  11   2  11         26.66         61.11        18.91 o                         
  12   2  11         29.83         40.06        19.36 o                         
  13   2  11         24.06         67.65        25.13 o                         
  14   2  11          1.76          0.00        19.00 o                         
  15   2  11          0.54          0.00        18.00 o                         
  16   2  11          1.40         20.53        17.77 o                         
  17   2  11        118.23        157.50        21.79 o                         
 -27   3  11          2.98         51.15        20.21 o                         
 -26   3  11          2.42         34.03        20.06 o                         
 -25   3  11          0.20         43.04        20.06 o                         
 -24   3  11         12.64          0.00        20.96 o                         
 -23   3  11        169.92        186.83        21.42 o                         
 -22   3  11         88.65        103.75        18.97 o                         
 -21   3  11          0.06         33.68        15.74 o                         
 -20   3  11          2.12          9.66        15.09 o                         
 -19   3  11          8.64         29.34        17.61 o                         
 -18   3  11        186.35        218.68        24.71 o                         
 -17   3  11          6.88         14.29        15.42 o                         
 -16   3  11        530.04        520.53        25.78 o                         
 -15   3  11        305.03        343.33        22.94 o                         
 -14   3  11          1.12         42.65        16.12 o                         
 -13   3  11         29.59         65.44        19.44 o                         
 -12   3  11        447.78        493.62        32.01 o                         
 -11   3  11         85.38         90.91        24.14 o                         
 -10   3  11         21.05         20.50        24.79 o                         
  -9   3  11          7.38          0.00        28.70 o                         
  -8   3  11          5.48          0.00        19.21 o                         
  -7   3  11         23.86         16.80        19.20 o                         
  -6   3  11         24.96         11.48        19.31 o                         
  -5   3  11        115.22        132.72        23.87 o                         
  -4   3  11          2.61          2.87        16.30 o                         
  -3   3  11        177.91        180.23        22.39 o                         
  -2   3  11        433.77        472.22        26.08 o                         
  -1   3  11        174.79        170.08        20.95 o                         
   0   3  11          3.53          9.16        17.20 o                         
   1   3  11         52.06         66.27        18.81 o                         
   2   3  11        210.43        258.81        23.29 o                         
   3   3  11       1596.15       1503.58        38.41 o                         
   4   3  11       4718.44       4147.15        88.23 o                         
   5   3  11         15.17         55.87        22.01 o                         
   6   3  11         45.26         59.25        18.65 o                         
   7   3  11        174.28        215.11        24.15 o                         
   8   3  11          0.03          6.65        19.77 o                         
   9   3  11        159.12        204.95        24.84 o                         
  10   3  11        272.64        285.08        23.55 o                         
  11   3  11         86.93         92.15        18.57 o                         
  12   3  11          0.24          2.72        16.87 o                         
  13   3  11          0.05         53.18        19.79 o                         
  14   3  11         11.53         39.15        25.22 o                         
  15   3  11          7.01         48.15        20.53 o                         
  16   3  11         73.14        114.60        19.25 o                         
 -25   4  11          0.03         30.61        20.48 o                         
 -24   4  11         20.79         34.66        20.24 o                         
 -23   4  11          0.08          6.70        21.23 o                         
 -22   4  11         32.89          4.70        18.78 o                         
 -21   4  11         10.35         27.32        18.20 o                         
 -20   4  11          9.40         20.49        14.89 o                         
 -19   4  11         28.55         23.05        18.44 o                         
 -18   4  11        455.42        508.45        34.27 o                         
 -17   4  11        223.78        278.85        21.66 o                         
 -16   4  11          3.54         23.16        18.86 o                         
 -15   4  11        183.43        232.79        23.17 o                         
 -14   4  11        414.75        487.17        30.15 o                         
 -13   4  11       1614.88       1485.39        52.95 o                         
 -12   4  11        170.65        204.07        26.21 o                         
 -11   4  11          1.22          0.00        19.08 o                         
 -10   4  11         44.02         69.25        21.06 o                         
  -9   4  11         62.85         77.94        24.14 o                         
  -8   4  11        113.95        103.99        22.91 o                         
  -7   4  11        109.88        143.77        26.84 o                         
  -6   4  11         35.34         34.61        19.97 o                         
  -5   4  11         10.48          5.16        18.98 o                         
  -4   4  11          6.55          7.67        18.95 o                         
  -3   4  11          0.98         30.79        19.58 o                         
  -2   4  11        256.57        219.66        30.58 o                         
  -1   4  11        907.44        728.38        34.00 o                         
   0   4  11        186.89        248.80        22.99 o                         
   1   4  11        553.18        577.72        27.78 o                         
   2   4  11        302.21        370.85        36.25 o                         
   3   4  11        477.36        478.56        33.08 o                         
   4   4  11        127.62        178.88        22.67 o                         
   5   4  11         89.95         79.13        20.01 o                         
   6   4  11          8.68         53.42        17.81 o                         
   7   4  11        291.59        274.30        23.50 o                         
   8   4  11        156.90        202.78        22.37 o                         
   9   4  11          1.15         33.77        18.86 o                         
  10   4  11         15.26         26.47        22.38 o                         
  11   4  11         58.92         63.36        17.46 o                         
  12   4  11          6.11          9.36        17.80 o                         
  13   4  11         28.72         36.99        20.20 o                         
  14   4  11         70.21         89.07        20.60 o                         
 -22   5  11        266.23        305.53        28.38 o                         
 -21   5  11        479.96        457.19        33.50 o                         
 -20   5  11        111.05        125.14        26.78 o                         
 -19   5  11         10.54          0.00        19.95 o                         
 -18   5  11         15.38         62.11        18.77 o                         
 -17   5  11          8.39         28.32        15.23 o                         
 -16   5  11         27.21         38.30        23.41 o                         
 -15   5  11          8.98         53.00        16.66 o                         
 -14   5  11        187.58        205.34        18.71 o                         
 -13   5  11         17.99         71.24        22.11 o                         
 -12   5  11        116.51        147.55        25.08 o                         
 -11   5  11         80.74        144.73        34.26 o                         
 -10   5  11        245.86        224.33        23.00 o                         
  -9   5  11        291.98        375.53        30.07 o                         
  -8   5  11        262.32        224.07        26.39 o                         
  -7   5  11        521.06        499.11        31.80 o                         
  -6   5  11        488.07        503.15        36.33 o                         
  -5   5  11         88.91         93.13        24.27 o                         
  -4   5  11          0.68         27.13        20.80 o                         
  -3   5  11          2.90         11.65        18.94 o                         
  -2   5  11          8.29         23.90        19.02 o                         
  -1   5  11         19.54         10.41        18.33 o                         
   0   5  11        112.22        158.92        23.70 o                         
   1   5  11          2.02         35.77        16.50 o                         
   2   5  11         72.82        123.15        19.15 o                         
   3   5  11        347.98        426.01        25.35 o                         
   4   5  11        155.78        227.55        27.15 o                         
   5   5  11        637.72        550.26        40.19 o                         
   6   5  11          1.98         19.97        16.00 o                         
   7   5  11         53.33        105.00        18.04 o                         
   8   5  11         26.52         32.09        22.67 o                         
   9   5  11         82.38        104.24        19.30 o                         
  10   5  11          1.43         17.29        20.04 o                         
  11   5  11        134.69        150.34        18.08 o                         
  12   5  11         60.56         53.52        15.05 o                         
 -19   6  11          0.00          0.00        25.03 o                         
 -18   6  11         21.16         84.34        22.01 o                         
 -17   6  11        163.65        190.94        34.94 o                         
 -16   6  11         63.15         87.75        24.75 o                         
 -15   6  11         62.53         87.38        23.30 o                         
 -14   6  11        101.72        103.26        25.93 o                         
 -13   6  11        408.83        470.71        35.70 o                         
 -12   6  11        150.48        292.81        33.97 o                         
 -11   6  11       1005.15        853.06        38.17 o                         
 -10   6  11        277.80        280.99        29.69 o                         
  -9   6  11         69.48        101.46        26.88 o                         
  -8   6  11        191.63        252.50        29.19 o                         
  -7   6  11        237.23        240.75        32.38 o                         
  -6   6  11         40.61         42.26        24.59 o                         
  -5   6  11         45.64         68.55        20.98 o                         
  -4   6  11         39.68         52.75        20.83 o                         
  -3   6  11         21.76         37.13        19.41 o                         
  -2   6  11        142.76        152.28        23.20 o                         
  -1   6  11        127.59        201.09        25.44 o                         
   0   6  11        122.03        153.42        29.74 o                         
   1   6  11         94.35        119.76        27.63 o                         
   2   6  11         33.61        103.87        18.63 o                         
   3   6  11        102.22        169.13        19.27 o                         
   4   6  11        152.91        226.28        21.97 o                         
   5   6  11          0.59         43.98        19.49 o                         
   6   6  11         25.22         98.41        22.50 o                         
   7   6  11          0.40         24.69        16.54 o                         
   8   6  11         38.29         74.29        19.04 o                         
 -12   7  11          4.46         47.20        22.24 o                         
 -11   7  11          0.31         43.29        22.04 o                         
 -10   7  11         32.06         61.94        23.96 o                         
  -9   7  11         51.14         92.66        24.51 o                         
  -8   7  11         66.28         78.26        23.52 o                         
  -7   7  11        242.28        232.51        28.97 o                         
  -6   7  11        405.64        361.62        51.24 o                         
  -5   7  11        182.94        158.61        28.63 o                         
  -4   7  11         33.43         62.19        25.33 o                         
  -3   7  11          1.75         17.03        27.42 o                         
  -2   7  11          1.14         63.01        40.49 o                         
  -1   7  11         21.64         64.10        25.29 o                         
   0   7  11        400.62        403.78        30.55 o                         
   1   7  11        411.90        376.60        28.01 o                         
 -27   0  12          0.18         48.82        27.43 o                         
 -26   0  12          4.12         18.54        26.27 o                         
 -25   0  12          0.18         43.55        24.54 o                         
 -24   0  12         35.17         25.06        27.99 o                         
 -23   0  12         22.47         41.30        25.32 o                         
 -22   0  12         22.42         22.20        25.07 o                         
 -21   0  12          1.94         56.69        25.66 o                         
 -20   0  12         49.12         55.13        27.13 o                         
 -19   0  12        271.52        284.02        55.13 o                         
 -18   0  12        153.49        166.05        30.75 o                         
 -17   0  12         57.08         54.57        26.29 o                         
 -16   0  12        667.81        668.48        44.88 o                         
 -15   0  12       3436.87       3263.65       123.44 o                         
 -14   0  12       8628.50       7695.87       205.27 o                         
 -13   0  12       7962.67       6954.33       185.27 o                         
 -12   0  12       1226.19       1434.55       151.21 o                         
 -11   0  12       2265.67       1564.00        80.33 o                         
 -10   0  12       4247.48       3434.27       110.93 o                         
  -9   0  12       6814.22       6196.40       167.72 o                         
  -8   0  12        734.77        719.05        51.85 o                         
  -7   0  12        935.96        797.19        52.50 o                         
  -6   0  12        904.65        694.58        50.46 o                         
  -5   0  12          0.00          0.00        28.51 o                         
  -4   0  12          5.64          0.00        27.56 o                         
  -3   0  12          3.99          0.00        49.22 o                         
  -2   0  12        231.58        250.91        43.14 o                         
  -1   0  12        109.85        107.37        37.57 o                         
   0   0  12        233.69        192.52        59.07 o                         
   1   0  12        340.48        343.50        70.89 o                         
   2   0  12          1.95          0.25        40.85 o                         
   3   0  12        210.08        246.21        43.40 o                         
   4   0  12        111.18        214.76        42.39 o                         
   5   0  12        157.03        170.60        40.02 o                         
   6   0  12       1654.62       1582.87        72.08 o                         
   7   0  12       3986.06       3488.26       114.71 o                         
   8   0  12       1235.40       1053.94        62.64 o                         
   9   0  12         24.51         66.34        34.02 o                         
  10   0  12         12.81         42.71        34.62 o                         
  11   0  12        452.94        505.71        55.70 o                         
  12   0  12       1005.54        797.61        56.03 o                         
  13   0  12        933.01        859.51       108.33 o                         
  14   0  12        176.66        203.15        41.38 o                         
  15   0  12        194.12        210.55        45.80 o                         
  16   0  12        702.10        665.65        77.79 o                         
 -27   1  12         26.62         59.14        19.83 o                         
 -26   1  12          0.03          0.00        22.04 o                         
 -25   1  12         61.49         96.30        20.86 o                         
 -24   1  12        140.88        157.68        21.38 o                         
 -23   1  12         90.12         87.24        22.02 o                         
 -22   1  12          9.48         12.74        17.65 o                         
 -21   1  12         45.66         43.68        21.97 o                         
 -20   1  12        449.93        438.25        32.28 o                         
 -19   1  12        121.69        193.90        22.82 o                         
 -18   1  12        352.37        390.02        30.68 o                         
 -17   1  12         93.20        126.74        20.74 o                         
 -16   1  12       1187.21       1032.56        34.48 o                         
 -15   1  12       1475.43       1340.03        38.40 o                         
 -14   1  12         54.70         96.21        25.15 o                         
 -13   1  12        386.73        437.10        36.60 o                         
 -12   1  12        480.04        567.00        54.57 o                         
 -11   1  12       2816.51       2410.30        72.44 o                         
 -10   1  12        419.26        483.26        35.42 o                         
  -9   1  12        454.13        556.19        38.45 o                         
  -8   1  12       1280.06       1130.09        43.51 o                         
  -7   1  12        445.40        488.07        36.44 o                         
  -6   1  12          0.38          2.37        20.93 o                         
  -5   1  12         62.01         80.57        24.88 o                         
  -4   1  12          6.02          0.00        21.62 o                         
  -3   1  12          1.27          1.73        21.03 o                         
  -2   1  12          2.43         13.11        22.72 o                         
  -1   1  12         13.46          0.00        19.84 o                         
   0   1  12          6.36          7.87        21.36 o                         
   1   1  12         30.63         39.82        23.18 o                         
   2   1  12        182.35        237.66        29.54 o                         
   3   1  12         11.98         46.56        34.95 o                         
   4   1  12        299.65        384.49        35.17 o                         
   5   1  12        487.51        584.58        40.46 o                         
   6   1  12       1630.52       1575.94        51.14 o                         
   7   1  12        476.29        537.81        36.48 o                         
   8   1  12       3497.34       3246.12        77.20 o                         
   9   1  12       1498.58       1458.13        50.16 o                         
  10   1  12        250.29        296.78        33.33 o                         
  11   1  12         83.80         94.77        25.75 o                         
  12   1  12        169.30        188.86        31.40 o                         
  13   1  12          0.87         57.13        37.35 o                         
  14   1  12        449.05        589.05        41.82 o                         
  15   1  12        602.99        634.35        44.77 o                         
  16   1  12         36.26        111.67        25.90 o                         
 -26   2  12         99.38        114.98        21.19 o                         
 -25   2  12        203.89        263.01        28.73 o                         
 -24   2  12         30.29         69.07        24.80 o                         
 -23   2  12          0.48          0.00        16.25 o                         
 -22   2  12          2.51         16.16        16.27 o                         
 -21   2  12          4.03         12.23        16.72 o                         
 -20   2  12        186.25        198.12        23.71 o                         
 -19   2  12        285.84        304.62        26.71 o                         
 -18   2  12         15.10         20.06        20.86 o                         
 -17   2  12         47.92         51.32        19.18 o                         
 -16   2  12         57.11         83.56        19.30 o                         
 -15   2  12        486.37        555.21        28.30 o                         
 -14   2  12       2596.38       2441.14        77.78 o                         
 -13   2  12       3094.52       2819.43       101.77 o                         
 -12   2  12        632.59        660.46        48.24 o                         
 -11   2  12        306.64        309.43        29.92 o                         
 -10   2  12        126.10        133.75        24.15 o                         
  -9   2  12        751.80        663.58        32.43 o                         
  -8   2  12         55.88         34.70        20.51 o                         
  -7   2  12          0.15          0.00        19.99 o                         
  -6   2  12        106.69         79.62        22.23 o                         
  -5   2  12        125.88        114.65        23.32 o                         
  -4   2  12         10.62          0.00        19.02 o                         
  -3   2  12        159.57        143.93        23.79 o                         
  -2   2  12         32.00         23.03        19.44 o                         
  -1   2  12         43.01         77.47        21.28 o                         
   0   2  12        197.86        220.27        25.47 o                         
   1   2  12        201.54        209.46        29.34 o                         
   2   2  12         16.41         20.82        19.87 o                         
   3   2  12        112.72        154.82        26.36 o                         
   4   2  12         90.84         98.02        24.56 o                         
   5   2  12         17.40         30.38        22.22 o                         
   6   2  12        119.63        169.37        26.04 o                         
   7   2  12       1025.09        904.33        36.61 o                         
   8   2  12        675.22        637.66        37.31 o                         
   9   2  12         55.77         99.32        26.67 o                         
  10   2  12         28.55         42.14        22.59 o                         
  11   2  12        113.68        121.43        26.33 o                         
  12   2  12         79.06        100.66        24.05 o                         
  13   2  12         21.86         60.73        41.20 o                         
  14   2  12          2.10         67.71        24.43 o                         
  15   2  12         14.73         44.27        24.74 o                         
 -25   3  12         67.10        122.37        23.30 o                         
 -24   3  12        255.49        208.20        22.83 o                         
 -23   3  12         80.29         91.45        18.67 o                         
 -22   3  12          0.32         36.44        17.96 o                         
 -21   3  12         20.30         32.70        17.24 o                         
 -20   3  12         46.49         60.74        17.73 o                         
 -19   3  12         13.66         13.98        16.76 o                         
 -18   3  12        186.57        205.29        23.19 o                         
 -17   3  12         44.45         63.23        20.03 o                         
 -16   3  12         84.76         97.67        18.20 o                         
 -15   3  12         48.91        113.14        20.25 o                         
 -14   3  12        263.57        354.94        66.49 o                         
 -13   3  12        981.73        894.63        54.60 o                         
 -12   3  12        437.61        518.82        42.04 o                         
 -11   3  12         24.10         45.99        20.77 o                         
 -10   3  12          0.03          0.00        18.99 o                         
  -9   3  12         20.23         19.46        19.63 o                         
  -8   3  12        575.25        517.52        32.90 o                         
  -7   3  12        499.93        536.99        47.42 o                         
  -6   3  12          5.11         13.17        19.54 o                         
  -5   3  12        269.66        334.89        34.39 o                         
  -4   3  12        431.17        429.13        33.62 o                         
  -3   3  12        213.38        255.43        37.46 o                         
  -2   3  12          4.56          0.00        19.38 o                         
  -1   3  12         79.77        120.99        23.52 o                         
   0   3  12         13.34         22.83        22.76 o
[truncated: 45,361 more chars]
